# Supplementary material for: A TALE of shrimps: Genome-wide survey of homeobox genes in 120 species from diverse crustacean taxa
Source: F1000Res. 2018 Jan 17;7:71. [Version 1] doi: 10.12688/f1000research.13636.1 (PMC5968366; doi:10.12688/f1000research.13636.1)
Supplement: List of Pfam annotated homeobox genes and associated e-values in crustaceans and other arthropods [file f1000research-7-14814-s0000.tgz]

Archive with 1 entries (1 files):
- 03ce9f77-b81c-49fb-9425-7a91da8e62bb_Dataset_1.xlsx
