# Supplementary material for: A TALE of shrimps: Genome-wide survey of homeobox genes in 120 species from diverse crustacean taxa
Source: F1000Res. 2018 Jan 17;7:71. [Version 1] doi: 10.12688/f1000research.13636.1 (PMC5968366; doi:10.12688/f1000research.13636.1)
Supplement: List of Pfam annotated homeobox genes and associated e-values in crustaceans and other arthropods [file f1000research-7-14814-s0000.tgz › 03ce9f77-b81c-49fb-9425-7a91da8e62bb_Dataset_1.xlsx]

## Sheet: cr.homeo.table.dedup
accession	species_id	e-value
PF05920.10	acanthogammarus_godlewskii.17975	2.7e-16
PF00046.28	asprogammarus_rhodophthalmus.24277	2.9e-22
PF00046.28	asprogammarus_rhodophthalmus.38768	6.2e-14
PF16493.4	asprogammarus_rhodophthalmus.42383	7e-40
PF12407.7	asprogammarus_rhodophthalmus.49615	3.2e-12
PF00046.28	asprogammarus_rhodophthalmus.49617	1e-20
PF00046.28	asprogammarus_rhodophthalmus.49618	1.5e-20
PF00046.28	asprogammarus_rhodophthalmus.56790	1.3e-17
PF00046.28	asprogammarus_rhodophthalmus.56793	4e-18
PF00046.28	asprogammarus_rhodophthalmus.68335	2.8e-13
PF00046.28	asprogammarus_rhodophthalmus.7253	6e-20
PF05920.10	asprogammarus_rhodophthalmus.76308	5.7e-14
PF05920.10	astacus_astacus.12038	8e-16
PF05920.10	astacus_astacus.12039	9.2e-16
PF05920.10	astacus_astacus.12575	1.7e-17
PF05920.10	astacus_astacus.12576	7.1e-18
PF00046.28	astacus_astacus.21858	5.9e-18
PF00046.28	astacus_astacus.21859	5.1e-18
PF00046.28	astacus_astacus.21860	5.3e-18
PF00046.28	astacus_astacus.21861	5.3e-18
PF16493.4	astacus_astacus.22762	4e-05
PF00046.28	astacus_astacus.26352	5.2e-22
PF00046.28	astacus_astacus.34314	1e-14
PF00046.28	astacus_astacus.34316	2.6e-14
PF00046.28	astacus_astacus.41615	1.5e-21
PF05920.10	astacus_leptodactylus_3.12211	3.1e-17
PF00046.28	astacus_leptodactylus_3.14726	3.3e-14
PF16493.4	astacus_leptodactylus_3.15588	2.6e-27
PF00046.28	astacus_leptodactylus_3.24471	1.4e-13
PF00046.28	astacus_leptodactylus_3.24792	1.3e-13
PF00046.28	astacus_leptodactylus_3.27979	5.7e-22
PF05920.10	astacus_leptodactylus_3.30368	3.4e-16
PF00046.28	astacus_leptodactylus_3.32768	6.8e-32
PF00046.28	astacus_leptodactylus_3.35082	2.4e-48
PF00046.28	astacus_leptodactylus_3.36782	6.2e-22
PF00046.28	astacus_leptodactylus_3.36783	5.6e-22
PF00046.28	astacus_leptodactylus_3.424	1.9e-20
PF00046.28	astacus_leptodactylus_3.48997	1.4e-20
PF00046.28	astacus_leptodactylus_3.5105	3.2e-14
PF00046.28	astacus_leptodactylus_3.58688	4.5e-06
PF00046.28	astacus_leptodactylus_3.6032	5.4e-23
PF00046.28	astacus_leptodactylus_3.68681	4.3e-25
PF05920.10	astacus_leptodactylus_3.68714	4.7e-15
PF00046.28	astacus_leptodactylus_3.70614	6.3e-19
PF00046.28	astacus_leptodactylus_3.72279	2e-20
PF16493.4	astacus_leptodactylus_3.74489	8.4e-40
PF00046.28	astacus_leptodactylus_3.74513	6.9e-21
PF00046.28	astacus_leptodactylus_3.79148	1e-25
PF00046.28	astacus_leptodactylus_3.79687	7.1e-23
PF00046.28	astacus_leptodactylus_3.81506	7.7e-23
PF00046.28	astacus_leptodactylus_3.82243	3.4e-19
PF00046.28	astacus_leptodactylus_3.82572	1.5e-19
PF00046.28	astacus_leptodactylus_3.87332	3.4e-08
PF00046.28	astacus_leptodactylus_3.87920	1.1e-22
PF05920.10	astacus_leptodactylus_3.9518	4.3e-19
PF05920.10	astacus_leptodactylus_3.97811	7.9e-17
PF00046.28	astacus_leptodactylus_3.98073	1e-19
PF00046.28	boeckaxelia_potanini.16991	6.2e-18
PF00046.28	boeckaxelia_potanini.16992	6.9e-18
PF05920.10	boeckaxelia_potanini.41937	3.3e-21
PF05920.10	brachyuropus_grewingkii.25783	5.2e-21
PF05920.10	brachyuropus_grewingkii.25784	5.2e-21
PF05920.10	brachyuropus_grewingkii.25785	8.2e-21
PF00046.28	brachyuropus_grewingkii.28545	1.3e-17
PF16493.4	brachyuropus_grewingkii.40229	1.4e-35
PF00046.28	brachyuropus_grewingkii.59577	1.1e-20
PF00046.28	brachyuropus_grewingkii.6648	1.4e-20
PF16493.4	brachyuropus_grewingkii.8162	6.5e-39
PF00046.28	bragasellus_molinai.18756	4.1e-12
PF00046.28	bragasellus_molinai.23817	5.2e-20
PF00046.28	bragasellus_molinai.31814	1.9e-18
PF00046.28	bragasellus_molinai.36125	5e-19
PF00046.28	bragasellus_molinai.36126	7.7e-21
PF00046.28	bragasellus_molinai.39193	5.3e-14
PF00046.28	bragasellus_molinai.46817	5.9e-12
PF00046.28	bragasellus_molinai.47104	9e-21
PF00046.28	bragasellus_molinai.47147	1e-19
PF00046.28	bragasellus_molinai.47998	7.3e-13
PF00046.28	bragasellus_molinai.49011	7.7e-14
PF00046.28	bragasellus_molinai.49012	4.9e-14
PF00046.28	bragasellus_molinai.51759	5.8e-22
PF00046.28	bragasellus_molinai.54601	1.3e-16
PF00046.28	bragasellus_molinai.57254	2.8e-22
PF00046.28	bragasellus_molinai.59757	9.4e-23
PF00046.28	bragasellus_molinai.68538	9.2e-25
PF00046.28	bragasellus_molinai.72863	2.3e-23
PF00046.28	bragasellus_molinai.74917	1.6e-12
PF00046.28	bragasellus_molinai.75071	2.4e-12
PF05920.10	bragasellus_molinai.85927	4.7e-15
PF05920.10	bragasellus_molinai.85931	6.5e-15
PF05920.10	bragasellus_molinai.85932	4.8e-15
PF00046.28	bragasellus_molinai.87349	3.3e-22
PF16493.4	bragasellus_molinai.87472	2.6e-45
PF16493.4	bragasellus_molinai.87475	5.9e-27
PF16493.4	bragasellus_molinai.87476	4e-27
PF00046.28	bragasellus_molinai.89680	4.2e-22
PF00046.28	bragasellus_molinai.98285	8.6e-21
PF00046.28	bragasellus_peltatus.13093	1.4e-18
PF00046.28	bragasellus_peltatus.1376	6.4e-24
PF00046.28	bragasellus_peltatus.15048	3.5e-22
PF00046.28	bragasellus_peltatus.15525	6.3e-23
PF00046.28	bragasellus_peltatus.16603	6.4e-15
PF00046.28	bragasellus_peltatus.18411	3.8e-20
PF00046.28	bragasellus_peltatus.20064	2.1e-20
PF00046.28	bragasellus_peltatus.21126	3.3e-10
PF00046.28	bragasellus_peltatus.21127	1.8e-20
PF00046.28	bragasellus_peltatus.21384	6.1e-23
PF00046.28	bragasellus_peltatus.2232	2.1e-22
PF00046.28	bragasellus_peltatus.23575	5.6e-20
PF00046.28	bragasellus_peltatus.25499	7.9e-24
PF00046.28	bragasellus_peltatus.25654	7.7e-24
PF00046.28	bragasellus_peltatus.25655	5.8e-17
PF00046.28	bragasellus_peltatus.25656	3.8e-14
PF00046.28	bragasellus_peltatus.26490	1.5e-23
PF00046.28	bragasellus_peltatus.26491	1.6e-23
PF00046.28	bragasellus_peltatus.26492	1.8e-23
PF00046.28	bragasellus_peltatus.26631	9.4e-23
PF00046.28	bragasellus_peltatus.26633	1.1e-22
PF00046.28	bragasellus_peltatus.28696	3.2e-19
PF00046.28	bragasellus_peltatus.28843	9.7e-22
PF00046.28	bragasellus_peltatus.29266	1.4e-20
PF00046.28	bragasellus_peltatus.29267	1.5e-20
PF00046.28	bragasellus_peltatus.3048	5.1e-19
PF00046.28	bragasellus_peltatus.30986	1.6e-21
PF00046.28	bragasellus_peltatus.30987	6.3e-22
PF00046.28	bragasellus_peltatus.30988	5.6e-22
PF00046.28	bragasellus_peltatus.31296	1.8e-22
PF00046.28	bragasellus_peltatus.31297	1.6e-22
PF00046.28	bragasellus_peltatus.31684	6.4e-16
PF00046.28	bragasellus_peltatus.31685	1.6e-24
PF00046.28	bragasellus_peltatus.32094	5.9e-21
PF00046.28	bragasellus_peltatus.32177	3.7e-25
PF00046.28	bragasellus_peltatus.32245	5.6e-22
PF05920.10	bragasellus_peltatus.34155	2e-15
PF05920.10	bragasellus_peltatus.34156	6.4e-15
PF00046.28	bragasellus_peltatus.34620	7.3e-14
PF00046.28	bragasellus_peltatus.34742	7.5e-13
PF00046.28	bragasellus_peltatus.34743	4.4e-22
PF00046.28	bragasellus_peltatus.34956	6.2e-14
PF00046.28	bragasellus_peltatus.34958	4.1e-14
PF00046.28	bragasellus_peltatus.34960	4e-14
PF00046.28	bragasellus_peltatus.35865	7.8e-20
PF00046.28	bragasellus_peltatus.36788	1.5e-05
PF00046.28	bragasellus_peltatus.38417	1.9e-21
PF00046.28	bragasellus_peltatus.38481	1.1e-19
PF00046.28	bragasellus_peltatus.39777	9.4e-20
PF00046.28	bragasellus_peltatus.39779	9.6e-20
PF00046.28	bragasellus_peltatus.40232	3.8e-20
PF00046.28	bragasellus_peltatus.40745	2.3e-18
PF00046.28	bragasellus_peltatus.40746	8.2e-10
PF00046.28	bragasellus_peltatus.40748	2.4e-18
PF00046.28	bragasellus_peltatus.40749	2.6e-18
PF00046.28	bragasellus_peltatus.40750	2.8e-18
PF16493.4	bragasellus_peltatus.41078	9.2e-40
PF16493.4	bragasellus_peltatus.41079	9.8e-40
PF16493.4	bragasellus_peltatus.41080	8.8e-40
PF05920.10	bragasellus_peltatus.41376	9.2e-18
PF00046.28	bragasellus_peltatus.41469	1.1e-15
PF00046.28	bragasellus_peltatus.41472	1.1e-15
PF00046.28	bragasellus_peltatus.41473	1.1e-15
PF00046.28	bragasellus_peltatus.41474	1.1e-15
PF00046.28	bragasellus_peltatus.41887	2.7e-25
PF16493.4	bragasellus_peltatus.42834	2.9e-45
PF16493.4	bragasellus_peltatus.42835	3.3e-45
PF05920.10	bragasellus_peltatus.42837	5.8e-17
PF16493.4	bragasellus_peltatus.42838	3.3e-45
PF16493.4	bragasellus_peltatus.42839	2.9e-45
PF00046.28	bragasellus_peltatus.42933	8.1e-25
PF00046.28	bragasellus_peltatus.42934	7.6e-15
PF00046.28	bragasellus_peltatus.42936	3.7e-15
PF00046.28	bragasellus_peltatus.42937	7.2e-25
PF00046.28	bragasellus_peltatus.42938	7.7e-25
PF00046.28	bragasellus_peltatus.42939	6.8e-25
PF00046.28	bragasellus_peltatus.44105	1.1e-13
PF00046.28	bragasellus_peltatus.49187	4.9e-25
PF00046.28	bragasellus_peltatus.49189	4.9e-25
PF00046.28	bragasellus_peltatus.49750	4e-41
PF00046.28	bragasellus_peltatus.49751	2.6e-41
PF00046.28	bragasellus_peltatus.64333	1.2e-20
PF00046.28	bragasellus_peltatus.64569	6.7e-11
PF00046.28	bragasellus_peltatus.67361	1.1e-22
PF00046.28	bragasellus_peltatus.70517	6e-20
PF00046.28	bragasellus_peltatus.7118	2.1e-23
PF00046.28	bragasellus_peltatus.7283	9.5e-22
PF00046.28	bragasellus_peltatus.76337	6.1e-12
PF00046.28	bragasellus_peltatus.84236	7.1e-23
PF00046.28	bragasellus_peltatus.88056	3.2e-08
PF00046.28	bragasellus_peltatus.96294	6.4e-22
PF00046.28	brandtia_latissima.23884	1.2e-17
PF00046.28	brandtia_latissima.42153	1.4e-25
PF16493.4	brandtia_latissima.48613	3.9e-45
PF00046.28	calanus_finmarchicus_2.1187	2e-16
PF00046.28	calanus_finmarchicus_2.16537	4.8e-21
PF00046.28	calanus_finmarchicus_2.17476	9.3e-13
PF00046.28	calanus_finmarchicus_2.19438	9.2e-20
PF00046.28	calanus_finmarchicus_2.20613	1.4e-22
PF00046.28	calanus_finmarchicus_2.21830	2.1e-18
PF00046.28	calanus_finmarchicus_2.22089	7.5e-23
PF00046.28	calanus_finmarchicus_2.23870	7.2e-22
PF00046.28	calanus_finmarchicus_2.25226	2.5e-23
PF00046.28	calanus_finmarchicus_2.26023	5.6e-25
PF00046.28	calanus_finmarchicus_2.27189	2.6e-19
PF00046.28	calanus_finmarchicus_2.28372	1.5e-21
PF00046.28	calanus_finmarchicus_2.28379	8.5e-22
PF00046.28	calanus_finmarchicus_2.28739	3.2e-22
PF00046.28	calanus_finmarchicus_2.3123	2.2e-19
PF00046.28	calanus_finmarchicus_2.33426	9.2e-22
PF00046.28	calanus_finmarchicus_2.34804	2.5e-19
PF00046.28	calanus_finmarchicus_2.35013	3.9e-16
PF00046.28	calanus_finmarchicus_2.35788	1.1e-21
PF00046.28	calanus_finmarchicus_2.36123	3.7e-20
PF00046.28	calanus_finmarchicus_2.36599	7.3e-22
PF00046.28	calanus_finmarchicus_2.37679	7.6e-21
PF00046.28	calanus_finmarchicus_2.38055	2.7e-21
PF00046.28	calanus_finmarchicus_2.38064	1.5e-23
PF00046.28	calanus_finmarchicus_2.40241	1.5e-16
PF00046.28	calanus_finmarchicus_2.42112	9.4e-24
PF00046.28	calanus_finmarchicus_2.43199	1.4e-21
PF00046.28	calanus_finmarchicus_2.43314	1.3e-23
PF00046.28	calanus_finmarchicus_2.44409	3.1e-20
PF00046.28	calanus_finmarchicus_2.45762	4.2e-23
PF00046.28	calanus_finmarchicus_2.49154	1.2e-19
PF00046.28	calanus_finmarchicus_2.49155	1.1e-19
PF00046.28	calanus_finmarchicus_2.51352	4e-21
PF00046.28	calanus_finmarchicus_2.53154	2e-21
PF00046.28	calanus_finmarchicus_2.53588	2.6e-14
PF00046.28	calanus_finmarchicus_2.54397	7.1e-21
PF00046.28	calanus_finmarchicus_2.54607	1.4e-20
PF00046.28	calanus_finmarchicus_2.57660	1.1e-19
PF00046.28	calanus_finmarchicus_2.57661	1.1e-19
PF00046.28	calanus_finmarchicus_2.59649	1.3e-21
PF00046.28	calanus_finmarchicus_2.60119	3.7e-23
PF05920.10	calanus_finmarchicus_2.60873	1.3e-15
PF00046.28	calanus_finmarchicus_2.61214	3.7e-24
PF00046.28	calanus_finmarchicus_2.66912	8.5e-22
PF00046.28	calanus_finmarchicus_2.67241	2.8e-20
PF00046.28	calanus_finmarchicus_2.6837	1.2e-24
PF00046.28	calanus_finmarchicus_2.71690	2.5e-11
PF00046.28	calanus_finmarchicus_2.71691	5.9e-11
PF00046.28	calanus_finmarchicus_2.73068	6.9e-20
PF16493.4	calanus_finmarchicus_2.76463	3.8e-39
PF00046.28	calanus_finmarchicus_2.77627	1.2e-19
PF00046.28	calanus_finmarchicus_2.77628	1.3e-19
PF00046.28	calanus_finmarchicus_2.77629	1.3e-19
PF00046.28	calanus_finmarchicus_2.77632	1.4e-19
PF00046.28	calanus_finmarchicus_2.78337	9.6e-20
PF00046.28	calanus_finmarchicus_2.78452	3.6e-15
PF00046.28	calanus_finmarchicus_2.78453	3.6e-15
PF00046.28	calanus_finmarchicus_2.80109	2.2e-13
PF05920.10	calanus_finmarchicus_2.80110	5e-05
PF05920.10	calanus_finmarchicus_2.80113	5e-05
PF00046.28	calanus_finmarchicus_2.82379	5.8e-16
PF00046.28	calanus_finmarchicus_2.82380	5.9e-16
PF00046.28	calanus_finmarchicus_2.82381	6.1e-16
PF00046.28	calanus_finmarchicus_2.82382	2.3e-16
PF00046.28	calanus_finmarchicus_2.88965	5.1e-25
PF05920.10	calanus_finmarchicus_2.92357	1.4e-13
PF05920.10	calanus_finmarchicus_2.92358	1.4e-13
PF00046.28	calanus_finmarchicus_2.93997	1.4e-20
PF00046.28	calanus_finmarchicus_2.97419	1.4e-19
PF05920.10	calanus_glacialis_1.26223	2.6e-13
PF00046.28	caligus_rogercresseyi.11737	1.6e-18
PF00046.28	caligus_rogercresseyi.11947	2.1e-22
PF00046.28	caligus_rogercresseyi.11959	1.3e-21
PF00046.28	caligus_rogercresseyi.11966	3.4e-23
PF00046.28	caligus_rogercresseyi.12466	8.2e-23
PF00046.28	caligus_rogercresseyi.12506	1.2e-20
PF00046.28	caligus_rogercresseyi.13389	3.2e-21
PF00046.28	caligus_rogercresseyi.13580	3.9e-23
PF00046.28	caligus_rogercresseyi.13686	1.6e-22
PF00046.28	caligus_rogercresseyi.13897	3.2e-20
PF00046.28	caligus_rogercresseyi.14285	7.2e-19
PF00046.28	caligus_rogercresseyi.14360	3.3e-20
PF00046.28	caligus_rogercresseyi.14361	3.3e-20
PF00046.28	caligus_rogercresseyi.1579	1.2e-18
PF00046.28	caligus_rogercresseyi.16101	6.1e-17
PF00046.28	caligus_rogercresseyi.16716	6.7e-18
PF00046.28	caligus_rogercresseyi.16914	1.6e-22
PF00046.28	caligus_rogercresseyi.17124	7.4e-22
PF05920.10	caligus_rogercresseyi.17166	3.4e-16
PF00046.28	caligus_rogercresseyi.17718	1.9e-21
PF00046.28	caligus_rogercresseyi.17720	2.2e-21
PF00046.28	caligus_rogercresseyi.17752	8.8e-22
PF00046.28	caligus_rogercresseyi.18075	1.6e-24
PF00046.28	caligus_rogercresseyi.18223	3.8e-19
PF16493.4	caligus_rogercresseyi.19168	5.9e-38
PF00046.28	caligus_rogercresseyi.19598	2.2e-14
PF00046.28	caligus_rogercresseyi.19623	1.1e-12
PF00046.28	caligus_rogercresseyi.20210	1.6e-19
PF00046.28	caligus_rogercresseyi.20211	6.2e-19
PF00046.28	caligus_rogercresseyi.20402	7.5e-21
PF00046.28	caligus_rogercresseyi.20555	2e-24
PF00046.28	caligus_rogercresseyi.20663	2.3e-23
PF00046.28	caligus_rogercresseyi.20664	2.3e-23
PF00046.28	caligus_rogercresseyi.20700	1.6e-22
PF00046.28	caligus_rogercresseyi.20793	4.1e-21
PF00046.28	caligus_rogercresseyi.20833	2.9e-20
PF00046.28	caligus_rogercresseyi.21283	4.8e-23
PF00046.28	caligus_rogercresseyi.21284	4.8e-23
PF00046.28	caligus_rogercresseyi.21759	1.3e-18
PF00046.28	caligus_rogercresseyi.22198	1.8e-22
PF05920.10	caligus_rogercresseyi.22427	7.3e-16
PF00046.28	caligus_rogercresseyi.22456	2.3e-11
PF00046.28	caligus_rogercresseyi.22458	2.2e-11
PF00046.28	caligus_rogercresseyi.23208	2.1e-21
PF16493.4	caligus_rogercresseyi.24437	7e-32
PF16493.4	caligus_rogercresseyi.24438	7.6e-32
PF00046.28	caligus_rogercresseyi.24530	3.2e-19
PF00046.28	caligus_rogercresseyi.25078	2.1e-21
PF00046.28	caligus_rogercresseyi.25079	2.1e-21
PF00046.28	caligus_rogercresseyi.25179	9.4e-25
PF00046.28	caligus_rogercresseyi.25373	4.4e-45
PF00046.28	caligus_rogercresseyi.25859	4.9e-20
PF00046.28	caligus_rogercresseyi.25860	1.1e-19
PF00046.28	caligus_rogercresseyi.26842	3.1e-16
PF00046.28	caligus_rogercresseyi.26843	1.4e-09
PF00046.28	caligus_rogercresseyi.26844	5e-16
PF00046.28	caligus_rogercresseyi.27080	4.1e-23
PF00046.28	caligus_rogercresseyi.27802	2.2e-13
PF00046.28	caligus_rogercresseyi.28415	7.5e-15
PF00046.28	caligus_rogercresseyi.28416	7.5e-15
PF00046.28	caligus_rogercresseyi.30870	2.9e-12
PF00046.28	caligus_rogercresseyi.30871	2.9e-12
PF05920.10	caligus_rogercresseyi.31036	2.4e-15
PF00046.28	caligus_rogercresseyi.31256	6e-22
PF00046.28	caligus_rogercresseyi.31257	5.7e-22
PF00046.28	caligus_rogercresseyi.31258	6e-22
PF00046.28	caligus_rogercresseyi.31259	5.7e-22
PF00046.28	caligus_rogercresseyi.31260	5.7e-22
PF00046.28	caligus_rogercresseyi.31265	6e-22
PF00046.28	caligus_rogercresseyi.31266	5.7e-22
PF00046.28	caligus_rogercresseyi.31268	6e-22
PF05920.10	caligus_rogercresseyi.31305	2e-16
PF05920.10	caligus_rogercresseyi.31306	1.9e-16
PF05920.10	caligus_rogercresseyi.31307	2e-16
PF05920.10	caligus_rogercresseyi.31308	1.9e-16
PF00046.28	caligus_rogercresseyi.32376	1.7e-62
PF00046.28	caligus_rogercresseyi.32377	1.7e-62
PF00046.28	caligus_rogercresseyi.32620	2.5e-15
PF00046.28	caligus_rogercresseyi.33554	2e-21
PF00046.28	caligus_rogercresseyi.33701	2.5e-22
PF00046.28	caligus_rogercresseyi.33703	8.1e-22
PF00046.28	caligus_rogercresseyi.33705	2.2e-21
PF00046.28	caligus_rogercresseyi.33725	9e-22
PF00046.28	caligus_rogercresseyi.3399	1.9e-20
PF00046.28	caligus_rogercresseyi.3403	1.2e-17
PF00046.28	caligus_rogercresseyi.34346	1.7e-22
PF12413.7	caligus_rogercresseyi.3707	4.4e-27
PF00046.28	caligus_rogercresseyi.3915	1.4e-23
PF16493.4	caligus_rogercresseyi.39171	2e-44
PF00046.28	caligus_rogercresseyi.40340	1.4e-21
PF00046.28	caligus_rogercresseyi.5538	1.5e-20
PF00046.28	caligus_rogercresseyi.6034	3.4e-22
PF00046.28	caligus_rogercresseyi.6153	3e-21
PF00046.28	caligus_rogercresseyi.7371	6e-19
PF00046.28	caligus_rogercresseyi.7468	2.1e-22
PF00046.28	caligus_rogercresseyi.7538	6.6e-18
PF00046.28	caligus_rogercresseyi.7876	1.2e-23
PF00046.28	caligus_rogercresseyi.7877	1.2e-23
PF00046.28	caligus_rogercresseyi.7894	1.4e-18
PF00046.28	caligus_rogercresseyi.7935	5.9e-19
PF00046.28	caligus_rogercresseyi.8115	4.8e-21
PF00046.28	caligus_rogercresseyi.8116	3.6e-21
PF00046.28	caligus_rogercresseyi.8400	3.8e-19
PF00046.28	caligus_rogercresseyi.9081	4.3e-19
PF00046.28	caligus_rogercresseyi.9082	3.3e-19
PF00046.28	caligus_rogercresseyi.9262	5.6e-23
PF00046.28	caligus_rogercresseyi.9710	9.6e-21
PF00046.28	callinectes_sapidus.18580	2.5e-12
PF00046.28	callinectes_sapidus.21816	2.1e-22
PF00046.28	callinectes_sapidus.25102	2.4e-19
PF00046.28	callinectes_sapidus.28738	9.7e-13
PF16493.4	callinectes_sapidus.37632	3.3e-40
PF00046.28	callinectes_sapidus.37941	7.8e-09
PF00046.28	callinectes_sapidus.50363	2.5e-17
PF00046.28	callinectes_sapidus.54512	4.4e-22
PF00046.28	callinectes_sapidus.54513	4.4e-22
PF00046.28	callinectes_sapidus.55639	3.1e-25
PF00046.28	callinectes_sapidus.55640	3e-25
PF05920.10	callinectes_sapidus.71720	3.3e-17
PF05920.10	callinectes_sapidus.71721	2.9e-17
PF05920.10	callinectes_sapidus.71722	2.9e-17
PF05920.10	callinectes_sapidus.71724	3.3e-17
PF05920.10	callinectes_sapidus.71725	3.3e-17
PF05920.10	callinectes_sapidus.71726	2.9e-17
PF00046.28	cancer_borealis.10107	5.7e-20
PF05920.10	cancer_borealis.11992	2.9e-17
PF00046.28	cancer_borealis.12069	5.2e-12
PF00046.28	cancer_borealis.12155	8.3e-15
PF00046.28	cancer_borealis.12237	1e-21
PF00046.28	cancer_borealis.12375	5.1e-06
PF05920.10	cancer_borealis.12659	4.8e-15
PF00046.28	cancer_borealis.12966	3.1e-05
PF00046.28	cancer_borealis.13713	6.1e-22
PF16493.4	cancer_borealis.13917	1.9e-36
PF00046.28	cancer_borealis.15731	8.2e-23
PF05920.10	cancer_borealis.15950	3.1e-19
PF00046.28	cancer_borealis.17092	4.8e-12
PF00046.28	cancer_borealis.1743	1.1e-15
PF00046.28	cancer_borealis.17484	6.6e-23
PF00046.28	cancer_borealis.18483	7.5e-12
PF00046.28	cancer_borealis.1858	1.2e-24
PF00046.28	cancer_borealis.18591	2.5e-14
PF00046.28	cancer_borealis.19230	3.4e-23
PF00046.28	cancer_borealis.20200	3.6e-22
PF16493.4	cancer_borealis.20646	8.8e-40
PF00046.28	cancer_borealis.20877	2.7e-14
PF05920.10	cancer_borealis.21519	2.3e-15
PF00046.28	cancer_borealis.21953	1.2e-22
PF00046.28	cancer_borealis.22231	1.1e-14
PF00046.28	cancer_borealis.23201	1.6e-12
PF00046.28	cancer_borealis.24394	4.4e-22
PF00046.28	cancer_borealis.24475	2.1e-14
PF00046.28	cancer_borealis.2552	1.4e-21
PF00046.28	cancer_borealis.25829	4.5e-23
PF00046.28	cancer_borealis.26445	1.7e-15
PF00046.28	cancer_borealis.26495	1.5e-22
PF00046.28	cancer_borealis.27747	3.9e-20
PF00046.28	cancer_borealis.27866	5.5e-09
PF00046.28	cancer_borealis.28721	5.4e-20
PF00046.28	cancer_borealis.28722	1e-20
PF05920.10	cancer_borealis.2969	1.1e-20
PF00046.28	cancer_borealis.29741	3.9e-24
PF00046.28	cancer_borealis.3147	4.8e-13
PF00046.28	cancer_borealis.32137	5.6e-20
PF00046.28	cancer_borealis.34368	2.2e-19
PF00046.28	cancer_borealis.34636	1.8e-14
PF00046.28	cancer_borealis.35152	1.6e-14
PF00046.28	cancer_borealis.36042	2.4e-21
PF00046.28	cancer_borealis.371	7.3e-49
PF00046.28	cancer_borealis.37253	5.7e-19
PF00046.28	cancer_borealis.38844	7.4e-24
PF00046.28	cancer_borealis.4155	4.6e-52
PF00046.28	cancer_borealis.6370	1e-20
PF00046.28	cancer_borealis.8293	8.4e-23
PF00046.28	cancer_borealis.8926	3e-19
PF05920.10	cancer_borealis.9329	1.4e-15
PF00046.28	carcinus_maenas.10966	3.7e-20
PF00046.28	carcinus_maenas.12456	2.3e-23
PF05920.10	carcinus_maenas.16188	5.6e-16
PF00046.28	carcinus_maenas.1876	3.3e-21
PF00046.28	carcinus_maenas.1877	3.5e-21
PF00046.28	carcinus_maenas.19338	3.2e-22
PF00046.28	carcinus_maenas.19831	2e-14
PF05920.10	carcinus_maenas.20952	4.3e-14
PF00046.28	carcinus_maenas.22446	5.2e-18
PF00046.28	carcinus_maenas.24119	3.1e-22
PF00046.28	carcinus_maenas.25666	1.1e-21
PF00046.28	carcinus_maenas.28285	4.8e-17
PF00046.28	carcinus_maenas.29037	8.7e-24
PF00046.28	carcinus_maenas.29640	1.6e-10
PF00046.28	carcinus_maenas.31003	2.3e-18
PF00046.28	carcinus_maenas.31004	2.4e-18
PF00046.28	carcinus_maenas.31655	6.9e-19
PF00046.28	carcinus_maenas.31656	2.8e-19
PF00046.28	carcinus_maenas.32064	4.6e-22
PF00046.28	carcinus_maenas.32065	5.9e-22
PF00046.28	carcinus_maenas.33946	9.7e-24
PF00046.28	carcinus_maenas.34490	6e-16
PF00046.28	carcinus_maenas.40971	8.6e-09
PF00046.28	carcinus_maenas.42877	1.4e-12
PF00046.28	carcinus_maenas.43344	2.3e-19
PF00046.28	carcinus_maenas.43741	6.4e-20
PF00046.28	carcinus_maenas.43983	1.1e-20
PF00046.28	carcinus_maenas.43984	9.7e-21
PF00046.28	carcinus_maenas.45362	1.9e-22
PF00046.28	carcinus_maenas.45363	4.2e-22
PF00046.28	carcinus_maenas.4645	2e-18
PF00046.28	carcinus_maenas.47959	4e-25
PF00046.28	carcinus_maenas.48233	1.1e-22
PF00046.28	carcinus_maenas.52052	2.7e-25
PF00046.28	carcinus_maenas.53855	3.1e-22
PF00046.28	carcinus_maenas.53856	3e-22
PF00046.28	carcinus_maenas.53857	3.4e-22
PF00046.28	carcinus_maenas.53858	2.7e-22
PF16493.4	carcinus_maenas.56020	6.9e-40
PF16493.4	carcinus_maenas.56021	6.8e-40
PF05920.10	carcinus_maenas.57337	1.1e-15
PF00046.28	carcinus_maenas.67396	4.5e-11
PF00046.28	carcinus_maenas.67397	5.7e-20
PF00046.28	carcinus_maenas.67873	2.4e-19
PF00046.28	carcinus_maenas.68668	7.7e-21
PF00046.28	carcinus_maenas.70965	3e-17
PF00046.28	carcinus_maenas.70966	4e-20
PF00046.28	carcinus_maenas.72274	3.2e-21
PF00046.28	carcinus_maenas.72275	1.6e-23
PF00046.28	carcinus_maenas.73675	1.6e-14
PF00046.28	carcinus_maenas.73676	2.2e-11
PF00046.28	carcinus_maenas.75344	1.4e-11
PF00046.28	carcinus_maenas.75345	6.4e-12
PF00046.28	carcinus_maenas.75346	1.9e-11
PF00046.28	carcinus_maenas.75347	1.7e-11
PF00046.28	carcinus_maenas.75574	4.3e-21
PF05920.10	carcinus_maenas.77099	3.1e-17
PF05920.10	carcinus_maenas.77100	3.3e-17
PF00046.28	carcinus_maenas.79122	2.9e-19
PF00046.28	carcinus_maenas.80178	4.7e-22
PF00046.28	carcinus_maenas.80179	5.4e-22
PF00046.28	carcinus_maenas.80834	7.5e-20
PF00046.28	carcinus_maenas.80835	2.2e-20
PF00046.28	carcinus_maenas.80836	6.2e-20
PF05920.10	carcinus_maenas.82452	2.9e-19
PF05920.10	carcinus_maenas.82453	3.6e-19
PF05920.10	carcinus_maenas.82454	2.7e-19
PF00046.28	carcinus_maenas.83343	1.9e-23
PF05920.10	carcinus_maenas.85171	2.4e-15
PF05920.10	carcinus_maenas.85172	4.4e-15
PF00046.28	carcinus_maenas.86465	4.9e-22
PF00046.28	carcinus_maenas.86466	7.3e-22
PF00046.28	carcinus_maenas.88905	2.2e-63
PF00046.28	carcinus_maenas.88906	1.5e-63
PF00046.28	carcinus_maenas.90357	4.7e-22
PF00046.28	carcinus_maenas.94659	1.1e-22
PF00046.28	carcinus_maenas.94660	1.2e-21
PF00046.28	carcinus_maenas.94661	1.6e-22
PF00046.28	carcinus_maenas.94662	7.4e-22
PF00046.28	carcinus_maenas.94664	1.2e-21
PF00046.28	carcinus_maenas.94665	4.8e-22
PF00046.28	carcinus_maenas.96856	1.7e-12
PF00046.28	carcinus_maenas.96857	1.7e-21
PF00046.28	carcinus_maenas.96858	1.7e-21
PF00046.28	carcinus_maenas.96859	6.6e-22
PF00046.28	carcinus_maenas.96860	3.6e-22
PF00046.28	carcinus_maenas.96861	1.4e-12
PF00046.28	carcinus_maenas.96862	1.6e-21
PF00046.28	carcinus_maenas.96863	4e-22
PF00046.28	carcinus_maenas.96864	7.8e-22
PF00046.28	carcinus_maenas.96865	1.6e-21
PF05920.10	carcinus_maenas.99875	2.8e-15
PF00046.28	carinurus_bicarinatus.10851	7.9e-15
PF00046.28	carinurus_bicarinatus.19009	1.9e-22
PF05920.10	carinurus_bicarinatus.626	6.3e-21
PF00046.28	cherax_quadricarinatus_3.10408	4.2e-25
PF00046.28	cherax_quadricarinatus_3.10409	4.2e-25
PF00046.28	cherax_quadricarinatus_3.10484	3.7e-62
PF00046.28	cherax_quadricarinatus_3.10485	3.1e-62
PF00046.28	cherax_quadricarinatus_3.10486	1.1e-61
PF00046.28	cherax_quadricarinatus_3.10487	9.4e-62
PF16493.4	cherax_quadricarinatus_3.12549	1.2e-39
PF16493.4	cherax_quadricarinatus_3.12550	1.2e-39
PF16493.4	cherax_quadricarinatus_3.12551	8.2e-40
PF16493.4	cherax_quadricarinatus_3.12552	8.2e-40
PF00046.28	cherax_quadricarinatus_3.14507	1.3e-14
PF00046.28	cherax_quadricarinatus_3.14508	2.6e-14
PF00046.28	cherax_quadricarinatus_3.14776	5.2e-06
PF00046.28	cherax_quadricarinatus_3.16787	5.9e-22
PF00046.28	cherax_quadricarinatus_3.16944	8.3e-23
PF05920.10	cherax_quadricarinatus_3.17125	4.3e-16
PF00046.28	cherax_quadricarinatus_3.17923	1.5e-19
PF00046.28	cherax_quadricarinatus_3.19378	1e-22
PF00046.28	cherax_quadricarinatus_3.20012	8.3e-21
PF00046.28	cherax_quadricarinatus_3.21185	1.4e-20
PF00046.28	cherax_quadricarinatus_3.21514	7.4e-24
PF05920.10	cherax_quadricarinatus_3.22022	3.4e-17
PF05920.10	cherax_quadricarinatus_3.22023	3.1e-17
PF00046.28	cherax_quadricarinatus_3.23330	9.1e-22
PF00046.28	cherax_quadricarinatus_3.26338	2e-20
PF00046.28	cherax_quadricarinatus_3.26725	4e-15
PF00046.28	cherax_quadricarinatus_3.26726	3.9e-15
PF00046.28	cherax_quadricarinatus_3.26727	2.9e-14
PF00046.28	cherax_quadricarinatus_3.26728	2.8e-14
PF00046.28	cherax_quadricarinatus_3.26868	6.3e-23
PF00046.28	cherax_quadricarinatus_3.29856	2.8e-22
PF00046.28	cherax_quadricarinatus_3.30597	9.6e-19
PF16493.4	cherax_quadricarinatus_3.30789	1.8e-43
PF16493.4	cherax_quadricarinatus_3.30790	1.8e-43
PF16493.4	cherax_quadricarinatus_3.30791	1.9e-43
PF16493.4	cherax_quadricarinatus_3.30792	1.9e-43
PF16493.4	cherax_quadricarinatus_3.30793	8.1e-45
PF16493.4	cherax_quadricarinatus_3.30794	8e-45
PF16493.4	cherax_quadricarinatus_3.30795	8.5e-45
PF16493.4	cherax_quadricarinatus_3.30796	8.5e-45
PF00046.28	cherax_quadricarinatus_3.31011	1.3e-19
PF00046.28	cherax_quadricarinatus_3.32012	4.1e-23
PF00046.28	cherax_quadricarinatus_3.35189	2.6e-22
PF00046.28	cherax_quadricarinatus_3.35582	5.3e-22
PF00046.28	cherax_quadricarinatus_3.35583	6e-22
PF00046.28	cherax_quadricarinatus_3.35584	4.2e-22
PF00046.28	cherax_quadricarinatus_3.35585	4.9e-22
PF00046.28	cherax_quadricarinatus_3.35586	4.2e-22
PF00046.28	cherax_quadricarinatus_3.35587	4.9e-22
PF00046.28	cherax_quadricarinatus_3.36141	1.8e-23
PF00046.28	cherax_quadricarinatus_3.38650	8.6e-09
PF00046.28	cherax_quadricarinatus_3.39069	2.1e-21
PF00046.28	cherax_quadricarinatus_3.39070	1.1e-21
PF00046.28	cherax_quadricarinatus_3.39140	3.7e-11
PF05920.10	cherax_quadricarinatus_3.39936	4.6e-15
PF05920.10	cherax_quadricarinatus_3.39937	4.7e-15
PF05920.10	cherax_quadricarinatus_3.39938	2.9e-15
PF05920.10	cherax_quadricarinatus_3.39939	3e-15
PF05920.10	cherax_quadricarinatus_3.39940	2.9e-15
PF05920.10	cherax_quadricarinatus_3.39941	1.4e-15
PF05920.10	cherax_quadricarinatus_3.39942	1.5e-15
PF05920.10	cherax_quadricarinatus_3.39943	1.4e-15
PF05920.10	cherax_quadricarinatus_3.39944	1.5e-15
PF05920.10	cherax_quadricarinatus_3.39945	1.4e-15
PF00046.28	cherax_quadricarinatus_3.44830	9.2e-08
PF00046.28	cherax_quadricarinatus_3.46118	7.7e-23
PF00046.28	cherax_quadricarinatus_3.50167	7.5e-11
PF00046.28	cherax_quadricarinatus_3.50169	5.1e-20
PF00046.28	cherax_quadricarinatus_3.58501	3.2e-18
PF00046.28	cherax_quadricarinatus_3.6853	4.4e-67
PF00046.28	cherax_quadricarinatus_3.7694	8.5e-14
PF00046.28	cherax_quadricarinatus_3.7695	1.5e-13
PF00046.28	cherax_quadricarinatus_3.7831	1.2e-20
PF00046.28	cherax_quadricarinatus_3.8046	9.5e-18
PF00046.28	cherax_quadricarinatus_3.8047	3e-08
PF00046.28	cherax_quadricarinatus_3.8233	7.1e-19
PF05920.10	cornugammarus_maximus.16307	1.2e-17
PF16493.4	cornugammarus_maximus.21728	1.2e-45
PF00046.28	cornugammarus_maximus.24556	6.3e-18
PF00046.28	cornugammarus_maximus.24557	7.1e-18
PF00046.28	cornugammarus_maximus.59768	7.5e-22
PF16493.4	crypturopus_inflatus.29689	1.3e-06
PF00046.28	crypturopus_inflatus.42472	3.6e-16
PF00046.28	crypturopus_inflatus.7848	1.7e-07
PF00046.28	daphnia_galeata.10145	3.2e-20
PF00046.28	daphnia_galeata.10236	4.6e-10
PF00046.28	daphnia_galeata.10249	4.3e-20
PF00046.28	daphnia_galeata.1159	6.4e-21
PF00046.28	daphnia_galeata.11842	8.5e-20
PF00046.28	daphnia_galeata.12064	3.5e-22
PF05920.10	daphnia_galeata.12139	1e-14
PF00046.28	daphnia_galeata.12155	6.1e-22
PF00046.28	daphnia_galeata.12443	1.8e-14
PF00046.28	daphnia_galeata.12703	7.1e-21
PF00046.28	daphnia_galeata.12865	5.7e-22
PF00046.28	daphnia_galeata.12978	1.6e-21
PF00046.28	daphnia_galeata.1299	4.6e-20
PF00046.28	daphnia_galeata.13679	1.6e-20
PF00046.28	daphnia_galeata.14985	6.6e-20
PF00046.28	daphnia_galeata.15205	5e-23
PF16493.4	daphnia_galeata.15236	1.7e-44
PF00046.28	daphnia_galeata.15403	9.3e-50
PF00046.28	daphnia_galeata.15617	6.4e-05
PF16493.4	daphnia_galeata.15673	1.7e-29
PF00046.28	daphnia_galeata.17598	3.8e-07
PF00046.28	daphnia_galeata.17748	2.7e-19
PF00046.28	daphnia_galeata.17813	6.6e-20
PF00046.28	daphnia_galeata.17819	7e-24
PF00046.28	daphnia_galeata.17855	7.6e-22
PF00046.28	daphnia_galeata.17862	1.5e-22
PF00046.28	daphnia_galeata.19589	1.8e-22
PF00046.28	daphnia_galeata.2139	7.5e-15
PF00046.28	daphnia_galeata.22137	8.8e-22
PF00046.28	daphnia_galeata.23317	1.7e-17
PF00046.28	daphnia_galeata.23519	8.8e-20
PF00046.28	daphnia_galeata.23594	2.3e-19
PF00046.28	daphnia_galeata.23864	3.6e-20
PF00046.28	daphnia_galeata.24137	5.2e-20
PF00046.28	daphnia_galeata.24332	2.7e-14
PF00046.28	daphnia_galeata.24547	1.4e-12
PF00046.28	daphnia_galeata.24666	7.2e-23
PF00046.28	daphnia_galeata.24723	3.8e-21
PF00046.28	daphnia_galeata.24924	6.3e-23
PF00046.28	daphnia_galeata.25001	8.4e-17
PF00046.28	daphnia_galeata.25014	4.5e-21
PF00046.28	daphnia_galeata.25328	3.3e-20
PF00046.28	daphnia_galeata.25414	5.3e-23
PF00046.28	daphnia_galeata.25812	3.7e-21
PF00046.28	daphnia_galeata.26593	1.7e-20
PF00046.28	daphnia_galeata.26949	3.1e-21
PF00046.28	daphnia_galeata.27779	5e-22
PF00046.28	daphnia_galeata.27873	1.7e-11
PF00046.28	daphnia_galeata.28272	1.9e-15
PF00046.28	daphnia_galeata.28597	6.3e-13
PF05920.10	daphnia_galeata.28984	1.7e-15
PF00046.28	daphnia_galeata.29177	1.8e-22
PF00046.28	daphnia_galeata.29546	1e-25
PF00046.28	daphnia_galeata.29940	2.8e-21
PF00046.28	daphnia_galeata.29983	1e-19
PF00046.28	daphnia_galeata.30333	5.9e-23
PF00046.28	daphnia_galeata.30612	3e-23
PF00046.28	daphnia_galeata.31333	1.9e-17
PF00046.28	daphnia_galeata.31564	1.5e-22
PF05920.10	daphnia_galeata.32781	4.4e-18
PF00046.28	daphnia_galeata.3777	5.7e-20
PF05920.10	daphnia_galeata.606	5.8e-17
PF00046.28	daphnia_galeata.608	3.5e-19
PF00046.28	daphnia_galeata.7080	5.4e-21
PF00046.28	daphnia_galeata.748	8.1e-21
PF00046.28	daphnia_galeata.7816	4.1e-18
PF00046.28	daphnia_galeata.8306	2.6e-22
PF00046.28	daphnia_galeata.8679	8.9e-25
PF00046.28	daphnia_galeata.8927	5e-22
PF00046.28	daphnia_galeata.9042	6.6e-25
PF00046.28	daphnia_galeata.9305	3.1e-21
PF00046.28	daphnia_galeata.9480	8.4e-19
PF00046.28	daphnia_galeata.9995	3.7e-24
PF00046.28	daphnia_galeata.9996	2.7e-23
PF00046.28	daphnia_magna.11154	3.7e-15
PF00046.28	daphnia_magna.11949	8.2e-20
PF00046.28	daphnia_magna.12053	6e-23
PF00046.28	daphnia_magna.12147	6.1e-14
PF00046.28	daphnia_magna.12648	4.6e-21
PF00046.28	daphnia_magna.13051	1.5e-21
PF00046.28	daphnia_magna.13311	9.2e-20
PF00046.28	daphnia_magna.13353	3.3e-20
PF00046.28	daphnia_magna.13515	7.6e-06
PF00046.28	daphnia_magna.13903	4.9e-21
PF00046.28	daphnia_magna.14060	1.4e-20
PF00046.28	daphnia_magna.15049	5.3e-22
PF00046.28	daphnia_magna.1540	4.2e-22
PF00046.28	daphnia_magna.15593	4.5e-22
PF00046.28	daphnia_magna.15894	1.4e-59
PF00046.28	daphnia_magna.17145	4.5e-21
PF00046.28	daphnia_magna.17876	3.4e-22
PF00046.28	daphnia_magna.18278	2.5e-24
PF00046.28	daphnia_magna.18479	7.9e-23
PF00046.28	daphnia_magna.18933	1.1e-21
PF00046.28	daphnia_magna.18977	1.6e-23
PF00046.28	daphnia_magna.19177	4e-23
PF00046.28	daphnia_magna.19434	1.7e-23
PF00046.28	daphnia_magna.19469	6.4e-10
PF00046.28	daphnia_magna.19571	2e-20
PF00046.28	daphnia_magna.19576	6.7e-21
PF00046.28	daphnia_magna.19616	2.5e-22
PF00046.28	daphnia_magna.20080	1.6e-13
PF00046.28	daphnia_magna.20228	4.5e-23
PF00046.28	daphnia_magna.20232	1.3e-19
PF00046.28	daphnia_magna.20268	6.4e-22
PF00046.28	daphnia_magna.20468	8.1e-20
PF00046.28	daphnia_magna.20825	7.2e-21
PF00046.28	daphnia_magna.20827	4e-21
PF00046.28	daphnia_magna.20932	1e-20
PF00046.28	daphnia_magna.21026	6.6e-23
PF00046.28	daphnia_magna.21217	3.6e-19
PF16493.4	daphnia_magna.2133	1.9e-44
PF00046.28	daphnia_magna.21430	1.1e-21
PF00046.28	daphnia_magna.22061	1.1e-17
PF00046.28	daphnia_magna.22276	5.3e-23
PF00046.28	daphnia_magna.22519	4.3e-21
PF00046.28	daphnia_magna.22866	9.7e-25
PF00046.28	daphnia_magna.22964	2.2e-19
PF00046.28	daphnia_magna.24181	6.8e-19
PF00046.28	daphnia_magna.2427	2.6e-22
PF00046.28	daphnia_magna.24856	1.2e-18
PF00046.28	daphnia_magna.24904	1.4e-20
PF16493.4	daphnia_magna.26856	6.3e-30
PF00046.28	daphnia_magna.27008	4.5e-19
PF00046.28	daphnia_magna.27402	7e-21
PF00046.28	daphnia_magna.27953	1e-14
PF00046.28	daphnia_magna.28210	1.9e-22
PF16493.4	daphnia_magna.28258	2.1e-44
PF00046.28	daphnia_magna.28868	9.3e-14
PF00046.28	daphnia_magna.28878	1.5e-21
PF00046.28	daphnia_magna.29125	4.2e-22
PF00046.28	daphnia_magna.29126	3.7e-22
PF00046.28	daphnia_magna.29413	9.1e-15
PF00046.28	daphnia_magna.29570	2.8e-21
PF00046.28	daphnia_magna.29571	6.7e-21
PF00046.28	daphnia_magna.29615	4.2e-13
PF00046.28	daphnia_magna.29818	7.8e-13
PF00046.28	daphnia_magna.29914	2.7e-22
PF00046.28	daphnia_magna.30064	7.8e-21
PF00046.28	daphnia_magna.30970	1.5e-21
PF00046.28	daphnia_magna.31161	4e-13
PF05920.10	daphnia_magna.31647	4.1e-14
PF05920.10	daphnia_magna.31648	4e-14
PF00046.28	daphnia_magna.31745	1.3e-59
PF00046.28	daphnia_magna.32021	1.5e-21
PF00046.28	daphnia_magna.32833	3.4e-22
PF00046.28	daphnia_magna.3288	5.5e-19
PF00046.28	daphnia_magna.33180	8.1e-25
PF00046.28	daphnia_magna.3327	2.8e-20
PF00046.28	daphnia_magna.34028	2.8e-19
PF00046.28	daphnia_magna.3443	6.2e-22
PF00046.28	daphnia_magna.34657	2.9e-20
PF00046.28	daphnia_magna.34759	4.8e-10
PF05920.10	daphnia_magna.3533	8e-17
PF00046.28	daphnia_magna.35501	1.5e-13
PF00046.28	daphnia_magna.35575	1.7e-13
PF00046.28	daphnia_magna.35822	3.5e-21
PF00046.28	daphnia_magna.36096	3.5e-15
PF00046.28	daphnia_magna.36160	7.6e-25
PF00046.28	daphnia_magna.38528	7.8e-21
PF00046.28	daphnia_magna.39259	2.3e-20
PF00046.28	daphnia_magna.39260	2.3e-20
PF00046.28	daphnia_magna.39261	3.1e-20
PF00046.28	daphnia_magna.39262	3e-20
PF00046.28	daphnia_magna.40259	3.9e-18
PF00046.28	daphnia_magna.40260	5.2e-20
PF00046.28	daphnia_magna.40346	2.6e-22
PF00046.28	daphnia_magna.40358	6.8e-21
PF00046.28	daphnia_magna.40359	6.7e-21
PF00046.28	daphnia_magna.40595	8.9e-21
PF00046.28	daphnia_magna.40665	5.5e-19
PF00046.28	daphnia_magna.4119	7.4e-11
PF00046.28	daphnia_magna.4123	2.2e-12
PF00046.28	daphnia_magna.4126	3.4e-22
PF00046.28	daphnia_magna.42105	2.9e-20
PF00046.28	daphnia_magna.42222	5.3e-22
PF00046.28	daphnia_magna.42223	3.7e-07
PF00046.28	daphnia_magna.42512	1.5e-21
PF00046.28	daphnia_magna.42807	5e-20
PF00046.28	daphnia_magna.42857	6.3e-20
PF00046.28	daphnia_magna.42858	6e-18
PF00046.28	daphnia_magna.42904	6.6e-21
PF00046.28	daphnia_magna.43169	2.4e-22
PF00046.28	daphnia_magna.45104	6.6e-21
PF00046.28	daphnia_magna.45151	3.9e-21
PF00046.28	daphnia_magna.4517	2.2e-18
PF00046.28	daphnia_magna.4518	3.7e-22
PF00046.28	daphnia_magna.45208	1.3e-20
PF00046.28	daphnia_magna.46953	6.8e-15
PF00046.28	daphnia_magna.46964	3.7e-21
PF00046.28	daphnia_magna.47055	3.1e-21
PF00046.28	daphnia_magna.47157	1.5e-19
PF00046.28	daphnia_magna.4817	5.8e-20
PF00046.28	daphnia_magna.48371	9.6e-22
PF00046.28	daphnia_magna.48543	1.5e-19
PF00046.28	daphnia_magna.48550	2.2e-21
PF00046.28	daphnia_magna.48598	4.4e-21
PF00046.28	daphnia_magna.48600	4.4e-21
PF00046.28	daphnia_magna.49429	8.9e-11
PF00046.28	daphnia_magna.49730	7.7e-25
PF00046.28	daphnia_magna.49945	1.9e-18
PF00046.28	daphnia_magna.49957	2.9e-22
PF00046.28	daphnia_magna.49958	1.5e-21
PF00046.28	daphnia_magna.50007	6.2e-21
PF00046.28	daphnia_magna.50009	2.3e-24
PF00046.28	daphnia_magna.50091	3.7e-21
PF00046.28	daphnia_magna.50913	2.9e-20
PF00046.28	daphnia_magna.51123	1.5e-21
PF00046.28	daphnia_magna.51398	4.5e-13
PF00046.28	daphnia_magna.51409	3.1e-22
PF00046.28	daphnia_magna.51444	3.7e-20
PF00046.28	daphnia_magna.51448	6.3e-21
PF00046.28	daphnia_magna.52414	3.8e-20
PF00046.28	daphnia_magna.53151	8.6e-23
PF00046.28	daphnia_magna.53163	7.6e-07
PF00046.28	daphnia_magna.53248	8.8e-25
PF00046.28	daphnia_magna.54611	6.7e-23
PF00046.28	daphnia_magna.55054	1.2e-28
PF00046.28	daphnia_magna.56594	1.4e-18
PF00046.28	daphnia_magna.57450	3.2e-22
PF00046.28	daphnia_magna.57541	3.8e-22
PF00046.28	daphnia_magna.57652	7.3e-20
PF00046.28	daphnia_magna.57695	4.6e-23
PF00046.28	daphnia_magna.59248	1.4e-18
PF00046.28	daphnia_magna.59844	2.9e-20
PF00046.28	daphnia_magna.60052	4.5e-21
PF00046.28	daphnia_magna.60093	2.2e-24
PF00046.28	daphnia_magna.60632	6.2e-52
PF00046.28	daphnia_magna.6121	2.9e-20
PF00046.28	daphnia_magna.61441	5.8e-10
PF00046.28	daphnia_magna.62034	3.4e-22
PF00046.28	daphnia_magna.62046	4.4e-14
PF00046.28	daphnia_magna.62110	1e-13
PF00046.28	daphnia_magna.62188	7.1e-16
PF00046.28	daphnia_magna.62191	1.5e-24
PF00046.28	daphnia_magna.62192	4.6e-21
PF00046.28	daphnia_magna.63739	4.1e-13
PF00046.28	daphnia_magna.64131	7.4e-60
PF00046.28	daphnia_magna.64132	7.4e-60
PF00046.28	daphnia_magna.64133	7.4e-60
PF00046.28	daphnia_magna.64134	7.4e-60
PF00046.28	daphnia_magna.6416	6.7e-18
PF00046.28	daphnia_magna.65121	4.1e-21
PF00046.28	daphnia_magna.65188	4.3e-13
PF00046.28	daphnia_magna.65258	1.9e-22
PF00046.28	daphnia_magna.65298	1.7e-19
PF00046.28	daphnia_magna.66459	2.4e-22
PF00046.28	daphnia_magna.66514	6.9e-25
PF00046.28	daphnia_magna.66594	2.5e-21
PF00046.28	daphnia_magna.67763	1.6e-18
PF00046.28	daphnia_magna.67908	2.2e-21
PF00046.28	daphnia_magna.67961	4.1e-21
PF00046.28	daphnia_magna.68090	2.6e-06
PF00046.28	daphnia_magna.68944	1.4e-18
PF00046.28	daphnia_magna.68988	3.7e-15
PF00046.28	daphnia_magna.69643	2.1e-21
PF00046.28	daphnia_magna.69656	4e-21
PF00046.28	daphnia_magna.69733	1.8e-28
PF00046.28	daphnia_magna.70606	8.6e-23
PF00046.28	daphnia_magna.71087	1.4e-22
PF00046.28	daphnia_magna.71341	1.5e-21
PF05920.10	daphnia_magna.71630	1.5e-14
PF00046.28	daphnia_magna.71698	3e-20
PF00046.28	daphnia_magna.71699	2.8e-20
PF00046.28	daphnia_magna.71700	2.8e-20
PF00046.28	daphnia_magna.71747	4.6e-10
PF00046.28	daphnia_magna.73253	2.2e-22
PF00046.28	daphnia_magna.73643	5e-22
PF00046.28	daphnia_magna.73941	2.8e-22
PF00046.28	daphnia_magna.73951	5.8e-21
PF00046.28	daphnia_magna.74133	1.5e-19
PF00046.28	daphnia_magna.74137	4.6e-09
PF00046.28	daphnia_magna.74195	1.5e-19
PF00046.28	daphnia_magna.75697	6.8e-15
PF00046.28	daphnia_magna.75797	1.5e-21
PF00046.28	daphnia_magna.76046	7e-23
PF00046.28	daphnia_magna.76193	3.2e-22
PF00046.28	daphnia_magna.76317	3.2e-20
PF00046.28	daphnia_magna.76831	1.3e-19
PF00046.28	daphnia_magna.76835	6.2e-20
PF00046.28	daphnia_magna.76845	3.9e-21
PF00046.28	daphnia_magna.77350	3e-07
PF00046.28	daphnia_magna.77352	3e-07
PF00046.28	daphnia_magna.77354	3e-07
PF16493.4	daphnia_magna.78903	3.1e-30
PF00046.28	daphnia_magna.78940	6.7e-21
PF00046.28	daphnia_magna.78997	3.1e-21
PF00046.28	daphnia_magna.7912	3.7e-20
PF00046.28	daphnia_magna.794	9e-25
PF00046.28	daphnia_magna.80572	1.3e-59
PF00046.28	daphnia_magna.80881	3.4e-23
PF00046.28	daphnia_magna.80883	1.5e-24
PF00046.28	daphnia_magna.80929	2.8e-21
PF00046.28	daphnia_magna.80940	3.9e-18
PF00046.28	daphnia_magna.8173	2.1e-22
PF00046.28	daphnia_magna.81801	3.1e-19
PF00046.28	daphnia_magna.82129	5.5e-11
PF00046.28	daphnia_magna.82203	1.5e-20
PF00046.28	daphnia_magna.82240	1.7e-18
PF00046.28	daphnia_magna.82429	1.6e-19
PF00046.28	daphnia_magna.82443	4e-21
PF00046.28	daphnia_magna.82477	2.7e-21
PF00046.28	daphnia_magna.83786	1.8e-07
PF00046.28	daphnia_magna.83831	4.5e-21
PF00046.28	daphnia_magna.8415	5.5e-21
PF00046.28	daphnia_magna.8417	7.2e-23
PF00046.28	daphnia_magna.8419	6.2e-23
PF00046.28	daphnia_magna.8420	4.4e-20
PF00046.28	daphnia_magna.84757	1.5e-21
PF00046.28	daphnia_magna.84894	1.4e-25
PF00046.28	daphnia_magna.85248	4.4e-21
PF00046.28	daphnia_magna.85338	5.9e-21
PF00046.28	daphnia_magna.85374	3.9e-20
PF00046.28	daphnia_magna.85431	1.1e-19
PF00046.28	daphnia_magna.85481	4.2e-21
PF00046.28	daphnia_magna.86928	1.3e-18
PF00046.28	daphnia_magna.86994	1.7e-21
PF00046.28	daphnia_magna.88455	1.9e-22
PF00046.28	daphnia_magna.88946	4.4e-26
PF16493.4	daphnia_magna.88979	3.2e-45
PF00046.28	daphnia_magna.90159	2.4e-21
PF00046.28	daphnia_magna.91093	2.6e-21
PF00046.28	daphnia_magna.91094	6.7e-21
PF00046.28	daphnia_magna.91095	2.7e-21
PF00046.28	daphnia_magna.9233	5e-20
PF00046.28	daphnia_magna.92831	2.8e-20
PF00046.28	daphnia_magna.92832	2.3e-20
PF00046.28	daphnia_magna.92842	3.7e-22
PF00046.28	daphnia_magna.9286	8.6e-25
PF00046.28	daphnia_magna.92892	2.3e-20
PF00046.28	daphnia_magna.92893	2e-20
PF00046.28	daphnia_magna.9313	4.8e-14
PF00046.28	daphnia_magna.93688	2.6e-22
PF00046.28	daphnia_magna.9483	8.5e-23
PF00046.28	daphnia_magna.95677	1.5e-19
PF00046.28	daphnia_magna.95688	4e-21
PF00046.28	daphnia_magna.95878	9.4e-25
PF00046.28	daphnia_magna.97216	7.3e-60
PF00046.28	daphnia_magna.97217	7.3e-60
PF00046.28	daphnia_magna.97241	6.4e-21
PF00046.28	daphnia_magna.97381	1.5e-19
PF00046.28	daphnia_magna.97467	5.6e-11
PF00046.28	daphnia_magna.97523	7.4e-23
PF00046.28	daphnia_magna.97577	3.7e-21
PF00046.28	daphnia_magna.9759	6.8e-22
PF00046.28	daphnia_magna.98883	8.4e-23
PF00046.28	daphnia_magna.99077	2e-22
PF00046.28	dorogostaiskia_parasitica.46303	1.4e-13
PF00046.28	echiuropus_macronychus.21230	4.7e-21
PF00046.28	echiuropus_macronychus.22238	8.9e-22
PF00046.28	echiuropus_macronychus.30147	1.6e-21
PF00046.28	echiuropus_macronychus.31564	5.1e-18
PF00046.28	echiuropus_macronychus.3813	2.8e-20
PF00046.28	echiuropus_macronychus.39423	1.1e-12
PF05920.10	echiuropus_macronychus.48960	8.2e-16
PF00046.28	eriocheir_sinensis_1.10097	2.6e-14
PF00046.28	eriocheir_sinensis_1.10313	8.8e-23
PF00046.28	eriocheir_sinensis_1.10314	7.7e-23
PF00046.28	eriocheir_sinensis_1.10890	4.5e-20
PF00046.28	eriocheir_sinensis_1.10891	1e-19
PF00046.28	eriocheir_sinensis_1.1124	9.4e-09
PF00046.28	eriocheir_sinensis_1.1144	2.4e-20
PF05920.10	eriocheir_sinensis_1.11770	3.2e-17
PF00046.28	eriocheir_sinensis_1.12190	5.8e-22
PF00046.28	eriocheir_sinensis_1.12192	5.4e-20
PF00046.28	eriocheir_sinensis_1.12193	4.8e-22
PF00046.28	eriocheir_sinensis_1.12653	6.4e-23
PF00046.28	eriocheir_sinensis_1.1277	1.8e-13
PF00046.28	eriocheir_sinensis_1.13267	2.5e-24
PF00046.28	eriocheir_sinensis_1.1500	1e-22
PF05920.10	eriocheir_sinensis_1.1619	3e-17
PF00046.28	eriocheir_sinensis_1.16271	1.4e-22
PF00046.28	eriocheir_sinensis_1.16286	4.3e-23
PF00046.28	eriocheir_sinensis_1.16539	2.5e-17
PF00046.28	eriocheir_sinensis_1.166	7.7e-21
PF00046.28	eriocheir_sinensis_1.16635	3.7e-17
PF00046.28	eriocheir_sinensis_1.1673	6.8e-21
PF00046.28	eriocheir_sinensis_1.16905	4.2e-13
PF00046.28	eriocheir_sinensis_1.16965	8.6e-15
PF00046.28	eriocheir_sinensis_1.17712	1.8e-20
PF00046.28	eriocheir_sinensis_1.17830	3e-25
PF00046.28	eriocheir_sinensis_1.1829	1.6e-21
PF00046.28	eriocheir_sinensis_1.2003	8.2e-23
PF00046.28	eriocheir_sinensis_1.2166	1.2e-23
PF00046.28	eriocheir_sinensis_1.2405	9.5e-11
PF00046.28	eriocheir_sinensis_1.2409	2.1e-21
PF05920.10	eriocheir_sinensis_1.2466	6.1e-19
PF00046.28	eriocheir_sinensis_1.2630	1.8e-23
PF00046.28	eriocheir_sinensis_1.2750	2.8e-18
PF00046.28	eriocheir_sinensis_1.2857	4.4e-25
PF00046.28	eriocheir_sinensis_1.2983	3.2e-21
PF00046.28	eriocheir_sinensis_1.311	3.7e-15
PF00046.28	eriocheir_sinensis_1.3161	2e-22
PF00046.28	eriocheir_sinensis_1.3594	2.2e-21
PF00046.28	eriocheir_sinensis_1.3650	6.6e-23
PF00046.28	eriocheir_sinensis_1.3795	1.2e-21
PF00046.28	eriocheir_sinensis_1.389	2.8e-21
PF00046.28	eriocheir_sinensis_1.4261	9.5e-18
PF16493.4	eriocheir_sinensis_1.4263	7.9e-40
PF00046.28	eriocheir_sinensis_1.4325	1.1e-19
PF00046.28	eriocheir_sinensis_1.4491	6.3e-14
PF05920.10	eriocheir_sinensis_1.4700	1.6e-15
PF05920.10	eriocheir_sinensis_1.4701	2.3e-15
PF00046.28	eriocheir_sinensis_1.5091	5.2e-23
PF00046.28	eriocheir_sinensis_1.5133	1.3e-23
PF00046.28	eriocheir_sinensis_1.5225	1.6e-22
PF00046.28	eriocheir_sinensis_1.5338	1.1e-06
PF00046.28	eriocheir_sinensis_1.5339	1e-06
PF00046.28	eriocheir_sinensis_1.5624	1.7e-19
PF00046.28	eriocheir_sinensis_1.6371	3.8e-21
PF00046.28	eriocheir_sinensis_1.6416	2.3e-14
PF00046.28	eriocheir_sinensis_1.6417	2.6e-14
PF00046.28	eriocheir_sinensis_1.6418	1.8e-15
PF00046.28	eriocheir_sinensis_1.6852	8.7e-12
PF00046.28	eriocheir_sinensis_1.6853	8.5e-12
PF00046.28	eriocheir_sinensis_1.7288	2.9e-25
PF00046.28	eriocheir_sinensis_1.7289	3e-25
PF00046.28	eriocheir_sinensis_1.7382	6.5e-19
PF16493.4	eriocheir_sinensis_1.7485	1.8e-43
PF16493.4	eriocheir_sinensis_1.7486	2e-43
PF16493.4	eriocheir_sinensis_1.7487	1.4e-43
PF16493.4	eriocheir_sinensis_1.7488	1.9e-43
PF16493.4	eriocheir_sinensis_1.7489	2.2e-43
PF16493.4	eriocheir_sinensis_1.7490	1.4e-43
PF00046.28	eriocheir_sinensis_1.7576	5.8e-22
PF00046.28	eriocheir_sinensis_1.7577	1.4e-22
PF00046.28	eriocheir_sinensis_1.7659	6.3e-23
PF00046.28	eriocheir_sinensis_1.7660	1e-22
PF00046.28	eriocheir_sinensis_1.8509	1.7e-21
PF00046.28	eriocheir_sinensis_1.8510	1.1e-21
PF00046.28	eriocheir_sinensis_1.8549	1e-50
PF00046.28	eriocheir_sinensis_1.8550	1.5e-50
PF00046.28	eriocheir_sinensis_1.935	7.8e-11
PF00046.28	eriocheir_sinensis_1.936	7.5e-11
PF00046.28	eriocheir_sinensis_1.9427	2.6e-23
PF00046.28	eriocheir_sinensis_1.9428	2.8e-23
PF00046.28	eriocheir_sinensis_1.9429	3.8e-06
PF00046.28	eriocheir_sinensis_1.9767	3e-21
PF00046.28	eriocheir_sinensis_1.9768	5.2e-22
PF00046.28	eriocheir_sinensis_1.9769	1.6e-21
PF00046.28	eriocheir_sinensis_1.9770	2.3e-21
PF00046.28	eucarinogammarus_wagii.27321	1.3e-05
PF00046.28	eucarinogammarus_wagii.30569	5.2e-05
PF05920.10	eucarinogammarus_wagii.30572	1.3e-15
PF00046.28	eucarinogammarus_wagii.60705	1.4e-22
PF00046.28	eucyclops_serrulatus.10392	1.2e-19
PF00046.28	eucyclops_serrulatus.11210	1.9e-24
PF00046.28	eucyclops_serrulatus.12105	2.5e-21
PF00046.28	eucyclops_serrulatus.12311	1.7e-21
PF00046.28	eucyclops_serrulatus.13705	1.5e-19
PF00046.28	eucyclops_serrulatus.18274	8.3e-19
PF00046.28	eucyclops_serrulatus.20877	9e-22
PF00046.28	eucyclops_serrulatus.20888	4.1e-21
PF05920.10	eucyclops_serrulatus.23029	2.6e-15
PF00046.28	eucyclops_serrulatus.27257	1.9e-22
PF00046.28	eucyclops_serrulatus.28393	1.5e-13
PF16493.4	eucyclops_serrulatus.28791	5.8e-45
PF00046.28	eucyclops_serrulatus.29909	5.1e-21
PF00046.28	eucyclops_serrulatus.30515	1.7e-21
PF00046.28	eucyclops_serrulatus.31761	4.3e-25
PF00046.28	eucyclops_serrulatus.39128	1.2e-22
PF00046.28	eucyclops_serrulatus.44048	2.8e-19
PF00046.28	eucyclops_serrulatus.46066	6.4e-23
PF00046.28	eucyclops_serrulatus.4762	1.2e-21
PF00046.28	eucyclops_serrulatus.5107	1e-11
PF00046.28	eucyclops_serrulatus.5376	1.4e-22
PF05920.10	eucyclops_serrulatus.6306	1.2e-16
PF00046.28	eucyclops_serrulatus.6387	2.4e-18
PF00046.28	eucyclops_serrulatus.6584	5.5e-23
PF00046.28	eucyclops_serrulatus.7560	2.5e-20
PF00046.28	eucyclops_serrulatus.8572	1.2e-18
PF00046.28	eucyclops_serrulatus.9896	2.7e-61
PF00046.28	eulimnogammarus_cruentus.16289	2.9e-09
PF00046.28	eulimnogammarus_cruentus.18805	4.1e-22
PF00046.28	eulimnogammarus_cruentus.19584	7.5e-21
PF00046.28	eulimnogammarus_cruentus.19585	8e-21
PF00046.28	eulimnogammarus_cruentus.25703	6e-08
PF16493.4	eulimnogammarus_cruentus.36678	4e-40
PF00046.28	eulimnogammarus_cruentus.44441	1.2e-17
PF00046.28	eulimnogammarus_cruentus.44442	1.3e-17
PF00046.28	eulimnogammarus_cruentus.53238	6.5e-21
PF16493.4	eulimnogammarus_cruentus.53950	2.9e-45
PF00046.28	eulimnogammarus_cruentus.5460	3.6e-25
PF00046.28	eulimnogammarus_cyaneus.20914	3.2e-22
PF00046.28	eulimnogammarus_cyaneus.22031	2.1e-08
PF00046.28	eulimnogammarus_cyaneus.22957	6.2e-18
PF00046.28	eulimnogammarus_cyaneus.22958	7e-18
PF00046.28	eulimnogammarus_cyaneus.24455	1.6e-24
PF00046.28	eulimnogammarus_cyaneus.24891	2e-07
PF00046.28	eulimnogammarus_cyaneus.35794	6.6e-21
PF00046.28	eulimnogammarus_cyaneus.35795	6.6e-21
PF00046.28	eulimnogammarus_cyaneus.43276	3.6e-23
PF00046.28	eulimnogammarus_cyaneus.584	5e-21
PF05920.10	eulimnogammarus_cyaneus.67245	2.9e-06
PF00046.28	eulimnogammarus_cyaneus.77027	2.1e-18
PF00046.28	eulimnogammarus_czerskii.31085	3e-10
PF05920.10	eulimnogammarus_czerskii.32398	3.6e-21
PF16493.4	eulimnogammarus_czerskii.46034	6.2e-40
PF00046.28	eulimnogammarus_czerskii.48121	1.5e-18
PF00046.28	eulimnogammarus_czerskii.48122	1.3e-17
PF00046.28	eulimnogammarus_czerskii.71894	6.1e-22
PF00046.28	eulimnogammarus_czerskii.72035	6.2e-19
PF00046.28	eulimnogammarus_czerskii.78022	1.1e-22
PF00046.28	eulimnogammarus_czerskii.83480	2e-05
PF00046.28	eulimnogammarus_marituji.26859	1.6e-21
PF16493.4	eulimnogammarus_marituji.37251	4.5e-40
PF00046.28	eulimnogammarus_marituji.66039	7.1e-18
PF05920.10	eulimnogammarus_marituji.71526	7.1e-21
PF16493.4	eulimnogammarus_marituji.71531	1.9e-45
PF00046.28	eulimnogammarus_messerschmidtii.21042	7e-22
PF05920.10	eulimnogammarus_messerschmidtii.45799	4.4e-21
PF16493.4	eulimnogammarus_similis.11813	4.7e-36
PF16493.4	eulimnogammarus_similis.11814	6.4e-40
PF00046.28	eulimnogammarus_similis.24054	4.2e-07
PF00046.28	eulimnogammarus_similis.27146	1.5e-20
PF00046.28	eulimnogammarus_similis.32728	3.7e-22
PF05920.10	eulimnogammarus_similis.40145	8.7e-21
PF05920.10	eulimnogammarus_similis.40146	9.2e-21
PF00046.28	eulimnogammarus_similis.45175	6.6e-21
PF00046.28	eulimnogammarus_similis.48974	1.2e-17
PF00046.28	eulimnogammarus_similis.48975	1.3e-17
PF16493.4	eulimnogammarus_similis.5584	8.7e-46
PF00046.28	eulimnogammarus_similis.70568	2.7e-20
PF00046.28	eulimnogammarus_similis.78068	1.3e-20
PF00046.28	eulimnogammarus_similis.80100	3.3e-08
PF00046.28	eulimnogammarus_similis.85993	8.1e-06
PF00046.28	eulimnogammarus_testaceus.21913	1.7e-11
PF00046.28	eulimnogammarus_testaceus.23704	6.3e-23
PF00046.28	eulimnogammarus_testaceus.39529	1.2e-17
PF00046.28	eulimnogammarus_testaceus.39530	1.3e-17
PF00046.28	eulimnogammarus_testaceus.39531	1.3e-17
PF00046.28	eulimnogammarus_testaceus.77973	1.6e-21
PF00046.28	eulimnogammarus_ussolzewii.13955	2.4e-09
PF00046.28	eulimnogammarus_ussolzewii.30525	6.6e-21
PF00046.28	eulimnogammarus_ussolzewii.30526	3.3e-21
PF05920.10	eulimnogammarus_ussolzewii.35289	6.7e-21
PF00046.28	eulimnogammarus_ussolzewii.38360	1.3e-17
PF16493.4	eulimnogammarus_ussolzewii.59196	6.5e-46
PF00046.28	eulimnogammarus_ussolzewii.9209	6.8e-21
PF16493.4	eulimnogammarus_verrucosus.37646	5.3e-40
PF00046.28	eulimnogammarus_verrucosus.45376	1.1e-14
PF05920.10	eulimnogammarus_verrucosus.54687	9.1e-21
PF05920.10	eulimnogammarus_verrucosus.54689	2.2e-13
PF05920.10	eulimnogammarus_verrucosus.54690	9.1e-21
PF00046.28	eulimnogammarus_verrucosus.63143	1.5e-18
PF00046.28	eulimnogammarus_verrucosus.63144	1.2e-17
PF00046.28	eulimnogammarus_verrucosus.80815	1.8e-23
PF16493.4	eulimnogammarus_verrucosus.83472	2.2e-45
PF00046.28	eulimnogammarus_verrucosus.84205	6.5e-20
PF00046.28	eulimnogammarus_verrucosus.89595	2.5e-21
PF05920.10	eulimnogammarus_verrucosus.92185	8.9e-16
PF00046.28	eulimnogammarus_violaceus.1	8.1e-21
PF00046.28	eulimnogammarus_violaceus.11849	2.6e-21
PF00046.28	eulimnogammarus_violaceus.22190	4.7e-21
PF00046.28	eulimnogammarus_violaceus.22191	6.6e-21
PF00046.28	eulimnogammarus_violaceus.31758	1.3e-17
PF00046.28	eulimnogammarus_violaceus.31759	1.2e-17
PF16493.4	eulimnogammarus_violaceus.5389	7.1e-40
PF00046.28	eulimnogammarus_violaceus.54756	2.2e-22
PF05920.10	eulimnogammarus_viridulus.17533	4e-16
PF00046.28	eulimnogammarus_viridulus.19765	1.6e-14
PF16493.4	eulimnogammarus_viridulus.21554	8.2e-40
PF00046.28	eulimnogammarus_viridulus.23119	1.4e-23
PF00046.28	eulimnogammarus_viridulus.23514	8.6e-21
PF00046.28	eulimnogammarus_viridulus.23515	1.3e-20
PF00046.28	eulimnogammarus_viridulus.28010	2.5e-23
PF00046.28	eulimnogammarus_viridulus.28256	4.2e-20
PF00046.28	eulimnogammarus_viridulus.30933	2.4e-06
PF00046.28	eulimnogammarus_viridulus.31032	5.7e-07
PF00046.28	eulimnogammarus_viridulus.34306	6.3e-21
PF00046.28	eulimnogammarus_viridulus.34720	1.2e-17
PF00046.28	eulimnogammarus_viridulus.35807	6.6e-21
PF00046.28	eulimnogammarus_viridulus.35808	6.6e-21
PF00046.28	eulimnogammarus_viridulus.41330	7.6e-13
PF00046.28	eulimnogammarus_viridulus.65405	9.1e-14
PF00046.28	eulimnogammarus_viridulus.66104	1.6e-08
PF00046.28	eulimnogammarus_viridulus.8912	1.5e-24
PF00046.28	eulimnogammarus_vittatus.25297	5.9e-21
PF00046.28	eulimnogammarus_vittatus.25929	6.2e-18
PF00046.28	eulimnogammarus_vittatus.25930	4.8e-18
PF00046.28	eulimnogammarus_vittatus.45633	1.5e-22
PF00046.28	eulimnogammarus_vittatus.46673	1.5e-21
PF16493.4	eulimnogammarus_vittatus.53756	3.2e-08
PF05920.10	eulimnogammarus_vittatus.5987	8.4e-21
PF05920.10	eulimnogammarus_vittatus.5988	7.9e-21
PF16493.4	eulimnogammarus_vittatus.8541	1.6e-33
PF00046.28	euphausia_superba.10809	2.5e-22
PF00046.28	euphausia_superba.11603	9.6e-24
PF05920.10	euphausia_superba.12041	9.6e-18
PF00046.28	euphausia_superba.1270	2.6e-18
PF00046.28	euphausia_superba.15212	9.1e-13
PF05920.10	euphausia_superba.17789	1.4e-09
PF05920.10	euphausia_superba.3767	3.7e-14
PF16493.4	euphausia_superba.41705	5.3e-21
PF05920.10	euphausia_superba.42506	4.7e-12
PF00046.28	euphausia_superba.42575	1.7e-12
PF00046.28	euphausia_superba.43012	6.8e-23
PF00046.28	euphausia_superba.45708	5.2e-13
PF00046.28	euphausia_superba.48960	1.4e-18
PF00046.28	eurytemora_affinis.1214	7.1e-19
PF00046.28	eurytemora_affinis.1215	7.1e-19
PF00046.28	eurytemora_affinis.12163	8.7e-25
PF00046.28	eurytemora_affinis.14578	1.8e-12
PF00046.28	eurytemora_affinis.14579	1.8e-12
PF00046.28	eurytemora_affinis.14580	9.4e-12
PF00046.28	eurytemora_affinis.14581	8.4e-12
PF00046.28	eurytemora_affinis.14582	2.4e-12
PF00046.28	eurytemora_affinis.16452	1.1e-08
PF00046.28	eurytemora_affinis.16931	3.3e-23
PF00046.28	eurytemora_affinis.17886	4.5e-22
PF00046.28	eurytemora_affinis.20815	5.8e-62
PF00046.28	eurytemora_affinis.2207	6.1e-19
PF00046.28	eurytemora_affinis.22986	4.9e-20
PF00046.28	eurytemora_affinis.24027	1.7e-21
PF00046.28	eurytemora_affinis.24028	2.8e-22
PF00046.28	eurytemora_affinis.26944	8.7e-21
PF00046.28	eurytemora_affinis.26998	1.8e-21
PF00046.28	eurytemora_affinis.27060	1.4e-21
PF00046.28	eurytemora_affinis.3043	6.7e-23
PF00046.28	eurytemora_affinis.35227	1.6e-17
PF00046.28	eurytemora_affinis.35231	2.1e-20
PF00046.28	eurytemora_affinis.35304	6.7e-25
PF00046.28	eurytemora_affinis.37326	6.7e-15
PF00046.28	eurytemora_affinis.37829	2.8e-14
PF00046.28	eurytemora_affinis.38184	5.4e-16
PF00046.28	eurytemora_affinis.38185	3.4e-07
PF00046.28	eurytemora_affinis.38189	2.8e-08
PF00046.28	eurytemora_affinis.46987	5e-19
PF00046.28	eurytemora_affinis.46988	5e-19
PF00046.28	eurytemora_affinis.46989	5e-19
PF00046.28	eurytemora_affinis.46990	6.4e-19
PF00046.28	eurytemora_affinis.46991	6.4e-19
PF00046.28	eurytemora_affinis.47259	1.6e-19
PF00046.28	eurytemora_affinis.48713	9.3e-15
PF00046.28	eurytemora_affinis.48714	1.4e-21
PF00046.28	eurytemora_affinis.51589	5.8e-21
PF00046.28	eurytemora_affinis.53753	3e-18
PF00046.28	eurytemora_affinis.53754	2.9e-18
PF00046.28	eurytemora_affinis.54505	7e-23
PF00046.28	eurytemora_affinis.54507	7e-23
PF00046.28	eurytemora_affinis.56680	4.1e-19
PF00046.28	eurytemora_affinis.63653	6.8e-09
PF00046.28	eurytemora_affinis.67357	2.8e-21
PF00046.28	eurytemora_affinis.67362	1.3e-23
PF00046.28	eurytemora_affinis.67365	3.5e-21
PF00046.28	eurytemora_affinis.6816	5.8e-11
PF05920.10	eurytemora_affinis.68830	1.4e-13
PF00046.28	eurytemora_affinis.70784	4.6e-20
PF00046.28	eurytemora_affinis.70785	5.4e-20
PF00046.28	eurytemora_affinis.70789	9.5e-20
PF00046.28	eurytemora_affinis.70790	1.7e-20
PF00046.28	eurytemora_affinis.71821	3.5e-14
PF00046.28	eurytemora_affinis.72584	1.1e-22
PF00046.28	eurytemora_affinis.73181	1.1e-12
PF00046.28	eurytemora_affinis.74245	8.2e-25
PF00046.28	eurytemora_affinis.74246	6.3e-25
PF00046.28	eurytemora_affinis.74247	7.8e-12
PF00046.28	eurytemora_affinis.74248	6.9e-25
PF00046.28	eurytemora_affinis.74603	5.5e-15
PF00046.28	eurytemora_affinis.7581	1e-19
PF00046.28	eurytemora_affinis.76832	6.1e-22
PF00046.28	eurytemora_affinis.77574	1.3e-14
PF00046.28	eurytemora_affinis.77578	1.8e-24
PF00046.28	eurytemora_affinis.77859	3.3e-23
PF00046.28	eurytemora_affinis.78987	1.6e-20
PF00046.28	eurytemora_affinis.79056	1.7e-23
PF00046.28	eurytemora_affinis.79752	1.7e-11
PF00046.28	eurytemora_affinis.79754	2e-21
PF00046.28	eurytemora_affinis.79756	5.1e-22
PF00046.28	eurytemora_affinis.79757	2.8e-22
PF00046.28	eurytemora_affinis.80703	5.8e-62
PF00046.28	eurytemora_affinis.80704	5.8e-62
PF00046.28	eurytemora_affinis.81197	7.4e-23
PF00046.28	eurytemora_affinis.81673	2.7e-23
PF00046.28	eurytemora_affinis.82576	3.1e-14
PF05920.10	eurytemora_affinis.83047	6e-16
PF00046.28	eurytemora_affinis.85378	4.1e-21
PF00046.28	eurytemora_affinis.86353	2e-22
PF00046.28	eurytemora_affinis.87080	3.1e-46
PF00046.28	eurytemora_affinis.87948	6.7e-10
PF00046.28	eurytemora_affinis.87950	1.7e-22
PF00046.28	eurytemora_affinis.89693	2e-21
PF00046.28	eurytemora_affinis.89694	2.4e-11
PF00046.28	eurytemora_affinis.90943	2.2e-20
PF00046.28	eurytemora_affinis.90944	3.5e-20
PF00046.28	eurytemora_affinis.90946	3.2e-20
PF00046.28	eurytemora_affinis.90948	1.6e-20
PF00046.28	eurytemora_affinis.93910	1.8e-15
PF05920.10	eurytemora_affinis.93981	1.1e-16
PF00046.28	eurytemora_affinis.94519	5.7e-20
PF00046.28	eurytemora_affinis.98567	4.4e-20
PF00046.28	eurytemora_affinis.98568	2.3e-20
PF00046.28	eurytemora_affinis.98569	1.3e-21
PF00046.28	eurytemora_affinis.98573	1.1e-21
PF00046.28	eurytemora_affinis.9988	7e-23
PF05920.10	farfantepenaeus_aztecus.10218	6.4e-17
PF00046.28	farfantepenaeus_aztecus.10410	1.4e-19
PF16493.4	farfantepenaeus_aztecus.16321	6.7e-45
PF00046.28	farfantepenaeus_aztecus.3401	1.9e-16
PF00046.28	farfantepenaeus_aztecus.35715	3.1e-21
PF00046.28	farfantepenaeus_aztecus.37315	3.6e-64
PF00046.28	farfantepenaeus_aztecus.37316	4.8e-23
PF00046.28	farfantepenaeus_aztecus.40509	9e-21
PF00046.28	farfantepenaeus_aztecus.43928	7.3e-15
PF00046.28	farfantepenaeus_aztecus.44779	3.7e-18
PF00046.28	farfantepenaeus_aztecus.62057	1.2e-06
PF00046.28	farfantepenaeus_aztecus.62063	1e-08
PF00046.28	farfantepenaeus_aztecus.65146	1.1e-19
PF00046.28	gammarus_chevreuxi.11115	1.6e-22
PF00046.28	gammarus_chevreuxi.12370	1.2e-17
PF00046.28	gammarus_chevreuxi.12371	1.3e-17
PF00046.28	gammarus_chevreuxi.12895	2.3e-20
PF00046.28	gammarus_chevreuxi.13215	2.1e-19
PF00046.28	gammarus_chevreuxi.16442	5.4e-12
PF00046.28	gammarus_chevreuxi.21109	1.5e-20
PF00046.28	gammarus_chevreuxi.21111	1.6e-20
PF00046.28	gammarus_chevreuxi.21114	1.4e-20
PF00046.28	gammarus_chevreuxi.21744	3.9e-22
PF00046.28	gammarus_chevreuxi.23906	3.8e-23
PF00046.28	gammarus_chevreuxi.25677	2.4e-24
PF00046.28	gammarus_chevreuxi.25722	2.7e-20
PF16493.4	gammarus_chevreuxi.26389	9e-40
PF00046.28	gammarus_chevreuxi.27402	3.5e-23
PF00046.28	gammarus_chevreuxi.27403	7e-23
PF00046.28	gammarus_chevreuxi.28942	4.1e-21
PF00046.28	gammarus_chevreuxi.31286	9.6e-20
PF00046.28	gammarus_chevreuxi.31287	1e-19
PF00046.28	gammarus_chevreuxi.31837	1.4e-21
PF00046.28	gammarus_chevreuxi.32966	4.2e-22
PF00046.28	gammarus_chevreuxi.32967	4e-22
PF00046.28	gammarus_chevreuxi.32968	3.3e-22
PF00046.28	gammarus_chevreuxi.33276	3e-35
PF00046.28	gammarus_chevreuxi.33277	1.1e-60
PF00046.28	gammarus_chevreuxi.33890	4.2e-14
PF00046.28	gammarus_chevreuxi.34068	2.9e-21
PF00046.28	gammarus_chevreuxi.35803	3.8e-21
PF00046.28	gammarus_chevreuxi.35804	3.8e-21
PF05920.10	gammarus_chevreuxi.36981	1.1e-15
PF05920.10	gammarus_chevreuxi.36982	5.9e-15
PF00046.28	gammarus_chevreuxi.38417	3.1e-20
PF00046.28	gammarus_chevreuxi.38418	2.2e-20
PF00046.28	gammarus_chevreuxi.38539	8.6e-11
PF00046.28	gammarus_chevreuxi.6479	2.2e-21
PF16493.4	gammarus_chevreuxi.7242	1e-44
PF16493.4	gammarus_chevreuxi.7243	9.4e-45
PF16493.4	gammarus_chevreuxi.7244	9.7e-45
PF00046.28	gammarus_chevreuxi.7425	8.4e-19
PF00046.28	gammarus_chevreuxi.9149	3.8e-23
PF00046.28	gammarus_chevreuxi.9240	1.2e-21
PF00046.28	gammarus_chevreuxi.9242	1.1e-21
PF00046.28	gammarus_lacustris.10850	3.9e-22
PF00046.28	gammarus_lacustris.11057	1.7e-20
PF00046.28	gammarus_lacustris.21891	4.4e-07
PF16493.4	gammarus_lacustris.22856	4.7e-40
PF05920.10	gammarus_lacustris.24072	7.8e-21
PF05920.10	gammarus_lacustris.24073	8e-21
PF00046.28	gammarus_lacustris.35849	6.6e-21
PF00046.28	gammarus_lacustris.48767	1.2e-17
PF00046.28	gammarus_lacustris.48768	1.3e-17
PF00046.28	gammarus_lacustris.48769	1.5e-18
PF00046.28	gammarus_lacustris.48770	1.3e-17
PF00046.28	gammarus_lacustris.65407	2.1e-22
PF05920.10	garjajewia_dershawini.40122	5e-21
PF00046.28	garjajewia_dershawini.9108	1.9e-09
PF00046.28	gmelinoides_fasciatus.16096	4.5e-20
PF00046.28	gmelinoides_fasciatus.22253	5e-18
PF00046.28	gmelinoides_fasciatus.22254	5.8e-18
PF16493.4	gmelinoides_fasciatus.23829	4.8e-40
PF00046.28	gmelinoides_fasciatus.24780	9.4e-22
PF00046.28	gmelinoides_fasciatus.36342	4.2e-22
PF00046.28	gmelinoides_fasciatus.37095	5e-22
PF00046.28	gmelinoides_fasciatus.42269	3e-22
PF16493.4	gmelinoides_fasciatus.43545	4e-45
PF00046.28	gmelinoides_fasciatus.47819	7.1e-09
PF00046.28	gmelinoides_fasciatus.47820	7.1e-09
PF00046.28	gmelinoides_fasciatus.57101	5.4e-17
PF00046.28	gmelinoides_fasciatus.57102	3e-33
PF00046.28	gmelinoides_fasciatus.57104	6.5e-36
PF00046.28	heterogammarus_sophianosii.17034	1.2e-20
PF00046.28	heterogammarus_sophianosii.17035	1.5e-20
PF00046.28	heterogammarus_sophianosii.18512	2.3e-23
PF00046.28	heterogammarus_sophianosii.21412	3.3e-20
PF00046.28	heterogammarus_sophianosii.21591	1.8e-22
PF16493.4	heterogammarus_sophianosii.22977	6.2e-40
PF00046.28	heterogammarus_sophianosii.27864	7.9e-21
PF00046.28	heterogammarus_sophianosii.28270	6.6e-21
PF00046.28	heterogammarus_sophianosii.28842	1.7e-25
PF00046.28	heterogammarus_sophianosii.39269	1.3e-17
PF05920.10	heterogammarus_sophianosii.47512	9.7e-21
PF05920.10	heterogammarus_sophianosii.47513	9.2e-21
PF05920.10	heterogammarus_sophianosii.47514	8e-21
PF05920.10	heterogammarus_sophianosii.61807	5.2e-16
PF16493.4	heterogammarus_sophianosii.64265	2.7e-45
PF00046.28	heterogammarus_sophianosii.70079	7e-21
PF00046.28	heterogammarus_sophianosii.73728	2.2e-21
PF00046.28	homarus_americanus.10109	2e-11
PF00046.28	homarus_americanus.11352	3.8e-22
PF00046.28	homarus_americanus.118	8.2e-25
PF00046.28	homarus_americanus.15522	2.1e-20
PF16493.4	homarus_americanus.15566	7.5e-28
PF00046.28	homarus_americanus.16057	8.8e-21
PF00046.28	homarus_americanus.1632	1.1e-17
PF00046.28	homarus_americanus.1674	9.5e-21
PF00046.28	homarus_americanus.19340	1.1e-21
PF00046.28	homarus_americanus.19392	4.8e-12
PF00046.28	homarus_americanus.20017	5.4e-20
PF00046.28	homarus_americanus.20285	5e-22
PF05920.10	homarus_americanus.23782	1e-15
PF05920.10	homarus_americanus.23783	1.6e-15
PF00046.28	homarus_americanus.23932	1.2e-21
PF00046.28	homarus_americanus.24867	1.3e-22
PF00046.28	homarus_americanus.25048	4.8e-20
PF00046.28	homarus_americanus.2727	1.1e-13
PF00046.28	homarus_americanus.28188	3.7e-06
PF00046.28	homarus_americanus.29246	7.3e-23
PF00046.28	homarus_americanus.29910	9.2e-22
PF00046.28	homarus_americanus.30465	6.5e-19
PF00046.28	homarus_americanus.35597	2.3e-12
PF00046.28	homarus_americanus.36250	3.4e-14
PF00046.28	homarus_americanus.38962	5.3e-20
PF00046.28	homarus_americanus.41853	1.3e-22
PF00046.28	homarus_americanus.42229	9.2e-23
PF00046.28	homarus_americanus.45135	9.9e-07
PF00046.28	homarus_americanus.45730	2e-22
PF00046.28	homarus_americanus.47469	3.7e-23
PF00046.28	homarus_americanus.47673	3e-23
PF00046.28	homarus_americanus.47792	4.7e-24
PF00046.28	homarus_americanus.54440	4.4e-22
PF00046.28	homarus_americanus.54553	9.9e-21
PF00046.28	homarus_americanus.54584	4.9e-19
PF00046.28	homarus_americanus.55158	5.6e-23
PF00046.28	homarus_americanus.58156	4.8e-21
PF00046.28	homarus_americanus.59192	1.2e-21
PF00046.28	homarus_americanus.61368	8.6e-09
PF00046.28	homarus_americanus.6319	4.5e-23
PF00046.28	homarus_americanus.64906	2.1e-23
PF00046.28	homarus_americanus.6571	2.9e-15
PF00046.28	homarus_americanus.7110	3.4e-16
PF16493.4	homarus_americanus.7244	4.4e-40
PF00046.28	homarus_americanus.7497	1.2e-22
PF00046.28	homarus_americanus.7644	1.8e-21
PF00046.28	homarus_americanus.7790	2e-14
PF00046.28	homarus_americanus.8742	3.9e-31
PF00046.28	homarus_americanus.8743	1.1e-10
PF05920.10	homarus_americanus.9666	3.2e-17
PF00046.28	hyalella_azteca_3.11331	8.1e-22
PF00046.28	hyalella_azteca_3.16809	1.3e-22
PF00046.28	hyalella_azteca_3.19699	1.7e-20
PF00046.28	hyalella_azteca_3.19700	1.6e-20
PF00046.28	hyalella_azteca_3.21351	9.5e-22
PF00046.28	hyalella_azteca_3.25149	6.2e-15
PF00046.28	hyalella_azteca_3.31313	6.1e-18
PF00046.28	hyalella_azteca_3.3224	1.2e-22
PF00046.28	hyalella_azteca_3.32554	1e-19
PF00046.28	hyalella_azteca_3.35136	5.3e-22
PF00046.28	hyalella_azteca_3.3705	1.6e-19
PF00046.28	hyalella_azteca_3.37570	6.4e-22
PF00046.28	hyalella_azteca_3.37962	5.7e-15
PF05920.10	hyalella_azteca_3.40629	3.7e-21
PF16493.4	hyalella_azteca_3.40631	7.7e-46
PF00046.28	hyalella_azteca_3.41136	1.7e-21
PF00046.28	hyalella_azteca_3.41137	1.7e-21
PF00046.28	hyalella_azteca_3.430	1.7e-21
PF00046.28	hyalella_azteca_3.433	1.7e-21
PF00046.28	hyalella_azteca_3.45191	5.8e-25
PF00046.28	hyalella_azteca_3.45192	1e-24
PF00046.28	hyalella_azteca_3.45193	6.2e-25
PF00046.28	hyalella_azteca_3.45194	5.9e-25
PF00046.28	hyalella_azteca_3.45884	3.9e-22
PF00046.28	hyalella_azteca_3.45998	2e-21
PF00046.28	hyalella_azteca_3.4653	1.2e-21
PF00046.28	hyalella_azteca_3.4655	2.1e-11
PF05920.10	hyalella_azteca_3.49236	2.4e-07
PF05920.10	hyalella_azteca_3.49237	2e-07
PF00046.28	hyalella_azteca_3.51560	2.9e-09
PF00046.28	hyalella_azteca_3.54372	3.1e-21
PF00046.28	hyalella_azteca_3.55097	1.3e-10
PF00046.28	hyalella_azteca_3.57132	2.6e-49
PF00046.28	hyalella_azteca_3.57412	9.4e-11
PF00046.28	hyalella_azteca_3.58880	6.3e-23
PF00046.28	hyalella_azteca_3.58881	1.1e-22
PF00046.28	hyalella_azteca_3.58882	8.4e-23
PF00046.28	hyalella_azteca_3.6034	1.8e-14
PF00046.28	hyalella_azteca_3.6035	8.6e-15
PF00046.28	hyalella_azteca_3.62512	2.8e-23
PF00046.28	hyalella_azteca_3.6413	3.1e-22
PF00046.28	hyalella_azteca_3.68570	3e-12
PF00046.28	hyalella_azteca_3.68571	2.3e-12
PF00046.28	hyalella_azteca_3.72015	2.9e-25
PF00046.28	hyalella_azteca_3.72016	3e-25
PF00046.28	hyalella_azteca_3.72017	3.5e-25
PF00046.28	hyalella_azteca_3.74860	3.9e-20
PF00046.28	hyalella_azteca_3.77024	6.3e-13
PF05920.10	hyalella_azteca_3.77070	3.3e-13
PF00046.28	hyalella_azteca_3.77713	8.9e-22
PF00046.28	hyalella_azteca_3.82146	4.5e-21
PF00046.28	hyalella_azteca_3.84175	1.2e-22
PF00046.28	hyalella_azteca_3.84404	1.4e-22
PF00046.28	hyalella_azteca_3.84931	6.9e-20
PF00046.28	hyalella_azteca_3.87703	1.2e-20
PF00046.28	hyalella_azteca_3.87704	2.1e-11
PF05920.10	hyalella_azteca_3.87856	1.4e-17
PF00046.28	hyalella_azteca_3.94073	3.9e-22
PF00046.28	hyalella_azteca_3.94326	1.3e-20
PF00046.28	hyalella_azteca_3.97501	1.3e-19
PF00046.28	hyalella_azteca_3.99244	1.9e-20
PF16493.4	hyalellopsis_carinata.1972	8e-40
PF00046.28	hyalellopsis_carinata.28416	4.4e-12
PF00046.28	hyalellopsis_carinata.30733	1.5e-16
PF00046.28	hyalellopsis_carinata.50137	1.3e-17
PF00046.28	hyalellopsis_carinata.50138	1.2e-17
PF16493.4	hyalellopsis_carinata.600	1e-06
PF00046.28	hyalellopsis_carinata.68067	4e-21
PF00046.28	hyalellopsis_carinata.72256	5.7e-20
PF00046.28	hyalellopsis_carinata.79055	2.7e-21
PF00046.28	hyalellopsis_carinata.82066	1e-06
PF00046.28	hyalellopsis_carinata.84209	1.8e-24
PF05920.10	hyalellopsis_costata.10473	5.2e-21
PF00046.28	hyalellopsis_costata.17321	7.7e-18
PF00046.28	hyalellopsis_costata.22708	2.9e-19
PF00046.28	hyalellopsis_costata.24473	7.5e-18
PF05920.10	hyalellopsis_costata.59196	2.4e-21
PF05920.10	hyalellopsis_costata.59199	2.5e-21
PF16493.4	hyalellopsis_costata.76961	1.4e-45
PF00046.28	hyalellopsis_grisea.13387	1.4e-21
PF00046.28	hyalellopsis_grisea.37323	2.2e-18
PF05920.10	hyalellopsis_grisea.45281	7.1e-21
PF05920.10	hyalellopsis_grisea.45282	3.9e-21
PF00046.28	hyalellopsis_grisea.49100	1.5e-18
PF00046.28	hyalellopsis_grisea.49101	1.3e-17
PF00046.28	hyalellopsis_grisea.49102	1.2e-17
PF16493.4	hyalellopsis_grisea.549	2.4e-45
PF00046.28	hyalellopsis_grisea.65739	6.7e-24
PF00046.28	hyalellopsis_grisea.75901	2.8e-22
PF00046.28	hyalellopsis_grisea.80009	7.2e-23
PF00046.28	hyalellopsis_setosa.12558	2.3e-23
PF00046.28	hyalellopsis_setosa.24489	1.7e-20
PF00046.28	hyalellopsis_setosa.24490	1.7e-20
PF00046.28	hyalellopsis_setosa.28010	4.1e-09
PF00046.28	hyalellopsis_setosa.30084	1.2e-22
PF16493.4	hyalellopsis_setosa.42073	2.8e-40
PF00046.28	hyalellopsis_setosa.43305	3.8e-22
PF00046.28	hyalellopsis_setosa.43306	2.5e-22
PF00046.28	hyalellopsis_setosa.58021	1.3e-17
PF00046.28	hyalellopsis_setosa.58022	1.2e-17
PF00046.28	hyalellopsis_stebbingi.31320	2.3e-21
PF00046.28	hyalellopsis_stebbingi.35946	6.5e-08
PF00046.28	hyalellopsis_stebbingi.35947	4.8e-12
PF16493.4	hyalellopsis_stebbingi.42537	9.6e-40
PF00046.28	hyalellopsis_stebbingi.61688	1.2e-17
PF00046.28	hyalellopsis_stebbingi.61690	1.3e-17
PF00046.28	hyalellopsis_stebbingi.8307	1.9e-23
PF00046.28	hyalellopsis_stebbingi.87217	1.4e-20
PF00046.28	hyalellopsis_stebbingi.90451	2.4e-23
PF00046.28	hyas_araneus_2.13313	1.9e-22
PF05920.10	hyas_araneus_2.19673	7.4e-18
PF00046.28	hyas_araneus_2.37705	2.2e-13
PF00046.28	hyas_araneus_2.40885	8.7e-18
PF16493.4	hyas_araneus_2.43699	3.1e-31
PF00046.28	hyas_araneus_2.62025	6.7e-11
PF00046.28	hyas_araneus_2.63242	7.6e-06
PF00046.28	hyas_araneus_2.8768	1.1e-20
PF00046.28	hyas_araneus_2.8769	9.6e-21
PF00046.28	lepeophtheirus_salmonis.10387	9.9e-22
PF00046.28	lepeophtheirus_salmonis.10484	4.7e-21
PF00046.28	lepeophtheirus_salmonis.10541	1.3e-20
PF00046.28	lepeophtheirus_salmonis.10542	1.3e-20
PF00046.28	lepeophtheirus_salmonis.11398	2.1e-23
PF00046.28	lepeophtheirus_salmonis.11400	5.4e-23
PF16493.4	lepeophtheirus_salmonis.11662	8.1e-38
PF00046.28	lepeophtheirus_salmonis.11868	3.9e-09
PF00046.28	lepeophtheirus_salmonis.11869	4e-09
PF00046.28	lepeophtheirus_salmonis.11974	1.1e-21
PF00046.28	lepeophtheirus_salmonis.12282	3.8e-22
PF00046.28	lepeophtheirus_salmonis.12363	2.5e-20
PF00046.28	lepeophtheirus_salmonis.12430	7.4e-17
PF00046.28	lepeophtheirus_salmonis.12431	1.5e-16
PF00046.28	lepeophtheirus_salmonis.12444	4.9e-13
PF00046.28	lepeophtheirus_salmonis.13179	2.7e-22
PF00046.28	lepeophtheirus_salmonis.13195	1.2e-19
PF00046.28	lepeophtheirus_salmonis.13196	3.4e-20
PF00046.28	lepeophtheirus_salmonis.15355	7e-22
PF00046.28	lepeophtheirus_salmonis.15420	3.8e-12
PF00046.28	lepeophtheirus_salmonis.15625	1.9e-22
PF00046.28	lepeophtheirus_salmonis.15826	7.8e-22
PF00046.28	lepeophtheirus_salmonis.16032	7.3e-19
PF00046.28	lepeophtheirus_salmonis.16034	1.4e-19
PF05920.10	lepeophtheirus_salmonis.16458	2.4e-15
PF00046.28	lepeophtheirus_salmonis.16621	1.2e-14
PF00046.28	lepeophtheirus_salmonis.16622	1.1e-14
PF00046.28	lepeophtheirus_salmonis.17315	1.2e-19
PF05920.10	lepeophtheirus_salmonis.17340	1e-16
PF00046.28	lepeophtheirus_salmonis.17766	6.2e-19
PF00046.28	lepeophtheirus_salmonis.17884	1.6e-22
PF00046.28	lepeophtheirus_salmonis.18052	7.8e-22
PF00046.28	lepeophtheirus_salmonis.19006	5.9e-09
PF00046.28	lepeophtheirus_salmonis.19280	2.6e-21
PF05920.10	lepeophtheirus_salmonis.19651	7.8e-21
PF00046.28	lepeophtheirus_salmonis.19813	7.6e-18
PF00046.28	lepeophtheirus_salmonis.20300	4.7e-20
PF00046.28	lepeophtheirus_salmonis.20301	2e-19
PF00046.28	lepeophtheirus_salmonis.21328	2e-11
PF00046.28	lepeophtheirus_salmonis.21539	3.4e-22
PF00046.28	lepeophtheirus_salmonis.21621	5.6e-22
PF00046.28	lepeophtheirus_salmonis.21681	1.7e-23
PF00046.28	lepeophtheirus_salmonis.2175	1.3e-21
PF00046.28	lepeophtheirus_salmonis.22483	2.5e-09
PF00046.28	lepeophtheirus_salmonis.22748	8.9e-20
PF00046.28	lepeophtheirus_salmonis.22891	1e-15
PF05920.10	lepeophtheirus_salmonis.23423	3.3e-16
PF00046.28	lepeophtheirus_salmonis.23604	6.6e-23
PF00046.28	lepeophtheirus_salmonis.24192	1e-21
PF00046.28	lepeophtheirus_salmonis.26019	3.8e-62
PF00046.28	lepeophtheirus_salmonis.26325	1.6e-21
PF00046.28	lepeophtheirus_salmonis.26519	3.1e-20
PF00046.28	lepeophtheirus_salmonis.26540	1.3e-18
PF00046.28	lepeophtheirus_salmonis.26541	1.2e-18
PF00046.28	lepeophtheirus_salmonis.26692	3e-23
PF00046.28	lepeophtheirus_salmonis.26693	1.2e-22
PF00046.28	lepeophtheirus_salmonis.27320	8.9e-22
PF16493.4	lepeophtheirus_salmonis.27636	6.4e-45
PF00046.28	lepeophtheirus_salmonis.28250	1.1e-23
PF00046.28	lepeophtheirus_salmonis.29749	2.1e-22
PF00046.28	lepeophtheirus_salmonis.30313	3.3e-19
PF00046.28	lepeophtheirus_salmonis.3066	9.8e-15
PF00046.28	lepeophtheirus_salmonis.31530	2.9e-20
PF00046.28	lepeophtheirus_salmonis.31891	2.7e-23
PF00046.28	lepeophtheirus_salmonis.32094	2.6e-10
PF00046.28	lepeophtheirus_salmonis.3210	2.2e-20
PF00046.28	lepeophtheirus_salmonis.32466	7e-22
PF00046.28	lepeophtheirus_salmonis.32697	7e-19
PF00046.28	lepeophtheirus_salmonis.33153	1.3e-15
PF00046.28	lepeophtheirus_salmonis.33354	6.7e-16
PF00046.28	lepeophtheirus_salmonis.3727	4.9e-17
PF00046.28	lepeophtheirus_salmonis.3872	2.5e-59
PF00046.28	lepeophtheirus_salmonis.3873	3.2e-59
PF00046.28	lepeophtheirus_salmonis.3952	4e-19
PF00046.28	lepeophtheirus_salmonis.3953	1.4e-19
PF00046.28	lepeophtheirus_salmonis.4225	2.6e-22
PF16493.4	lepeophtheirus_salmonis.4395	5.6e-36
PF16493.4	lepeophtheirus_salmonis.4396	8.4e-36
PF00046.28	lepeophtheirus_salmonis.442	8.9e-19
PF00046.28	lepeophtheirus_salmonis.4594	2.9e-18
PF00046.28	lepeophtheirus_salmonis.5308	2.4e-23
PF00046.28	lepeophtheirus_salmonis.5506	2.2e-22
PF00046.28	lepeophtheirus_salmonis.6378	6e-23
PF00046.28	lepeophtheirus_salmonis.6697	1.4e-19
PF00046.28	lepeophtheirus_salmonis.6887	2.3e-22
PF00046.28	lepeophtheirus_salmonis.6974	8.7e-24
PF00046.28	lepeophtheirus_salmonis.7106	2.5e-21
PF00046.28	lepeophtheirus_salmonis.7292	2.2e-21
PF00046.28	lepeophtheirus_salmonis.8372	5.5e-23
PF00046.28	lepeophtheirus_salmonis.8405	4.5e-20
PF00046.28	lepeophtheirus_salmonis.8451	2.2e-24
PF00046.28	lepeophtheirus_salmonis.9413	6.9e-23
PF00046.28	lepeophtheirus_salmonis.9894	9.9e-22
PF00046.28	lepeophtheirus_salmonis.9974	5.8e-22
PF00046.28	linevichella_vortex.25315	5e-21
PF00046.28	linevichella_vortex.26267	4.9e-22
PF00046.28	linevichella_vortex.26268	3.9e-22
PF16493.4	linevichella_vortex.31614	3.6e-40
PF00046.28	linevichella_vortex.31680	8.2e-18
PF00046.28	linevichella_vortex.32504	1.1e-24
PF00046.28	linevichella_vortex.39567	8.3e-14
PF00046.28	linevichella_vortex.41356	7.2e-22
PF00046.28	linevichella_vortex.81128	5.8e-11
PF00046.28	linevichella_vortex.85341	3.1e-21
PF00046.28	litopenaeus_vannamei_1.108750	6.4e-22
PF00046.28	litopenaeus_vannamei_1.16544	5.5e-19
PF00046.28	litopenaeus_vannamei_1.18303	1e-08
PF00046.28	litopenaeus_vannamei_1.19672	6.7e-64
PF00046.28	litopenaeus_vannamei_1.19673	2.3e-48
PF00046.28	litopenaeus_vannamei_1.19674	9.9e-64
PF00046.28	litopenaeus_vannamei_1.19675	1.5e-48
PF05920.10	litopenaeus_vannamei_1.20357	2.2e-15
PF05920.10	litopenaeus_vannamei_1.20358	4.8e-16
PF05920.10	litopenaeus_vannamei_1.20359	3.8e-15
PF05920.10	litopenaeus_vannamei_1.20360	2.9e-16
PF00046.28	litopenaeus_vannamei_1.20840	3.1e-24
PF00046.28	litopenaeus_vannamei_1.20841	4.9e-24
PF00046.28	litopenaeus_vannamei_1.21191	9.2e-22
PF00046.28	litopenaeus_vannamei_1.21192	1.2e-21
PF00046.28	litopenaeus_vannamei_1.21193	1.7e-22
PF00046.28	litopenaeus_vannamei_1.21194	2.7e-22
PF00046.28	litopenaeus_vannamei_1.21522	3.2e-16
PF00046.28	litopenaeus_vannamei_1.21558	1.2e-24
PF00046.28	litopenaeus_vannamei_1.21559	2.5e-25
PF00046.28	litopenaeus_vannamei_1.227	4.6e-20
PF16493.4	litopenaeus_vannamei_1.23366	4.8e-45
PF16493.4	litopenaeus_vannamei_1.23367	4.3e-45
PF16493.4	litopenaeus_vannamei_1.23368	4.4e-45
PF16493.4	litopenaeus_vannamei_1.23369	4.7e-45
PF00046.28	litopenaeus_vannamei_1.24023	3.2e-18
PF00046.28	litopenaeus_vannamei_1.24024	2.1e-18
PF00046.28	litopenaeus_vannamei_1.24025	2.2e-18
PF00046.28	litopenaeus_vannamei_1.24026	3.5e-18
PF00046.28	litopenaeus_vannamei_1.24027	3.3e-18
PF00046.28	litopenaeus_vannamei_1.24028	3.5e-18
PF00046.28	litopenaeus_vannamei_1.24029	3.3e-18
PF00046.28	litopenaeus_vannamei_1.24030	3.4e-18
PF00046.28	litopenaeus_vannamei_1.24031	3.6e-18
PF00046.28	litopenaeus_vannamei_1.24032	2.3e-18
PF00046.28	litopenaeus_vannamei_1.24033	2.3e-18
PF00046.28	litopenaeus_vannamei_1.24034	3.6e-18
PF00046.28	litopenaeus_vannamei_1.24035	2.2e-18
PF00046.28	litopenaeus_vannamei_1.24036	2.1e-18
PF00046.28	litopenaeus_vannamei_1.24037	2.2e-18
PF00046.28	litopenaeus_vannamei_1.24038	2.1e-18
PF00046.28	litopenaeus_vannamei_1.27365	1.1e-19
PF00046.28	litopenaeus_vannamei_1.28630	9.4e-20
PF00046.28	litopenaeus_vannamei_1.28631	9.4e-20
PF00046.28	litopenaeus_vannamei_1.28887	5.7e-25
PF00046.28	litopenaeus_vannamei_1.30018	1.1e-20
PF00046.28	litopenaeus_vannamei_1.30019	9.9e-21
PF05920.10	litopenaeus_vannamei_1.31670	6.3e-17
PF05920.10	litopenaeus_vannamei_1.31671	6.4e-17
PF00046.28	litopenaeus_vannamei_1.35033	2.2e-20
PF00046.28	litopenaeus_vannamei_1.35034	1.9e-20
PF00046.28	litopenaeus_vannamei_1.37001	1.5e-22
PF00046.28	litopenaeus_vannamei_1.37002	1.4e-22
PF00046.28	litopenaeus_vannamei_1.37004	1.7e-22
PF00046.28	litopenaeus_vannamei_1.37724	1.2e-21
PF00046.28	litopenaeus_vannamei_1.37725	7.7e-22
PF00046.28	litopenaeus_vannamei_1.37726	7.1e-22
PF00046.28	litopenaeus_vannamei_1.37727	6.1e-22
PF00046.28	litopenaeus_vannamei_1.37728	8.6e-22
PF00046.28	litopenaeus_vannamei_1.37729	1.1e-21
PF05920.10	litopenaeus_vannamei_1.38177	8.5e-17
PF00046.28	litopenaeus_vannamei_1.4085	1.6e-23
PF05920.10	litopenaeus_vannamei_1.4847	1.8e-05
PF05920.10	litopenaeus_vannamei_1.49719	7.8e-17
PF00046.28	litopenaeus_vannamei_1.51845	1.5e-06
PF00046.28	litopenaeus_vannamei_1.51846	1.5e-06
PF00046.28	litopenaeus_vannamei_1.54220	1.5e-19
PF00046.28	litopenaeus_vannamei_1.54226	1.7e-19
PF00046.28	litopenaeus_vannamei_1.54238	1.5e-19
PF00046.28	litopenaeus_vannamei_1.54250	1.5e-19
PF00046.28	litopenaeus_vannamei_1.54251	1.7e-19
PF00046.28	litopenaeus_vannamei_1.54254	1.7e-19
PF05920.10	litopenaeus_vannamei_1.58446	3.2e-18
PF05920.10	litopenaeus_vannamei_1.58447	3.3e-18
PF05920.10	litopenaeus_vannamei_1.58448	3.3e-18
PF05920.10	litopenaeus_vannamei_1.58449	3.4e-18
PF05920.10	litopenaeus_vannamei_1.58450	3.3e-18
PF05920.10	litopenaeus_vannamei_1.58451	3.3e-18
PF16493.4	litopenaeus_vannamei_1.58454	8e-40
PF05920.10	litopenaeus_vannamei_1.58457	3.4e-18
PF05920.10	litopenaeus_vannamei_1.58461	3.2e-18
PF05920.10	litopenaeus_vannamei_1.58462	3.2e-18
PF16493.4	litopenaeus_vannamei_1.58463	8e-40
PF05920.10	litopenaeus_vannamei_1.58464	3.2e-18
PF05920.10	litopenaeus_vannamei_1.58465	3.2e-18
PF16493.4	litopenaeus_vannamei_1.58466	8e-40
PF05920.10	litopenaeus_vannamei_1.58467	3.4e-18
PF16493.4	litopenaeus_vannamei_1.58470	8e-40
PF05920.10	litopenaeus_vannamei_1.58471	3.4e-18
PF16493.4	litopenaeus_vannamei_1.58476	8e-40
PF05920.10	litopenaeus_vannamei_1.58477	3.3e-18
PF05920.10	litopenaeus_vannamei_1.58478	3.3e-18
PF05920.10	litopenaeus_vannamei_1.58479	3.2e-18
PF16493.4	litopenaeus_vannamei_1.58480	8e-40
PF16493.4	litopenaeus_vannamei_1.58481	8e-40
PF00046.28	litopenaeus_vannamei_1.5915	7.3e-15
PF00046.28	litopenaeus_vannamei_1.606	1.1e-64
PF00046.28	litopenaeus_vannamei_1.62244	4.9e-20
PF00046.28	litopenaeus_vannamei_1.63524	3.9e-05
PF00046.28	litopenaeus_vannamei_1.63819	2.1e-13
PF00046.28	litopenaeus_vannamei_1.64532	2.8e-21
PF00046.28	litopenaeus_vannamei_1.66711	2.8e-23
PF00046.28	litopenaeus_vannamei_1.69431	4e-24
PF00046.28	litopenaeus_vannamei_1.72864	1.1e-21
PF00046.28	litopenaeus_vannamei_1.7683	1.1e-22
PF00046.28	litopenaeus_vannamei_1.82327	1.7e-07
PF00046.28	litopenaeus_vannamei_1.8419	6.2e-24
PF00046.28	litopenaeus_vannamei_1.8420	8.5e-23
PF00046.28	litopenaeus_vannamei_1.8528	3.4e-15
PF00046.28	litopenaeus_vannamei_1.86207	4.5e-19
PF00046.28	litopenaeus_vannamei_1.8848	6.5e-23
PF00046.28	litopenaeus_vannamei_1.8869	4.5e-07
PF00046.28	litopenaeus_vannamei_1.94155	2.5e-22
PF00046.28	litopenaeus_vannamei_1.95217	3.8e-18
PF00046.28	macrobrachium_nipponense.10111	2.5e-20
PF00046.28	macrobrachium_nipponense.11041	9.8e-25
PF05920.10	macrobrachium_nipponense.12857	3.8e-19
PF00046.28	macrobrachium_nipponense.13223	1.9e-13
PF00046.28	macrobrachium_nipponense.13314	6.9e-22
PF00046.28	macrobrachium_nipponense.14310	2.7e-06
PF00046.28	macrobrachium_nipponense.15748	2.6e-21
PF00046.28	macrobrachium_nipponense.17227	1.3e-22
PF00046.28	macrobrachium_nipponense.17747	1.7e-22
PF00046.28	macrobrachium_nipponense.18462	1.1e-22
PF00046.28	macrobrachium_nipponense.20697	2.1e-21
PF00046.28	macrobrachium_nipponense.23151	9.3e-21
PF00046.28	macrobrachium_nipponense.25442	2.4e-18
PF00046.28	macrobrachium_nipponense.27892	1.1e-23
PF00046.28	macrobrachium_nipponense.29288	8.9e-44
PF00046.28	macrobrachium_nipponense.31259	8e-23
PF16493.4	macrobrachium_nipponense.31633	8.3e-40
PF00046.28	macrobrachium_nipponense.37261	1.4e-20
PF00046.28	macrobrachium_nipponense.39275	3.5e-22
PF05920.10	macrobrachium_nipponense.39580	5.3e-17
PF00046.28	macrobrachium_nipponense.42631	1.5e-63
PF00046.28	macrobrachium_nipponense.45722	5.1e-12
PF16493.4	macrobrachium_nipponense.48265	8.2e-45
PF00046.28	macrobrachium_nipponense.49314	2.8e-20
PF00046.28	macrobrachium_nipponense.50902	3.1e-11
PF00046.28	macrobrachium_nipponense.5328	1.5e-14
PF00046.28	macrobrachium_nipponense.58523	6.2e-23
PF00046.28	macrobrachium_nipponense.58684	9.3e-14
PF00046.28	macrobrachium_nipponense.60953	1.2e-19
PF00046.28	macrobrachium_nipponense.62243	1.8e-06
PF00046.28	macrobrachium_nipponense.6619	7.6e-22
PF00046.28	macrobrachium_nipponense.6688	4.4e-25
PF00046.28	macrobrachium_nipponense.9953	1.6e-25
PF00046.28	macropereiopus_parvus.15034	1.4e-21
PF00046.28	macropereiopus_parvus.15035	2.6e-22
PF00046.28	macropereiopus_parvus.15100	1.5e-20
PF00046.28	macropereiopus_parvus.15202	2.7e-20
PF00046.28	macropereiopus_parvus.1963	8.4e-22
PF00046.28	macropereiopus_parvus.1964	8.8e-22
PF00046.28	macropereiopus_parvus.20364	3.3e-14
PF00046.28	macropereiopus_parvus.20932	6.6e-21
PF05920.10	macropereiopus_parvus.23477	7.4e-13
PF00046.28	macropereiopus_parvus.33419	1.5e-18
PF00046.28	macropereiopus_parvus.33420	1.2e-17
PF00046.28	macropereiopus_parvus.33421	1.3e-17
PF00046.28	macropereiopus_parvus.36616	7.1e-14
PF00046.28	macropereiopus_parvus.57316	1.1e-22
PF00046.28	macropereiopus_parvus.72121	9.3e-21
PF00046.28	macropereiopus_parvus.77522	6e-19
PF05920.10	macropereiopus_parvus.78312	2.6e-17
PF00046.28	meganyctiphanes_norvegica.10523	5.6e-17
PF00046.28	meganyctiphanes_norvegica.10524	5.3e-21
PF00046.28	meganyctiphanes_norvegica.11377	1.3e-19
PF00046.28	meganyctiphanes_norvegica.11378	1.2e-19
PF00046.28	meganyctiphanes_norvegica.11379	1.3e-19
PF00046.28	meganyctiphanes_norvegica.11380	1.2e-19
PF00046.28	meganyctiphanes_norvegica.11763	4.1e-22
PF00046.28	meganyctiphanes_norvegica.13687	2e-06
PF00046.28	meganyctiphanes_norvegica.13688	2e-06
PF00046.28	meganyctiphanes_norvegica.14398	4.6e-15
PF00046.28	meganyctiphanes_norvegica.18937	9.5e-25
PF00046.28	meganyctiphanes_norvegica.19638	6.9e-21
PF00046.28	meganyctiphanes_norvegica.20812	1.2e-21
PF00046.28	meganyctiphanes_norvegica.20813	1.2e-21
PF00046.28	meganyctiphanes_norvegica.20814	1.2e-21
PF00046.28	meganyctiphanes_norvegica.20827	1e-21
PF00046.28	meganyctiphanes_norvegica.20828	9.9e-22
PF00046.28	meganyctiphanes_norvegica.20829	1.8e-13
PF00046.28	meganyctiphanes_norvegica.20830	1.8e-22
PF00046.28	meganyctiphanes_norvegica.20831	9.4e-20
PF00046.28	meganyctiphanes_norvegica.20832	1.6e-22
PF00046.28	meganyctiphanes_norvegica.20837	3.2e-21
PF00046.28	meganyctiphanes_norvegica.20838	1.4e-21
PF00046.28	meganyctiphanes_norvegica.20839	1.6e-21
PF00046.28	meganyctiphanes_norvegica.20840	1.9e-21
PF00046.28	meganyctiphanes_norvegica.29848	1.1e-19
PF00046.28	meganyctiphanes_norvegica.30839	3.6e-19
PF00046.28	meganyctiphanes_norvegica.34120	2.1e-19
PF00046.28	meganyctiphanes_norvegica.37556	1.9e-20
PF00046.28	meganyctiphanes_norvegica.37557	1.9e-20
PF00046.28	meganyctiphanes_norvegica.39785	2.6e-14
PF00046.28	meganyctiphanes_norvegica.39786	2e-13
PF00046.28	meganyctiphanes_norvegica.39787	2.6e-14
PF00046.28	meganyctiphanes_norvegica.39790	2.2e-14
PF00046.28	meganyctiphanes_norvegica.39793	2.7e-14
PF00046.28	meganyctiphanes_norvegica.39794	4.8e-12
PF00046.28	meganyctiphanes_norvegica.39796	1.3e-14
PF00046.28	meganyctiphanes_norvegica.39797	1.9e-12
PF00046.28	meganyctiphanes_norvegica.39798	4.6e-14
PF00046.28	meganyctiphanes_norvegica.39799	1.8e-13
PF00046.28	meganyctiphanes_norvegica.39800	1.7e-14
PF00046.28	meganyctiphanes_norvegica.39801	3.3e-13
PF00046.28	meganyctiphanes_norvegica.39802	3.1e-13
PF00046.28	meganyctiphanes_norvegica.52211	1.5e-21
PF00046.28	meganyctiphanes_norvegica.55264	1.8e-22
PF00046.28	meganyctiphanes_norvegica.55265	2.1e-22
PF00046.28	meganyctiphanes_norvegica.55266	2e-22
PF00046.28	meganyctiphanes_norvegica.55267	1.8e-22
PF00046.28	meganyctiphanes_norvegica.63831	3.6e-23
PF00046.28	meganyctiphanes_norvegica.66754	4.2e-12
PF00046.28	meganyctiphanes_norvegica.66755	8.1e-12
PF00046.28	meganyctiphanes_norvegica.6753	5.3e-21
PF00046.28	meganyctiphanes_norvegica.69723	1.3e-21
PF00046.28	meganyctiphanes_norvegica.72216	3.3e-22
PF00046.28	meganyctiphanes_norvegica.72217	2.4e-22
PF00046.28	meganyctiphanes_norvegica.77019	8.4e-22
PF00046.28	meganyctiphanes_norvegica.83678	3.3e-21
PF00046.28	meganyctiphanes_norvegica.83679	2.7e-21
PF00046.28	meganyctiphanes_norvegica.83680	3.5e-21
PF00046.28	meganyctiphanes_norvegica.83681	1.9e-20
PF00046.28	meganyctiphanes_norvegica.83682	1.9e-20
PF00046.28	meganyctiphanes_norvegica.83683	2.7e-21
PF00046.28	meganyctiphanes_norvegica.83684	2.7e-21
PF05920.10	meganyctiphanes_norvegica.8798	9.2e-17
PF05920.10	meganyctiphanes_norvegica.8800	2e-16
PF00046.28	meganyctiphanes_norvegica.90307	1.3e-17
PF00046.28	meganyctiphanes_norvegica.90308	1.6e-17
PF00046.28	meganyctiphanes_norvegica.9414	4.5e-09
PF00046.28	meganyctiphanes_norvegica.9415	1.6e-12
PF00046.28	meganyctiphanes_norvegica.96635	6.6e-25
PF00046.28	meganyctiphanes_norvegica.97021	1.5e-22
PF00046.28	meganyctiphanes_norvegica.9722	3.7e-20
PF00046.28	meganyctiphanes_norvegica.9723	2.4e-19
PF00046.28	meganyctiphanes_norvegica.9724	1.7e-19
PF00046.28	meganyctiphanes_norvegica.9725	2.4e-19
PF00046.28	meganyctiphanes_norvegica.9726	1.8e-19
PF00046.28	meganyctiphanes_norvegica.99846	1.7e-22
PF00046.28	meganyctiphanes_norvegica.99848	5.9e-23
PF16493.4	melita_plumulosa.13541	8.3e-40
PF00046.28	melita_plumulosa.21400	2e-17
PF00046.28	melita_plumulosa.5609	1.4e-21
PF00046.28	melita_plumulosa.6389	5.7e-18
PF00046.28	micruropus_glaber.16071	2e-22
PF00046.28	micruropus_glaber.41577	6e-18
PF00046.28	micruropus_glaber.41578	6.8e-18
PF00046.28	micruropus_glaber.4360	3.9e-21
PF00046.28	micruropus_glaber.53375	2e-05
PF16493.4	micruropus_glaber.56136	8.3e-40
PF00046.28	micruropus_glaber.58434	1.7e-22
PF00046.28	micruropus_glaber.60969	4.8e-21
PF00046.28	micruropus_glaber.8012	5.3e-22
PF00046.28	micruropus_parvulus.16977	8.2e-12
PF00046.28	micruropus_parvulus.25567	1.6e-22
PF00046.28	micruropus_parvulus.26276	5e-11
PF00046.28	micruropus_parvulus.26567	1e-06
PF16493.4	micruropus_parvulus.28098	2.5e-40
PF00046.28	micruropus_parvulus.45786	3.5e-18
PF00046.28	micruropus_wahlii.14317	5.6e-21
PF00046.28	micruropus_wahlii.19531	2e-17
PF00046.28	micruropus_wahlii.29721	1.3e-14
PF00046.28	micruropus_wahlii.30080	7.9e-21
PF00046.28	micruropus_wahlii.30258	3.8e-21
PF00046.28	micruropus_wahlii.31717	7.9e-16
PF00046.28	micruropus_wahlii.33321	3.7e-22
PF00046.28	micruropus_wahlii.34107	3e-07
PF00046.28	micruropus_wahlii.37710	1.1e-11
PF00046.28	micruropus_wahlii.37738	1.1e-21
PF00046.28	micruropus_wahlii.39658	3.5e-14
PF00046.28	micruropus_wahlii.42900	3.8e-22
PF00046.28	micruropus_wahlii.45028	8.6e-07
PF00046.28	micruropus_wahlii.46386	1.9e-19
PF00046.28	micruropus_wahlii.46589	6.7e-08
PF05920.10	micruropus_wahlii.47807	5e-17
PF00046.28	micruropus_wahlii.57885	3.7e-21
PF00046.28	micruropus_wahlii.58428	8.9e-13
PF00046.28	micruropus_wahlii.63480	2.1e-21
PF00046.28	micruropus_wahlii.63481	6.4e-16
PF00046.28	micruropus_wahlii.63843	8e-08
PF00046.28	micruropus_wahlii.64226	6.7e-19
PF16493.4	micruropus_wahlii.68767	2.7e-36
PF16493.4	micruropus_wahlii.68768	2.7e-36
PF05920.10	micruropus_wahlii.68769	3.2e-20
PF00046.28	micruropus_wahlii.71673	8.1e-22
PF00046.28	micruropus_wahlii.75064	1.3e-17
PF16493.4	micruropus_wahlii.75165	2.6e-40
PF16493.4	micruropus_wahlii.75166	9.5e-40
PF16493.4	micruropus_wahlii.75167	9.5e-40
PF00046.28	neomysis_awatschensis.12081	3.4e-07
PF00046.28	neomysis_awatschensis.16912	2.9e-18
PF05920.10	neomysis_awatschensis.17516	1.6e-15
PF05920.10	neomysis_awatschensis.17518	1.5e-15
PF00046.28	neomysis_awatschensis.3213	1.6e-19
PF00046.28	neomysis_awatschensis.327	2.4e-07
PF00046.28	neomysis_awatschensis.5171	4.2e-12
PF00046.28	neomysis_awatschensis.5181	5.5e-21
PF00046.28	neomysis_awatschensis.8717	1.7e-22
PF05920.10	odontogammarus_calcaratus.1506	4.7e-12
PF00046.28	odontogammarus_calcaratus.20454	2.6e-09
PF00046.28	odontogammarus_calcaratus.36772	1.2e-17
PF00046.28	odontogammarus_calcaratus.36773	1.3e-17
PF00046.28	odontogammarus_calcaratus.45172	6.6e-21
PF00046.28	odontogammarus_calcaratus.55633	4.5e-14
PF00046.28	odontogammarus_calcaratus.56155	2.6e-20
PF00046.28	odontogammarus_calcaratus.58440	2.8e-19
PF05920.10	odontogammarus_calcaratus.61746	8e-21
PF00046.28	odontogammarus_calcaratus.63267	9.3e-22
PF00046.28	odontogammarus_calcaratus.64948	1.8e-21
PF16493.4	odontogammarus_calcaratus.70534	3.1e-45
PF00046.28	ommatogammarus_albinus.17156	2.7e-22
PF00046.28	ommatogammarus_albinus.26212	2.5e-22
PF00046.28	ommatogammarus_albinus.26213	3.4e-22
PF00046.28	ommatogammarus_albinus.27871	1.3e-17
[truncated: 2,901 more rows]
