# Supplementary material for: A TALE of shrimps: Genome-wide survey of homeobox genes in 120 species from diverse crustacean taxa
Source: F1000Res. 2018 Jan 17;7:71. [Version 1] doi: 10.12688/f1000research.13636.1 (PMC5968366; doi:10.12688/f1000research.13636.1)
Supplement: Fasta file for homeobox gene sequences in crustaceans and other arthropods [file f1000research-7-14814-s0001.tgz]

Archive with 1 entries (1 files):
- 61b1d0e6-a816-4731-a4d5-a9e77a61a5bc_Dataset_2.txt
