# Supplementary material for: A TALE of shrimps: Genome-wide survey of homeobox genes in 120 species from diverse crustacean taxa
Source: F1000Res. 2018 Jan 17;7:71. [Version 1] doi: 10.12688/f1000research.13636.1 (PMC5968366; doi:10.12688/f1000research.13636.1)
Supplement: Fasta file for homeobox gene sequences in crustaceans and other arthropods [file f1000research-7-14814-s0001.tgz › 61b1d0e6-a816-4731-a4d5-a9e77a61a5bc_Dataset_2.txt]

>odontogammarus_calcaratus.1506
TAACCCGTATCCTTCGCCTCGGGAGAAGAGGGAGCTTTCGGAGGCAACGGGGCTGACCACGACGCAGGTCTCCAACTGGTTCAAGAATCGTCGACAGAGGGACAGAGCAGCTGAGCAGAAAGATGGTGACGGCAAGACTCCCCCGTCCGGAAACGCCACCCAGTCCTCGTCCACCCACCTGGACAGCGGCTCTGAGTCTCAGGATGAGATGAAGCCTCCACTCTCGGGACTGGAGTCCCCCCTGCCTCATTCTCAGCACCAGCCCCTGCACACTTCACAACCCAGCCCTTGGGACACCATCAGCCACCACGCCGACCTGTACAGCGACCTAAGCAAAGTGACCTCCGCCGCCGCAGCCGCCGTCGG
>odontogammarus_calcaratus.20454
TTCTGTGAGGCTGAGAGAAGCGCTGAACTCTGCCCGCTCTGCGATGCTCAGATATTGCTTCTCTCTGAACTTCTTCTCAAGGGCGAGCAGCTGTTGAGTGGTGAAGGGCGTGCGTGGCTTGCGGTTGGGCTTGTGCTTGCGAAGGGTTACCTTGATGGGCACGTTGAAGCGAGGAGTTTCCGCAGATTTTTCAAGGGCTCGAAGTGCCAGCTGTTGATGCAGAAACTGTAGAGAAGGCCACGACCCGTGGAAAGAAGGAGGGTGAACCCCAGGGCCCGAGTGGGGACCCGATCCGTGGAAGGCTAGGTGCCCCCCGGGTAAGATGTGTTGCGTGTAGCAGGGTATGGGATCTACAATCCCAGATTCGGATCTCATTTCCTCGTCGCTTTCGTTATCGACGTGGATCTCCTCGTCTTCTTCTCTCTCGGTCTCACTTCGGGTGTCGTCAGAGATCCTCGAGGATGATGTGGTCGAAAGGTCTTCGGGTGCTTGCTGGTGATGTGGTTGGTGGTGGAGATCTGCAGATTTTTGCTCTTGGTGAGATTTTTGATCTTGATGCGACTGTTGCGATGGCGCTTGCTGCTGTGGAGGTGATTGATGAGGTTGTTGCTGTTGTGGTTGGTGGAGATGATGGTGAAGGAGGCTAATGTGATTAATCGAATGCTTGTGGAGGTGTTCTGGAGAATGTGTTATTGGAGGCAAACATCCACTCGGTGGAGATCTTCTGAAATGAGGGAAGTTCACTATCTGGGCTTGGTGATCATGATTGGGCGAAGGGGAACTCCGAAGATTACTTAGGTTGCTCATTGTGGAAATGTTCAAAGAGGAATTCAGGGAAGAGTTGAGTGAGGTGCTCAATGAGCTGGGTAAATTTGGGCTCAAGGAAGTGTTGTTCAATGTGTGAATTGGAGAACTTGTTAGAAGCTCTCCACATCGGGAAGGAGAGCCCGGGTGCGTTCTGGAGGAAGTCGGACTCGAGGAAGTGGGGTGTAGAGGTGGACTCGGTGGGGGGAG
>odontogammarus_calcaratus.36772
AATTTTCTTTCGCTACTGTACCTACCGTTTAACTCTTCAGGATAATTGATCCCTACCAACCATTGAAGTATAAAGCATATATTAAGGACAAGAAGTAATAATTACATGAAAATGATTATCCTGAGCAAATAAATAACAAAATGTCAACAAAATACTAAAATGAACTTGCGATGAAGTGTTCATTTGAAAACTGTAGTTAGTGACTACTTCAGGACAGCCGAGTGCTTCGCTCTGCGTGCAACTGCAACATGATCAATTCTCAGATGGAGATAGCAGGGCAGTTCAACCAAATTTGGTTAAAGTTACTACACCGTAAATATTCCGCGATAAAAATGCAGTCATCACAAGTTCGGGCTTCATTCAGCAAACTAAGACACAAACCAACATGACCGGCGTAGGAAATGGTCGTTAAAGTGTCTGATCTCGTGGACGAATGATAGAGTTGAGTAAATGCGGCGCAACGTTGAGTGCGTGTCACGTGGTGTGTCAGGTACGAACAGATGAAGGTGGTCAACTGCTGCTCAGTTTACACTCCGTATTTTGTAGCTAATCAAACCGGACGGGCCAGGATGTGACAAAACGGTGGTGTTGTAACGCAGTCTAAGGTAAATTGTAGAGCGTGGCAGAGATGCAGGAGGTGTCCAGAGGAGACGTATACTAGACTTCTGGGATAAGGAAGAGGATGGCGGGATAGAGACCAGGACAGACAAATGAGCAAGACCCAGGGAAGTTGACAGAGAAAAAATTGTCGGCAAAGGAAGAGAGCACAAAAATATTTCCTTATATAACACGTTTGCGATTAAACCCCTTTAGAGGCATTGCAGAAGCGTAGTTCGGCTGGGTATCATCAGCGATGCAGTTTGGGCTGAAAGGCCTTTACGCGGGCGGTAGATAGATAAACAAATTAGGCTCGAAGTGATCAGCTCGGACGAGTGATAAATGTTGAAAGCAATTTGGGACCGTTGAGTGTTCGTTAAGGTCCGAAAATCGAAGATAAGCATTAAGAGAGTTCAGATTCATAGATTAAATCAAAAGTGTTCAATAATTTAAGAATACTGAAGGTCGAGATCAGGTGATTCAGCAAAAAAATTGAACTTTCGCCGGCCAGCATACATGAATCCGCTAAGTCATGTTAGGGCAGCACTGAACATGTTTCGACATGCCAGAAATAGCGGGGACGACGGCAAGTCTTTTCACGCGGGAACGAAAGCGAACGGGTAGAACTGAAAATCGAGACAGAGGACGATTCAACTACGAATGAATTGGTAAGAAATGAAGGAGAGACGACGGGCAGAGTCGCTTAGAAGGAAAGGAAGAAGAACCGGCCACTGGCCATCGCTGGAGGGCAGCGGAGGCATCGAGAAGGTAGAGCGCGTTGCCAAGAGAAGAGACCCGGTCATGGGGAGGATGGCAGGGAGGGTAGGAAGCGAGAGGGTAATTGGGGTAAGGGGAGAAAAAACCTTACGCAGGTATAATTAGCTCAGCCTGGAGCCCCTGTAGTGGATACAGTCGCCTTAACTAGCAGGCATTTACATTAGTCGCGAGAAAGGGGGGCTAAAGGAGGTGGCGGCTCTCGTCAGCTACGGGGGAAGCTGGAAACTAACTCCTTTAATGAATTACTTGACAAGAAATGGCTCTAAAAAGCTACATTGCTGCCAAGTAGTCAACTCTCTGGTGGTTCATACTGACATACTATGGTACAACTACAGTCGCCAAGTGGTCAACTTTCCGGTGGACCAAACTACTAACTATTTTTACTCTTACAATTCGTCATGGACATCGAATGCAATGGATACAGCCACCAGCGCGAGAACGGAGGTGCTCCAGTCGTTGCGTCCATAGTAGCTTGTTTAACGCACGAGACAAAACTTCTACACGTGTTCTCCTTGCAGAACACATTGATCACCGCTAACCTTTCGGTGTCCCCTTCCTGTCTGAACACGTTTTCAAGTGAATTCCGATACGAAGCAATTGCACCGTCGATCTTGAATATACAAGGTGCAATTGGCCATGAAATCCTGGTCACAACAGTAAGACTTTGTTCCCTAACGTCTGCCAAACCGGAATAGCTCGTTGAAAAAGCAGTTGTGCAGGAGTCGGCGTCTTGGTTGAAGCATCTAAAACACAACAAAAGCAATACGTGAATGACTATCACATACCGACCGTATACATTGTTGCGCCGACACACTCGCACAACGGCCCCCAGCTGCCGCTACGGCTTGGCTTCCTTGTTCCCCCGGAGCGGAGGACAGCCACGTCAGGCAGAGGATGCTGCCCTTGGAGAGGAGGGGAGGAGGAGCGCGATGCTAGCTTACGGTAGGTACAGGAGGAAGAGGTGAGGGAACCTTAAACTAATACAGGATGAAGGTCTATCTTACACTAGTGGGGGTGAGGGGGCAGGGGAGGGGCCCAGGCTGTGATCGTATACTGAGGGGCGGCTACTGGCGCTCCGCCTCCAAAGGGGGGGCAGTGGGGGAGCCACAGCAGCTCTCCGTGGTGGTGTTTGGCCCGCAGGACTGTAAGTTAGTTAGCGACGGAGTGGGGCGCTGGAAGCCCTGTAGGGCCCACGTGTTCAGGCGCCCCCACGGCCCTTACCCAGAGTATCCGGATCCGTTCATCCCGGGCATGCCATATCCCATACTGGAGTCGTCCCCGGGAGGTGGGGACATCATTGGTCCCGGGGTCCCGCTCATACTGTACGGTGATGCTCCCTCACCTGCTGCCTTCTTAGCAGCGTACAAGTTGGCTTCTTCCTGCGCTTTGCCGATGTTCTTCTTGTAACGGATCCGTTTGTTTCCGAACCAGTTGGAGACCTGATTGACCGTTATTGAACAGCGCCGCGCGAGCGCTTCTTTCTCCTCTTCTGACGGGTATGGGTTGGACAGGTTCGAGTAGAAATATTCGTTCAAGATTTCAGAGGCCTGCTTGCTGAAATTGCGCCGACGTCTCCTGGCGTCTAGGAACCTGGAGCGCAGTATCATGACAGCCTCGCACGTTGACTGTTTCAGCTGCATTTGTATCGAGGAGAACTTCTTGTGGATAATTTGGACCATGCGATCGATCTCCTTGGGGGTGATGGGCCGAGTGCGGGATTGCTCTCGGAGGAGGTTCATCACGTGGGTGGTGAACTCGTTACACGCCTGTTCGTATTTCTCGAGCTCCTGATTGTATATCTGTCTAATTTGTCCGAGTTTGGCCCTGTAATCGGAATGTTCTATTGCAGAGTCTCCGGCACCGGCGGCAGCGGAGGCATTGGCGGCGGCACCAACCCCGCCGCCCTTCTCTGGACCCGCCACACCCTCGGCGATGAGCATATTGTCGAGGCGCATCAGCTGGGGGTCGGGAGGCTCTTCCTCCTGCGTGTTGCGCAGGGACAGCACTGTTTTTTCCTTAATTTCACACAGGACACTGAAGAGGGCAGGCTTCATGCGGTGGCAATTTAGCGTGTGTTTCCTGGCTTGTGCTTCATCCAGAGATTGGTCGGTTATATTCATGATTTGCTCGAGTATTGCATTGATGTCTTGCTTGCGAACCCCATCGGAATCGTTTCCCCCAGTGGTACCGCTGGGATCTACCACCGAACCACCCATAGCACCGTAATGTTGTGGTAACAGCATACCGGCGGCGGCTTGAGCACTTGGGTGCATCATACCCCGGGTCTGCTCATCCATCATGCCACCCACAACACAATCTAATGACCACTGACAACACAAATTTTACACCAAAAAAGTTTCTCAGCAACACAATATAAGAATCACTTTTCTAGGTTGAAGCGCAGGACCGGAGTGTTGATGGTAGCAAAAGTATCGGCACAGAACACCCCACACGTCCGACACAGCCCGTAGGCTACCAGCGACTGAATGCTGCTCGAGCTGTTCGCACACACCGCCACCACAGTCTCCACTTTACCCCAAACGGCAGCGCGTTACCCCAAACTGCGCCTCACATTGCCCTGCTTACGAACGAAATGGGGGAGAAACACTGCAAATAGGGAAATAAATGAAAACGTTTGGTTTCAG
>odontogammarus_calcaratus.36773
AATTTTCTTTCGCTACTGTACCTACCGTTTAACTCTTCAGGATAATTGATCCCTACCAACCATTGAAGTATAAAGCATATATTAAGGACAAGAAGTAATAATTACATGAAAATGATTATCCTGAGCAAATAAATAACAAAATGTCAACAAAATACTAAAATGAACTTGCGATGAAGTGTTCATTTGAAAACTGTAGTTAGTGACTACTTCAGGACAGCCGAGTGCTTCGCTCTGCGTGCAACTGCAACATGATCAATTCTCAGATGGAGATAGCAGGGCAGTTCAACCAAATTTGGTTAAAGTTACTACACCGTAAATATTCCGCGATAAAAATGCAGTCATCACAAGTTCGGGCTTCATTCAGCAAACTAAGACACAAACCAACATGACCGGCGTAGGAAATGGTCGTTAAAGTGTCTGATCTCGTGGACGAATGATAGAGTTGAGTAAATGCGGCGCAACGTTGAGTGCGTGTCACGTGGTGTGTCAGGTACGAACAGATGAAGGTGGTCAACTGCTGCTCAGTTTACACTCCGTATTTTGTAGCTAATCAAACCGGACGGGCCAGGATGTGACAAAACGGTGGTGTTGTAACGCAGTCTAAGGTAAATTGTAGAGCGTGGCAGAGATGCAGGAGGTGTCCAGAGGAGACGTATACTAGACTTCTGGGATAAGGAAGAGGATGGCGGGATAGAGACCAGGACAGACAAATGAGCAAGACCCAGGGAAGTTGACAGAGAAAAAATTGTCGGCAAAGGAAGAGAGCACAAAAATATTTCCTTATATAACACGTTTGCGATTAAACCCCTTTAGAGGCATTGCAGAAGCGTAGTTCGGCTGGGTATCATCAGCGATGCAGTTTGGGCTGAAAGGCCTTTACGCGGGCGGTAGATAGATAAACAAATTAGGCTCGAAGTGATCAGCTCGGACGAGTGATAAATGTTGAAAGCAATTTGGGACCGTTGAGTGTTCGTTAAGGTCCGAAAATCGAAGATAAGCATTAAGAGAGTTCAGATTCATAGATTAAATCAAAAGTGTTCAATAATTTAAGAATACTGAAGGTCGAGATCAGGTGATTCAGCAAAAAAATTGAACTTTCGCCGGCCAGCATACATGAATCCGCTAAGTCATGTTAGGGCAGCACTGAACATGTTTCGACATGCCAGAAATAGCGGGGACGACGGCAAGTCTTTTCACGCGGGAACGAAAGCGAACGGGTAGAACTGAAAATCGAGACAGAGGACGATTCAACTACGAATGAATTGGTAAGAAATGAAGGAGAGACGACGGGCAGAGTCGCTTAGAAGGAAAGGAAGAAGAACCGGCCACTGGCCATCGCTGGAGGGCAGCGGAGGCATCGAGAAGGTAGAGCGCGTTGCCAAGAGAAGAGACCCGGTCATGGGGAGGATGGCAGGGAGGGTAGGAAGCGAGAGGGTAATTGGGGTAAGGGGAGAAAAAACCTTACGCAGGTATAATTAGCTCAGCCTGGAGCCCCTGTAGTGGATACAGTCGCCTTAACTAGCAGGCATTTACATTAGTCGCGAGAAAGGGGGGCTAAAGGAGGTGGCGGCTCTCGTCAGCTACGGGGGAAGCTGGAAACTAACTCCTTTAATGAATTACTTGACAAGAAATGGCTCTAAAAAGCTACATTGCTGCCAAGTAGTCAACTCTCTGGTGGTTCATACTGACATACTATGGTACAACTACAGTCGCCAAGTGGTCAACTTTCCGGTGGACCAAACTACTAACTATTTTTACTCTTACAATTCGTCATGGACATCGAATGCAATGGATACAGCCACCAGCGCGAGAACGGAGGTGCTCCAGTCGTTGCGTCCATAGTAGCTTGTTTAACGCACGAGACAAAACTTCTACACGTGTTCTCCTTGCAGAACACATTGATCACCGCTAACCTTTCGGTGTCCCCTTCCTGTCTGAACACGTTTTCAAGTGAATTCCGATACGAAGCAATTGCACCGTCGATCTTGAATATACAAGGTGCAATTGGCCATGAAATCCTGGTCACAACAGTAAGACTTTGTTCCCTAACGTCTGCCAAACCGGAATAGCTCGTTGAAAAAGCAGTTGTGCAGGAGTCGGCGTCTTGGTTGAAGCATCTAAAACACAACAAAAGCAATACGTGAATGACTATCACATACCGACCGTATACATTGTTGCGCCGACACACTCGCACAACGGCCCCCAGCTGCCGCTACGGCTTGGCTTCCTTGTTCCCCCGGAGCGGAGGACAGCCACGTCAGGCAGAGGATGCTGCCCTTGGAGAGGAGGGGAGGAGGAGCGCGATGCTAGCTTACGGTAGGTACAGGAGGAAGAGGTGAGGGAACCTTAAACTAATACAGGATGAAGGTCTATCTTACACTAGTGGGGGTGAGGGGGCAGGGGAGGGGCCCAGGCTGTGATCGTATACTGAGGGGCGGCTACTGGCGCTCCGCCTCCAAAGGGGGGGCAGTGGGGGAGCCACAGCAGCTCTCCGTGGTGGTGTTTGGCCCGCAGGACTGTAAGTTAGTTAGCGACGGAGTGGGGCGCTGGAAGCCCTGTAGGGCCCACGTGTTCAGGCGCCCCCACGGCCCTTATTGAGGAGGTGGAGCAGAAGGGCTCTCACAAGGGGAGCCCCTAGACGTCAGGAGACTCGGGGTGCAGGTCGTAGCCCAGGGCCCCAGAGTATCCGGATCCGTTCATCCCGGGCATGCCATATCCCATACTGGAGTCGTCCCCGGGAGGTGGGGACATCATTGGTCCCGGGGTCCCGCTCATACTGTACGGTGATGCTCCTGCCTCACCTGCTGCCTTCTTAGCAGCGTACAAGTTGGCTTCTTCCTGCGCTTTGCCGATGTTCTTCTTGTAACGGATCCGTTTGTTTCCGAACCAGTTGGAGACCTGATTGACCGTTATTGAACAGCGCCGCGCGAGCGCTTCTTTCTCCTCTTCTGACGGGTATGGGTTGGACAGGTTCGAGTAGAAATATTCGTTCAAGATTTCAGAGGCCTGCTTGCTGAAATTGCGCCGACGTCTCCTGGCGTCTAGGAACCTGGAGCGCAGTATCATGACAGCCTCGCACGTTGACTGTTTCAGCTGCATTTGTATCGAGGAGAACTTCTTGTGGATAATTTGGACCATGCGATCGATCTCCTTGGGGGTGATGGGCCGAGTGCGGGATTGCTCTCGGAGGAGGTTCATCACGTGGGTGGTGAACTCGTTACACGCCTGTTCGTATTTCTCGAGCTCCTGATTGTATATCTGTCTAATTTGTCCGAGTTTGGCCCTGTAATCGGAATGTTCTATTGCAGAGTCTCCGGCACCGGCGGCAGCGGAGGCATTGGCGGCGGCACCAACCCCGCCGCCCTTCTCTGGACCCGCCACACCCTCGGCGATGAGCATATTGTCGAGGCGCATCAGCTGGGGGTCGGGAGGCTCTTCCTCCTGCGTGTTGCGCAGGGACAGCACTGTTTTTTCCTTAATTTCACACAGGACACTGAAGAGGGCAGGCTTCATGCGGTGGCAATTTAGCGTGTGTTTCCTGGCTTGTGCTTCATCCAGAGATTGGTCGGTTATATTCATGATTTGCTCGAGTATTGCATTGATGTCTTGCTTGCGAACCCCATCGGAATCGTTTCCCCCAGTGGTACCGCTGGGATCTACCACCGAACCACCCATAGCACCGTAATGTTGTGGTAACAGCATACCGGCGGCGGCTTGAGCACTTGGGTGCATCATACCCCGGGTCTGCTCATCCATCATGCCACCCACAACACAATCTAATGACCACTGACAACACAAATTTTACACCAAAAAAGTTTCTCAGCAACACAATATAAGAATCACTTTTCTAGGTTGAAGCGCAGGACCGGAGTGTTGATGGTAGCAAAAGTATCGGCACAGAACACCCCACACGTCCGACACAGCCCGTAGGCTACCAGCGACTGAATGCTGCTCGAGCTGTTCGCACACACCGCCACCACAGTCTCCACTTTACCCCAAACGGCAGCGCGTTACCCCAAACTGCGCCTCACATTGCCCTGCTTACGAACGAAATGGGGGAGAAACACTGCAAATAGGGAAATAAATGAAAACGTTTGGTTTCAG
>odontogammarus_calcaratus.45172
CCAACTATTAAAGAACCGGCCATGTTCGAGTCTCGCTTTTACCGTCGTAAATTCTAAATGTGCTGAAGATGACGTCAGTGTCTGATCATTGCTTCCAGAAGATAGCATGCATCCTGTACTTATCGAACACAATGAGAAAGACGCTTTAAGACTGTTCGTTTAATTTAATTTACCACGTAAACATGCCAAGATCAGTTTCTTGAAAGAAACGCTCTGCAAGTATAATTTAAATGACTTTGAATAAAAAATCTCACCAATTCACGGTACGTGTAGCGCTCACAAGCATGTATCTAAAAAATAGTAACTGCATCGTTAACGTCAACGCACTGTTTTAGATATCATTCAACGCAATATACTTAACAGAAAGAGTATTCCATCTAGATTTCAATCTTATCATCAAAAGGGATAACTGGGAAAATAAGATTGCCAATTCAGAGCTAAACAGTTTACGGTTTACATGGTTGTACTCATTGCATTTCATTGCATTTCACCTGAACGTTTGAGTACATGAAAACGACAGCTCCGAAAGATCACATACTTTTCTACCTCTCATAAAAGATTTTATTCCTGCACGTTGAAATGTTACAATGGCCCCATCTATGACCCAAAATCCAACCAGATTCAATAATCTGGAATTCATGTCATGATTTGCTGATTGATCTGGTGGGCGGCGGCCATGTCTCCGTAGTGGTTCCAGTACATGTACGTGGATGCTGGATCCCACTGGGGATGTCCAGGGTGTCCTGCGTGTGGGTGAGGGAGGCCATATCCGGCCATGTGGCCTGCTGCTGCGTCCATGGCCATTCTCCTAGGATCCATGGGACCACCGGGCATCCCGGGATTGCCCTGCATCCCTGAAACCAACATGTTCTTCGGAGAAGGCATGGGTGGGGATGTCATCATCTCCCGGGGTGAGGCCATGAGTTCTCTCTGCTGCTGAGCCGACATCATGTCACTCGGGGAGTTCATCATCTCGCACTTGAGACTCTGCTGGAGGTCTGGATGAATGGCGGGTGACTGGTGGGAGTGAGGTCGGTCGTTCTGTTGCTGGTGCTGCTGCTGGTGCTGCTGTTGGTGTTGATGATGTAAATGCTGAGCTGAGGAGCGAGACGAACCGTTGCTTCCAGAAGACGACGAAGAGTGCTGGCTGTGTCCGTGAGCGTCAGAGGTCGGGGTTGCGGATGGCCCTCCGGTCGAAGATGTTGGGATACTGCCTGGGTTCTGGTGGGAGTCGAGGCTGTGATCGACCGTAGAGGCTGGGGAAGCGGGGGATTCTGGACCGTTGACCATCAGTGCGAGGTTGTTCTGCATCTCCCCTGCCAGTTCGGCGTCGACGGCAAGCTGTGCTCCGGGGCCCTGGGTCTTGTAGATTTTCTTGAATTTTGACCTCTTGTTCTGGAACCAGATCTTCACCTGTGTCTGCGTGAGCCCCAGCTTGGCTGCCAGCTCAGCACGCTCTGGAAGGGCGAGGTACTGCGTCCTCTGGAACATCTTGTTGAGCTGCTGCAGCTGGAGGCTGGAGTATATGGTGCGAGGCTTGCGGATCTTCTTGCCCTTGGCTGTCACTCGCACCTCCCCACCCTCAGGCTTCTCCGTGACATCTGATGAAGGACTGGGTGCGTGAGGGTACCCTGCCAGGGAGTACCCGTACCCGTTCTGGGTGTACATGGCAGCTGGGAAGCCGTACCCCATATTGTTGTACCCAGCCATGGTCTGTTGATACTGCTGGAACTGGGAGTACGATGCGGCTAGGTGAGGCGGAGGTTGCTGAACATCCCCTAAACCGTTTTTAGACAGGAGATCCTGATCCAGCATCATGACTGCGGCTTTGAGGGATTACCCAAACAGTTAAACGACAAAAACGATTAAAAGATCAACGGCTACGTGGTTTCCACAACGAGGATTCGCTTAGAATGTTTCTGATGAGAATGATTCCAACTGCAGTAAAACGTGGTAAAG
>odontogammarus_calcaratus.55633
TATAGGGGCTAACAACCCTGCAGCAAATTTTGATAACTATTCTTCATCTGCCGTCTCGGAGAACAAGGGAGATAACTTTGCTGCTAAGAATGCCGAGAAGATGAACGAAAAGATGTACGGTACTGATAGTCTTTTATCCGATGATGAATATTATCAGATGGATGTTCCTGATGGCGATGATAATGATCTCGGAAATTCATTTGAAAGTAATCCAACTTCCCCGGCGTCTTCAACAACCGGTTCTACAAAACAATCTTCTTGTTTAGGAACATCCGCTAAACGATTTCGAACTCAAATGACAAGCACTCAAGTGAAATTGATGAAATCTGTGTTTGTTGATTACAAAACTCCTACCATGGCAGAGTGTGAGATGTTCGGCAGAGAAATTCAATTGCCCAAACGGGTCATCCAAGTGTGGTTCCAGAATGCTAGAGCAAAGGGGAAGAAAGCTAAAATTGCACTTATGAAGATTATTGGTCAGGAACCTGAAGGTCCGAAGCCAGCAACTGATTGCAAGGTTTGTGGGTTTGAGTACAATAGCAAGTACTCCATCCAAGATCACTTGTTCACCCGTGCCCACATTGACAACATGCGGGCGCACATTGAGAAGCAAAAAGAAGAAAGCGATCAGATTACCTTGGCCAATTCTGTCTCTAGCAATAGTTCCGTCATGAACTCTGCAAGTAACTCAATACCTTCTCACGGACTATCTCATCCAAGCTTCACAAATCCGGGAAACGATGAGGTTAATTCAAATTACAATCAGTTTG
>odontogammarus_calcaratus.56155
GGGACCTTGGCCCGGGAAGAAGTCGTGGAAACCCTGCGGGGGATAGCCAAAGGCGTCCCCGTAGTACTGGTAGGCGTCCTCCATGCCGGGAGACATGCGCATCCCCCTCAGTTTACGGGGATTGGCGAAAAGGTGGGCACGCATACCCATCGAGGTGAGCTGCTTCATGCGACGTTCTTTGCTCCGCTTGTTCTGGAACCAGACCTGGATCACCCTCATGGGCAGCCCTGTCTCCTTGGCCAGCTGTTCCCTGATGTGCCGGGTTGGTTTAGGAGTGTTGTTAAAGGCAACCTTTAGCACCTCGAGTTGCTTGGCTTTGATGGTCGTGCGGGGGCCCCTTCGCTTGTTGCCC
>odontogammarus_calcaratus.58440
TCAATGATAGGTCACAAAATGCCTCAAACTCCACCTCAAGTTCCTACCTCTGGCCTTAATCATCCTAGTGCAGGACTGAGTCCCACCCCCTCCAACCTATCATATCCAACAACCCCCCCAGGCAACAATTCTTCTGGAAAGAGAGCCAATCGTACTCGATTTACCGATTATCAAATCAAAGTTCTGCAAGAATTTTTTGAAAACAATGCTTATCCAAAAGACGACGACCTAGAATATCTGAGTAAACTCTTGAATCTGTCCCCGAGGGTCATTGTGGTTTGGTTCCAGAATGCGCGTCAAAAAGCTCGTAAAGTCTATGAAAATCAGCCGCCAATTGATCCGATGGAAG
>odontogammarus_calcaratus.61746
GGTCCGGGGGCACTCCCGGCCCCCTGTCCCACCAACCCGCCTCACAACAGTCGGGGGATAACACCTCCGAAGCAGGTAAGAAGAGCCCAGGAGGACTGCAATCAAGACTCTTTCGCGAATTTGAAGGTGACGCAAGTAACGCCAGCCTAGGATCTGGTGACGGTACGGAAGAAGACGAAGACGGAACAAAAAAGAACCAGAAGAAGCGAGGAATCTTCCCTAAGGTCGCCACCAATATCCTTCGGGCCTGGCTCTTCCAGCACCTCACACATCCATACCCCTCAGAAGATCAGAAGAAACAGCTGGCCCAAGACACAGGACTCACGATACTTCAAGTTAACAATTGGTTCATCAATGCAAGGCGTCGCATAGTGCAGCCAATGATTGATCAGAGCAATCGCGCCGTGCCGCACTTCCCAGGCCCCGCCGGCGCCTACTCCCCCGACGCCAGCATGGGCTACGTCATGGACGGCCAGCAACACATGTTCCGCACCGCCGACCCTTACTCCGACCATGCCGCTGCGGCCGCCTACTATGGACACCAGGCGGCGGCAGCCTACAACTATCCGCACCATCTATAGGCTAGGACCGACATGACGGAGGCAGAACTGGAGAGTCTCCTGGACGACTGAAGGCCTTCAAGAGCTGGGTCTGGACGGCGCCTCCGCTGTGTATATAGTGAACAGTGAACTTTATTTTGTAGTAGCAAACTGAAAAGAAAAAAAAACAATATGAACTGAAACCTGGCCGTGGGGGATGTCTAGTAAACCCACCCACCCACCCACCCACCTCTAGGACTCGTGAGAAGTGCTGTGATTGGTTAGAGACCGTGACAGAGACACGTGCG
>odontogammarus_calcaratus.63267
GCCAAGAGCACTGGACCAAGGGCTTCTGCGTGGGGTTCCCTCTTCGAGTGATATCGCAATAAACCCAATGCTGCGACAGCTCTTCGAGAGAAGACATTCAAGACCCATGCTGCCATTTTATCATTTATATGAACCAGGGTACCCGTTCTCACCCGGGTCGGGTGCCTGTCGGTCGCGGCGTCGTGGCGGCCAGGTGCGCTTCACGGGCGATCAAACCAGGCAACTCGAGACGGTGTTCGCGGGACAAAAATACATCACTCCGGCGCACAGGAGACAACTCGCGGAGAAGTTGGGGCTGCACGAGAAACAAGTCAAGACTTGGTTCCAAAACCGAAGGGCCAAATGGAGAAAAGTCGTCACCCCCACGGGCGAGGGGGAGGGAGGCGGCTCGGAGGGCCAGTCCTCCTCGGCTGGAGGGTCGGG
>odontogammarus_calcaratus.64948
CGAAGACTTCTCGACAGAGCTTGTGCTTATCATCCCAGTGATTTGAGACTCTATCGCCCAGTTTTCGCCTACCAGTGAAGTGCGTAGCTCTCTTTGCCACATTCAACGAGCTTTCTTGGATATCGGTGCTGTGTCACGGACTCCGTATCGGCATCATGATTCACGCTGGGATCTTCCACCATCTCATGGCCAATTTTCCAGCTGGTGTACCCATAGGGTTCCCGTTTGCGCCCCCAATCCATTCCAGTCCGCCGCCGTCCCCGCCGAGCTGCCAGAGTTCCTGGCCGCAGCGGACACACAATTCCAAAGCATCAGCGTTTTCGATCGACGCTATCCTGGGTCGGCCTGTTCAGCAACATAACAGTATCAACATCATTCAGTCACAACAACAGCACAACCAGCAACAATATCAGCAGCATTTACAGAAGAAAGCAGTAGAACATCAACAGCAGCAGAATCAACAACAGCAGCTACACCATCAACATCCCTATCACAGAATTTCTCGACCAGCGCCGTACCCATCTTCAGTGTCTTCAGGAAGTGCTAATGATATCACCAGCGCTGGAAACAACATTATCGTCAGCAGCAGCAACACCAACAACAACAGTTCTTCAGTGAGAAATAATAGCAACGGTGGTAGCGGAGGGAAGGCGACCAAATCCAAGCGCATTCGGACCATCTTCACGGCGGAGCAACTGGAGAGGCTGGAGGCCGAGTTCGCCCGGCAGCAGTACATGGTGGGCCCTGAGAGGGTGTATTTGGCAGCCACCCTACAGCTCTCCGAGGCACAAGTCAAAGTCTGGTTCCAGAACCGTCGTATCAAGTGGAGGAAACAGTACATGGAGAGCCAGCACGCCAGGTTTCAGGACCACCCCTTGTCGGATTCCTCAACTGACAGGGCTGAGTCTCGGAGCCCGACCTCTCCACAAGCCGATGTGGATGAGGTCTCAACCCACGACACGTCCGACGATGATCGCGCTCTGAGGCAGAGCAGCGTGGACCGTCACACGTCAGTGGACGTAGGTTCCTCGTCTCCCACTCGAAGAGCCTCGTCGTTGTCACCACCTCCACCTTCAGGACATGCTTCACGAAGCCCGTCACCTTCTTCGTCATCTGAGTCCTCGTCTTCTCCTCCCAGTTCCCCAGGTGCCGGCGATAACCACACCCTCAGTCACTGTGATGTAGTTAGTAAGACCGTTGATAGTCACAATACTCTCAATATCAGTTACAGTCACAGTGTTCCGCCCACCTTATCGCATTACCTCTCTGTTAGTCAACTCAACAGCAGCATGATGGCCGTCAAAGACCAACTGGCTAAGGCTCAGAGAAGTCTTCATTGAAACGCTTAGCATTCAACTTTTTTGACGCTTTTTTATTCCTTGCAAATTTTTTAATCTTGACAATTTTTTTACTTTTTCACTTGGTGTAATCAAAGTTTTGTTTGGTATGTACAGAAGATGCCGCTTTATTTACAGTTTTTAGTATATGACGTGTGCGATTCTATGTTCAAACTGAATAGAAATGTTTAAGTTGGTGCAGTTGCGCTTTGTATGTAGGATACTGCAAGTTGCTGCGGCAGGTCGGCCAGCTGACACTTTCTTATTATATTTATACTCTGTG
>odontogammarus_calcaratus.70534
GTTCCGTTTTCACCATTTTACCACTCACCACATCGGGAGTGGAGGCGCCGTCTGTGTGGGTGGTGTCGGCCGAAGCCCTGCCCGCAGTGGCTGACCCATTGTTGTTACTGTCCTCGGGGCCACGAGGTTCGGGCTTAGGACCGTCCCTCTCATCTATCACCAAATCTATTGGCATTTTGCCCTTCAGACAAGAGATGTATCGGTGGCAGAAATTGTCGCACAGCTCATGGACCTTTTCTAATTCTAAAAGATGAAATCGTAGAACTTGTATTGCTTGTACCATTAAGCTGTCGAGTTCTGGATTGCCTTGATAATAGGGTTTCTCTTGTCTGATCTGCTTAGAGAATACTGCGATATCTTCGTTGAAGGACTCTGAGCTGCATACGTCACCACCAGCAACACCCGCCTCTCGCGGCGTGCACGTCGCTAGCTCGCACTTCTCGAAGATGAGTGCCAGCAGTGGGAACAGCGGGTGCCCGTATATAAGATCTTTGTCCCTTTTATGTACATCCGGTACTGAGCCCATTACATGATTTGCTGTGGGATTGGACTGTGGTTGTTGGTGTGTTGCATACATAGCCGAGTTGTGTGATGCGTGGTTCATGTGTGACATGAGGACAGCGGGCTGCAGCGCCGCTGCGCTGTTCCTGTGATCGTACATCGCTTCCATGCCAGCGGCGTAGTGGCCAAGCCCTTCGTCGTACCGGCCAGATTGAGCCATCACACACTGTAAGCTAGCTAAGCACTACAACAGTCTTGACAATAGATATATAGCTACAACAACAAAACACGTGACACTCGCGACCGACGGCGGCGGCGACGGAGGACAACAAACAGTTGAAGCACGTCAACGACACGTCATGAAGAGACTGAGCGCGGCGTGCGTGTCCG
>astacus_leptodactylus_3.424
TCTGTCCCGTACTTCTTACGCAGACTCATCAGCCCTGTCACCGCTCACTCCTGCTGCAGACCACTACGCTCCTCGCTGCTCCTGCCACGCTTACCATGACTGCCAAGCCACCCTTCAAAGTTGCTGACATCAACCTTGCCGATTTTGGTCGCAAGGAAATTGTTATGGCGGAGAAAGAGATGCCAGGGTTGATGAGTCTGCGTAAGAAGTACGGGACAGAGAAGCCAATGAAAGGTGCCCGGGTGGCTGGGTGTCTCCACATGACCATTCAGACTGCTGTTCTCATCGAGACACTTACTGAGCTTGGGGCAGAAGTACAGTGGTCGTCGTGCAACATCTTCAGCACCCAGGACCATGCTGCGGCCGCTATTGCCAAGTCTGGCGTACCGGTCTATGCTTGGAAGGGAGAAACTGATGAAGAGTACATCTGGTGTATAGAGCAAACTCTCATCTTCCCAGATGGAAAACCTCTGAACATGATTCTTGATGATGGCGGTGACCTGACCAATCTTGTACACGAGAAGCATCCCAACTTGCTGGCTGACATTAAGGGCCTTTCAGAAGAGACTACTACAGGCGTACATAACTTGTTCAAAATGTTTCGTGAGGGCAAACTGAAGGTTCCAGCGTTCAATGTTAATGATTCAGTCACGAAGAGCAAGTTCGACAATCTTTATGGATGCCGAGAGTCCTTAACTGATGGCATAAAGCGAGCAACTGACATAATGTTAGCTGGAAAAACATGTGTTGTGGCTGGTTATGGTGATGTTGGTAAAGGATCGGCGCAGTCTCTCCGTGCATTTGGTGCTAGAGTTCTGATCACGGAGATTGATCCCATCAATGCCTTGCAAGCTGCTTGTGAAGGATATCAGGTTACAACTATGGAGGATGCGGTAAAGCAGGGCGCCTCCATCTTTGTCACCACCACAGGTTGCCGTGACATTATTGCTGCACAGCACTTCCTCGCCATGAAGGACGACTCAATCGTCTGTAACATTGGCCATTTCGATATTGAAATTGACGTTAAGTGGTTAGACGAGAATTGTGTGGAAAAGATAAACATCAAACCTCAGGTTGATCGTTACCTCCTGAAGTCTGGCAACCATGTTATTCTGCTTGCAGAAGGGCGCCTGGTGAATCTAGGCTGTGCCATGGGTCATCCATCTTTTGTGATGTCAAACTCCTTCACTAACCAGGTCCTTGCACAAATTGAGCTGTGGACCAAGCCTGGACAATATCCAATTGGTGTTCATTTCTTGCCCAAGAAACTGGATGAAGAGGTCGCTCGCCTTCACCTCGACCACCTAGGAGTAAAATTGACTAAACTCAATGCAACTCAGTCAGAATATTTGGGACTCCCAGTTGAAGGGCCTTTCAAGCCTGAGCATTACCGTTATTAAGAGTACAAGAAACTAAGCGCGGTCTCTTACCTATTTCAGTGAGAAGTGTTGTTCTCTTCTAGTCATTAATCACTTGATAGTGTCATGAGTTTTGGCTTTGAATAGTATTTTCTTGTGTAGAATTGTTATATCAAGAATGATTTTTAATATTTATTTGGGTTAATTATCATAAATTAAATAATTATGTGAAGTGGTTTTGCAAAGAGGACAGCATTGTATGGTTGCGTACGAGTGATGAACGTATCAAATGTAGCAATTTTCTACAAAATATATAATTATTTAAGTAATGTATTTTTACCCTAGATGTGCAGTAGATGGTTCTAGATTCATTATGCATTTGTTCACTTAACTTTCATTATAAAGTACCCTAATAATTGTATTCTTAAAACAGTACAAACTATTTAAGTGTGGGGCAGCTGACAATTGTATTTGTATGATGTGACATACATGTATATTTTCCCTCTTACGAGCACCCAGTGTGGTAGTTAAACTAAAAAGGCCGTTTCTTAACTTGCTTCTGTATCCTGTTCCTTTGCATGCATTTATGGTACCTTTTGTCCTTCCACTTGGATTGGTCGGTACAGCGACGGCTTTGCTTCTTGCAGGGTCGGTGTTCAATCCCCGATGGCCCAAGTGGTTGGACACCATTCCTTCACTACGTCCCCCATATCCCAGTTCCTAGTATATCCTCATATCCCTTCCAAGCGCTATGTAGTCATACTGGCTTAGCGCTCTCTCCTGAGAGTTACCTGACCTCCTCCTCGTCCTTGTCTGTCACTGTGAAGATAACTCCAAGGGCCGGGTGTAGCCTTCAAGCCACCAGGTACAAGATACAAATATTAGTATTTTAAAATATACTTTATGTATAGATTTTAAAATGCTTTCTCCTACAAACTGTTTGTGGAAGACTAAAGAAAGTATCGATGTTTGTATTTTGTTTGGTTATTGAGAAATATATTATGCATATCTTGCTTTCTTCCTCAATCCTGTTTACTAGGAACAAAACAGGGAGAGAGTTTCCTCTTTGAATGAACACCCCTTTGTAGCTAAACTCGACTATCTCAGGGAACTCTACTTGCTTGTGTTGTCCGACTCACGAACTCTCCTCTTTGTCCTGGATGTGTCAGAACGTGGCCCTGGCACTAAGAGCGAGAGTCAGGCGGGTTAGAGAGCAGCCCGGGGAGTGGGGTGAAAATGCCCTGCGTCCTGCCCTGCAGGCAACACCCCCCGCCCCCGGGGAGTGGGGTGATAATGCCCTGCTTCCTGTCCTGCAGGTCACACGCCCCGCCCTCGGGGAGTGGGGTGATAATGCCCTGCGTCCTGTCCTGCAGGCCACACGCCCTCCATCACCAGGTACGGAGAGTCTGCTGGTTGAAGGACTGTGCCTGCGGGTAGGCCGTCGTCTGTCCTGTGTAAGGGCACTGGTAGGCCGGTGGGGAGTACTGCGGTGGGGTGTAGGCTGGGGGGTAGGCTGGGGGGTACCCTGCAGGACACGGCTTTCCGTCACGTACCAAAACAGGAACAGCTACCCTGCGGGGGGAGGTGACGGAGGCCATGGAGGCGGCAGCCGCAGCGGCCGCAGTCGTCATCTCCAGGTTCTTGTCCTGCCGCTGGCGCTTGCACTTGTACCGACGGTTCTGGAACCAGATCTTCACCTGGGTGGAGGTGAGCTTCAGCAGGCCGGCCAGGTGCTCGCGTTCTGGCGCCGACAGGTACCGCTGCTGCTTGAATCGTCTCTCCAGCTCGTACACCTGCGCCTGGGAAAAGAGGACTCTGGGTTTTCTCTTGGTCTTGGGCTTGTCTCCACCCTTGCTTTTCTCGCCGTGGCTTCCCTTTTTGTCTGGGTCATCCTTGGAGCCGGAGAGGGAGGTGAGGTGGGCCTCGGGAAAGGGGGGACACAAGGAACTGAGTTGCTGCACATGGGGGGACGTGAGTGGAGGGTGCAGCGACGAACCACCACCCGTCAAGGAACTGTTGGAGGACGACGTGTTGGAGGAGATCGAAGTTGAAGGAGAGCCACCCACACCAACCAGGCCCCCTCCACTTCCACCTCCTGATCCTCCACTTCCGACTTGAACTGTACTGTCTACTCCTCCTCCTCCTCCTCTTCCGCCACCTCCTCCACCTCCTTCTCCTCCTCCACTCTCGATATAAGGCGTCTCTTCCTTCAGGTAGTCATCTTCCTTGACGTACTTCGCGTAGGTTTCCTTATACTTGAAGTACTCCTCCTTGTACTTGTCGTAGTCGTCCTTGATATCCTCCTCCTCCTTCACCACCACAACCTCGCTCATCATGTAGTCGTGCTGGTGGTGAGGCGGGAATGAATCCATGATGTCAGCGGGTCCCACATCTCCCATGGTGGTCGGCTCTCCCATGTGCGAGGCCTCGGCCATCCCAGGGTCGTGGAGGTGGGCTTCAGGTAGGTGCGGGTCGTCCCAGAAGGGCGGCACCCACACCGAAGGATCAACGCCCACGGTGCCACTCTCCAGGTACTCCCGACCACCGCCCAGGTACCCTCCCATCACGCCCATGACACCCATGCCGCCCGCCGTGGGTGGCATCCCTCCGGACATCATCATTGTGTGTTGGTGTTGGGGCGGGCGTCCGGGCTGGGAGTCGTAGGGGTTGTTGTCGGCGTGGTGTGGGCGGTGGGCGGCGTGATGGGCGTCGTGTTGGCGCCGTCTGAAGGCGAACGCCCACAAATGTGCCAGAATCGCGACACCACTCGCACAAAAGATAAATTTACAACGTCTGTTCGCGTATAACTCGAGGTAAACGACCGCTCATCAGTCGATATGCGTCAGTGACATGCGGCAACTGGACGCGAGTCAAAGTCGCGGCGTGAGTCACTATAGTCACGGCGCGAGGCACT
>astacus_leptodactylus_3.5105
TTTTTTTTCAAATTTGTATCCATTTAATTTCTGTAATAGAAAATAGGATTTTTTTTTTAAATACGGTATATCACCCAAGGATAGATAACGGAGGTACATTGTATAGCCTTTGAAATCATTTATTTGATAACATTCATACCTAATAGTAAAAGTTTGTATGTTACAGTACATATAAACAGTGCTTCTTCGTCTCTGGCACAGTGGATCAGCCTCCCTGCCTTTGGCCACATGGGAGGGGAGTAGTGCATGCTGCGTGACGCCTTAAGGCCAAGGACACATTACAGTATGGTATACCAAGATTTTTATTTATTTCTCTATTCTTACTATTATTTCCTTTTTAATCAGGAAGCGTCAGCAGCGGGCACTACCCCTGAACCACTGGCCTGCTGGTATACTGAGGGACCATGGCGGGCAGCCGTGACACTGAGCGTTTGCTAGGTCATTGCCCTGTTTCAGGAAAGGGTCAGTGTCACGGGTAGTGGCTACAGCATTTTAGTAAATGCAACCAAGAATATCCTGTACCTGACACTAAAATAATCTAGTTTGAGCTTTCAGATGAACCTTAAAACACAAATAGATCTGCAGCTTACTGCAGAGTCCAACAAAACATCATGGTAATTAATATCATGAGGACTGGCTTTCCTTGTAGCCAAAATACTTACAATGCAACTTATGCATGACAATACAAAAGACAGTAATGTACATGTACTTCACACTCACATAGCAAAGAGGTTAGAATGGTTAAGTTAACTAAGTGAAATGAGTGAAAGGAATGCTTCCAGGCACGATACAAAGTGGGCAATGGACAATAATACAAAACGGTCCTCATAGAAAATGGGTTGTAGCTGAGAGAGCAGGGCAGTTGGCAACAAATGACCTACAGGAGTATGGGATGGGATACCTTGCACTCAGTTTTATTTGCCCAGTTTGTAACGCTTGGAAACATAAGTAGCACTTATCTTTCGCCTCCGCAATAGATTTCTAACATACAAGCACTCAACTCTTGCTCCAAATGAAATTAATGTAATCTTAGAAATGAGGTGGGTATCTCAAAATGACCCATCCTGCATAAATAAGGTGGCTAAACAATGAAAACAATAACTGGTTACATGAAAAAAAATCCTTAAAATGTGTAAGAAAGAATGCACCAATTTTGCAGACTTTCCCATACCGTCCTAAAGGGGAGAAAAAGTAGCGAGATTGTACTACATATACTATTACAAAACTGGAACAAATACACAGCAAAAATACACAGTATCTCTACAAGAATTATGAGAAAATTACGTATTTTGGTACAGGACGGTATTGGAGAGTACATCTAGGAAATACATTTACAGTTATTCATAAGAATTCAATACAGGAGGTTTATTCTTGCATCATTCACTACAGCGAACAGCGAGAAGAGACAGAAGAGAGCTTTAAGTTACATGGAGACAACTACGGTACACCTCAGCAGCTCAGAAAAATCAGGAAACGAGATGACGGCCCTTTAGCTGGCTACAGGAGTCAAAATAATGCTAACAGTTCATGAAAAGAGGGCAGGCTACTCTGCTTATTCTTTGTAGTTATACTTTTGTCAATGAATAACATTGTTTTTCGTATACTGCAGTATTATCACTGTATACTTGTGGTCTAGCTACCTTGCACTACTCCTGCACTACCCATACAAACATGCGCACTTGGCAGCCTCGGGTCTTTTGGGCCACCATTGGTGCACCACCTAGATCCGATGCTGCCCTTACACTACCGTACAAACCGTATGGAAAAGGACTTAACATTACCAAATGTTAAACGGATTGCAAAGAGTATTATTAGAATTTTCTATCCATACTAATAATATACAGTTACACAAGACCATCTATCTTTTTTTTCCCATTTCAATTTTCAAGTCTTATCTATCCATATAAAAATAGACCTACTTCAAAGTTCCAGGTCCTTAAGTGTTCATTATCCAGTGTATCACAAAATCATCTGTGTGGTCTCATCTTTCCTACGTAATACCCTGCATCAATCGGGCAGCACCACAAAGGCACTGCCCCACCAACTGTGCCTTGCTGTGGATGGGCCGGGAGGCGCCACACCGTTGTTTTCCTACAACCATACCTACATCACAAACACTTGCAACTTTAGTTGGCTAAAGTGATGATGTAAATGTGGTCATCTGCCTCTCGGCCAGGTGTGGCCAGCCAAAGACCATAAAAGGAATTCCATGGACAAGGGAAGGCCACACCCTACGACTTCCACAAGATCAAGAACACAGTAACTCAAGCCAGTCAGAGACCAGCACATACACACATTACACAACCCATTAGAACACAATTGAACACAAACAAAAACAACAGAAACATCCAATCAATGTGCGTTGAAACAACAAACAGACATCTTGAGAGCCAGTTCGGTCTGACCATTACTTTTTCCAATCTTGGTGCTGCTGCCGTCCAGAGTACGTATACTGGGTTGGATGGGGCCCACTGGGCAATGTGGCCCTATAGCCACATCAAGGTGGGGGTGGACCGCCCAGTGGAGCGTGTGCAGGGCCGGGGGGGCAGCCAGGCCTCACTGGCCACACTCCCCTATGCTACATGGATACAGAGGCTTGTACGGGTCGCCGCGGACCGCCTGGTGGACCGCACCAACCTGGGTGGTCACGCGAGGCGGGAGGGCCGCTAATCACGCTGTTGCCCACCTCGCCGGGGGTGACGCAAAGTACATCTGGCTCATTCGCCAATGAGGAACATGTGTGTATTTTTTAAAGAATGTTCAAACAGCAGAAACTTTATTAAAAGCCTACACATATAAGCAACACGAGTGTGACTATCACATACCAACCGTATACATGGTTCTGGGGCTCCCTGGTACTGGGAGGGTCCACTACCACTGTACCCACCTTCACCTCCCATGGCACCTTCTGTCTCGCACATTTAAAACTGGCTATAAAACATACTTTGTTACCTGATGACCTTCTCATTCATTCATATTTACATTACAGTAGTACTTCATATTGTATACAAGAAGATTAATGCATGACAAGCTCCTCCAGTTAAGTGAATATGCTTGGACCCTTAACACAGAAACTGGTCCATTTGTCAGGTGTAATATGGCTGAGTGTGCTCACAGAAGTGTGACCATGGATGGATGGGGTTGGGCATCTGCGTGGACAAGTGGATATCAAGATGGCGTAGCGCTATGGGTCATGAGAGCGTCACCCATGGGCGAGTGGTGGGCGTGGGTAGCGGCAGTGTGGAGTGTGAAGTGGCCGTGGGTGGCTACCCGCCCCGGCTCTCGTATACTATGGGCTTTGCGGGCCCCGCTGGTCCCGCTCAGCTGCAGGGCATATGGCGGCGGCCCGCTGCCTGCACACTGGGCTGACAGCTCTGATCACTGTTGCCTGAGGTGGGCCACATGCAGCCTACATGGCCAACATATGAAAATGTGGTTAGGCCAAAAGAGAGCCACATGCAGCCCAATCGTGGCTGGTGACCTGGAGTTACACGGCCTGCACTGTGTGTCTGAAGGATGGGTGGGCCGCGGGAGGTAGTGTGGGGGGCGGGGAAGGGCAGCCTGGCACCTAGGTTGGTCACCACTGCTACTTCAAGAGGATTAGCAGAAAAGCCAACCAGGCCACCCCACCACGCCGGCCCGGACTCCACAACCCACTAACCGCCCACGCGTCTTATTGNNNNNCCCTACTCCTGAGTATCCTGAGCCATTCATTCCTGGTATGCCATAACCCATGGAGTCTTCCCCGGGTGGCGGAGACATCATGGGACCTGGTGTTCCACTCATGCTGTATGGCGACGCTCCNNNNNTGTTACCGAACCAGTTGGAGACCTGGTTAATTGTAATGCCACATCGACGTGCCAGGGCCTCTTTTTCCTCCTCAGAGGGGTACGGGTTTGACAGGTTGGAGTAGAAATATTCATTCAGAATTTCAGAAGCCTGCTTGCTGAAATTTCGACGACGTCTCCTGGCGTCCAAGAACCGAGACCTGAGGATCATGACCGCCTCGCAGGTGGACTGCTTCAGCTGCATCTGTATGGAGGAGAACTTCTTGTGGATGATCTGGACCATACGCTCGATCTCCTTGGGAGTAATGGGCCGCGTGCGGGACTGCTCCCGCAGGAGGTTCATCACGTGGGTCGTGAACTCGTTGCAGGCCTGTTCATATTTCTCGAGTTCTTGGTGGTATATCTGTCTGATCTGACTGAGCTTGGCACGGTAGTCGGAGTGCTCGATGGCGGAGTCTCCAGCCCCGGCGGCGGCGGAGGCGTTGGCGGCCGCCCCGGCCCCGCCCCCCTTCTCCGGCCCCGCCACCCCCTCGGCGATGAGCATGTTGTCCAGGCGCATCAGTTGTGGGTCCGGCGGCTCCTCTTCCTGAGTGTTTCGCAGCGACAAAACTGTTTTTTCCTTGATTTCACAGAGGACGCTGAAGAGCGCAGGCTTCATGCGGTGGCAGTTTAACGTGTGTTTCCTGGCCTGCGCCTCGTCCAGAGACTGGTCCGTGATGTTCATTATCTGCTCCAAGATGGTGTTAATGTCCTGTTTACGGCCTTCACTGTCCGGCGTGGTGGTCCCTTGGCCAGGGTCCACCGAGCCTCCGCCCATGCCATAATGCTGGGGCATGAGCATGCCCGTTTGAGACGTGGGGTGCATCATGCCCCGCGACTGGTCATCCATGCTGGCCGCCACAAACACTTTACACCACCACACAAACACACACACTCAGAAGCAGCAGGTACAGCCGTAGCGGCCCGTATACCAGGGTGGCGCGCCACAAGCAGCACCAGGGTCAGGGGAGCGCGAGTGGAGGAGGAGCGAGTAGGAGCGCCACACACACACCACCGTCACAGCCAAGAGGCCAGCAGCGACTGACGGTGGCCGGGCTCCTGCTGCCGCGCGCACCACCCAACACTACACCGTTCTCAACACCACTAACACATCTCCAACACTTCCCAACACACAACTATCACACACGATTATTCAGATTTTTATGGCTGTTTGCTCAACGACAAGAAATAACCCGTGGACTCGAATGAATACCACAAAACAGCACCTTTTCGGAGTGAGTATGCCATTAACAGAGAGAAAACGCTCCGACCGCCAATCACCGCTGCCGTCTCACTCGCCATCCG
>astacus_leptodactylus_3.6032
AATAGATGAAGCTGGTGATTTTGAAGCCTTAGTGGTTGATGGACTTGAAACAGGAGTGCTACAAGAGACACTATACTCTGATTTTGTAGAGTCGGTCTCTGATGTAGCTTCGTTGTTTTCAGAACTGTTGAGGCTTGTGATAGCAGATGCTACAGTCTTTCGTGCCCGAGCATGTATTGCCCTCACGGAAGTGTGTTGCAGCTGACTTCTTGACCTATCAATAGTGCTAACAGGAGCCAACGGAACCCCATGACCCATTCTGTGTGAAGATAGTAATATCTTGTCGTAAAAAATTGCCCCGCACAGATTACATTTGTAGTTCCATTCATGGTGTCTATGGGTCTCCATATGAGCTTCTAGACAGATGGCATTAACAAATGTGGTCTTGCATTCAGAACACTGAGGTGGATCTCCATAATTATCTTTTAAATGTTTATGTTTGTGGATCATAAGATTTTCTTGATCAGTAAATTTTTCCTCACACAGGTAGCACATCAAAGCACCCCCTAATTTCTCATCGACCAGACTTAAATTTACATTGTGTCTGGTTTTTAGGTGCGATGCGAATACTTCCTTGTTCCATTTCTGCAGGCAAAGAGGGCAGGTACGCACACATGTATCCTGGTCTGTATCCCCATTGTGACGCATGCTGTGCTTCACTAAAAATGTCAGCATAGCGAAAGACATACCACAATCACGACACTTGTATGGCTTTTCTTTGGAGTTAACTTCATCCACAATGTGTGTTGCTCGTTTCCTCTGTCTTGATCTTTCGTTCTGAAACCAGATCTTGATGACTTGAGGTTCCAGCTTCGTCAGGTGCCCGATAATCTTAAACATGGAAGGATCAGGAAAGTTGCAATACGTGAAGTGAAGATATAGTGTTCGCAGCTGAACTTCATTAAATACAGTTGTTCTTCTGCGATGTCGTTTCATGTTATTTAAATCAGTGTCGTCTGTCACATCGTCCTCATTATTCTTCTCTAGCTTCCGTCGTTGTTCTTCTTGATGACGAAGAATGGCCTCAATCTGCTCCTGCATCGATTCTCTTTCTTTCGACATTTGTGAGTTATCTACTGCTTCAGACTTTATGTTGACCGGTGTTTTCCATGTAGACTTGAGACCATGGCTTTGCAGTATGGCAGTTATCTGGTCTTGTAATGTCAGAGGCTGCTTTTCATCTTCTGCCATTTCTTTGATCTCTTCCTTCACTCTGACCTTTGTTGCATCTGAACGTGAGGATGGCACAGGAAATATAGTTAGGCCTCCAAGGGTAAGAGAGCCTTTTGGCTCTTCCCGTTCCTTCGCTTCCTGTTGTTGTTGTTGTAGTAAGAGTTGTTGTTGCAAGTGTTGCTGCTGTATGTGCTGCCGAAGTTGTAACTGCAGTTGCTGCATCTGTATTTGCTCATCATCCTGTTCTTCTTCCATCTGATCTTCTGCCTGATTCTCTTCCTCCTGATCCTCTTCCTCCTGATCCTCTTCATCTTGATCATCTTCATCCTGATCCTCTTCTGTTTGCTTATCTTCTTGCTTTTCATTTGCTTGCTCATCTACTTGTTCTTCTTTGATTGCATATTTTGATAATTTGTTCTTCTGTGCATTATGCAACTGTGCTAACAGCAGCTGATGCATTAACTGCTGCTGTTGCTGTTTTATTATCAGTGGATTATCTTGCAACTGCGACAACATTGCTGAATCTATAAGTGGGGGGGGAGATGAAGGAGATTCTTGTTGTTGCTGTTGTTTATGAAACTTCTGCAGCAACAGCAGAGGTAAGGCAGCTTGGAGTGGTGTCAGAGAGCTCTGTTGACTGGTTGGTGTGGGCTTTATAACTTTCTCAATATTTCCTTTGACACAGATATCCAAGTTATCCATAGCTTCATCTTCAAGGTGAGTCAGATCAATGCCAGTTTTGGAGCTGCATTTTGATATTTTGTGAGTGTCCAGTAACACCTTGTGAGTAAATCCCACGTTGCAATGTGGACAATACAGTGTCTCACGCTCGTGGGCTTCTTTATGGCAATCTAAAAATTTTTTTGCAATAAACGTAGAGGGGCAGAGGGTACAGTACCATCGGGCATCAGGATCACTTGCATTCTTGCCAGCTTTGCTATCTCCTGGTGCTGCACCTCGGTCTTTTGGTGGCAAGCGTTTGCGAATGCTTGCCCGTCTATTCTGAAACCACATTTTGATGCTGCGGTAGGGTGTTTTGATTCGCAAAGCAATGCAGTGTTGGTCAATTGGCTCTGGGAAGTTGTTATGCTCAAATGTTGTCTCCAGTACTTTATATTGTTTTTCATTGAATGCAGTTCGCTTGCGTTTAAATTGCATCTCTTCAACTTGACCACAATCTTCCAGATTTTCATTGTTGTTGATCATGCTGGAGGCAGGGCGCTTGCGTTCATTCTTAACCTGGGGCGTGATGGTGACCTGTGGCTGGATGTTTGAACTGAGCTGTGATAACATCTGTTGTTGAAGCTGCTGAAACTGGGCCATGACTCCTGCTTGGTACTGTAGTATGTGAGAAACCACTGTCTGCTGTAGTTGGTTCAACTGGGCAACAACAGCCTCTTGTGGCACTGTCGAGGTCGATGGTGGCGGTGAATCCGATGCCTGTGGTGTCAGCAAAACTGCAGATTCTCTGCCTCCAACTTTATCTTTACTTTCTTCTTCATCTTTCTCCTTCTTAAAAGTTACTACTAATGCTTCTTTCTTCTCTGGAATTATCTTCTGTTCTTCGTGTTTTACTACAACTGCTGCTGCTACTTGCTCTAAATTATGTTCCTGATCCTCTTTGTTTTTCTTTTCCATGCTTTTTTTCCGCTTGCTACATTGTCTCTTCTTCATGAGTGCAACTGGTTGGGTTTTCTTAATCCTAAGTTGTCCTTCTCCATGCCATCTGTCCTTGCAACCCCCAAGGGAGTCTCTCCAGGCCTAATGCGGCATCATCAAGGTGCAAATGACCAGCGTGGCACCAAACTATGGGGCGCAAGGACAGCGCTGTCCAACAAGGTAGTGCAACTGAGTCGTCAAGTCCACAATTACGGCGAACGACTAGTTTTGCATGGCAGACCACAAGGA
>astacus_leptodactylus_3.9518
AATATAAGAGGGCATAATTATTTTTATGAATTTTGTTTTTCTATGCGCATAGGGTTGATCAATGTGAAAAATCGCTTAGCATGTTATGGGTTAAAAATAACATGTAATTTTATGTTTTTATATTCAGAATTATTTATTTGAAGTCATTTGTGTATATTAAAATTTTAAGTTGTATTGGAAGTAAAAATTGTATTTAAATAAAATTATTATTATTAAAGTTTTAACTAACCAGTTACCGAAACTTTTTCTTGTATCATAAATAAAAATATCCTCCAGTTACCCCATTAACTCTCAAAAGAATCCATATTATAAACTAAGTACGCTTGGCGCAGCTATTTGATTTTTTTGACTTTGCAGTCCCGTTTGCATATTATTGCTTTCGTTTGTTCGTTGCAATTAAATAGAAAAAGAGAAAAGATCACATGAAAAATTATCACAGAATTATGCATATCATATTGTGCTTAAAAGTTATGCACCTTTCATGTTATCATATGTGTCGTATTTCAAGTGACAGAGTCTTGGAGAAGAGAAACTTAAGGCTCTGGGTAAATCAGCCTTTAAGTACCCTCACATATGGCTCCAAGTCACTAGTTACGTCACATATTCCTAAACAAACACGCAAAAGCACACGAATAGCCAGATACGTCACCAATTAAATGCTTTTAGAAGAAGTAACATGAATATCTTTTTGGACATTTTTTTAACACATTTTCCTTTCAAAACATTGCTATAAACACGGGCGCGCAACAAGCTCATTAGTGTCCATGATGGCTGGCTAGTTAGGACCATAATGACCAGTTCATCAAGCACGGTCTCCAGGTACATTTAAGGGCAGGCAAGGTCACTACAAGGTTCAAGTTTTCAACATTTGGGTCACCATTAAATATTTTCTGGTTCACAAATTATTCAGGTAAGGGTCACATCACCACAAAAATGGAAATATCACGTCTTTTCCACGATAGAAAATGGGATAGGGCTCACTACCACGCTTCCACAAAGGTATACTCTTGGGGATACTGTTCTTTAAATTAATAACACATGGAACCAAAGAATATTCATTTGTATGTACGAAGGATAATATATACTTAGGGATTTATCATAAATGGAAGGGATACTGTAACTAATAATCATATTACATACTAGTCCCTAACATTACACATAACCTACTTAAACTGTGTAGTCGTATACCTAATGTATAAGATCAGTTGCACAGCATCGTATACTTCGTTACAGATACCTGAATTCATAAATGAAGTCGTTATGATTTCCGAAAATAAAACCTCTCCCTTTATGCAGGGAGAATATCTTTACAAATATCTCAGACTAAGAATCTGATTCTCATGAGATGAATGAGGATTCTTTGGTTCCCTTGTGCTCGAAACTGTCGCACTGATTTTCGACACTCGTCAGCATCCTGCTCTCACTTTGTCACATAACCCCTTTGTCATGGGAATACACATCACAGCTAGTTCCACACATAATTATTTGGGCTAATGCCGCAATCACCTCTTGAAGCAAACACCGAGTGTCGGATATTTTGTTGTAGTCTGTTTCTGCTTTTGTAGCTCTCGATGGGGAACCACGATGGCGAATTGGCACTCTTGAGATCACAGGAGGAGGAAGAGGGTACAGGGATGAGGAAGAGCTTTAAATTGGTTTCTAAGACCTGGTCTTACAATCTCACTAGGGTATTACAGATTTCTATATGACACAGTCAGAATCCTTAAAGTAGTGCATGATGATGGTTACTCTATGGGTCATAAGCTGACCACGTTTGGCCCCCAGTGAATTACTGCTATAATCTAATGTATGGTTACTTTCTATATTGTAATTATTATATCTAAGGCTGGACAAGTCTGATCACTTCAATATTATTTCAGGATTCAAATAAATGTCTTTGTTATCAAGTGATTCGTTGTTACAATGTAAATCATAAGCTCCGAGTTTACTATTAGCTAACTTAGAAATATTTTTGTGTTTTTATGCAGCGATTCTCAATTCTGTTCTTCCATAGTCTGCATGACTTATTAAATTCGTGAACACAATTATGTTTGCCATTTCCAGTGCTGAATAGAAATGATCAAAGGTAATCACTATGAGATGATCTCGAATTGAGAAACCCTGCCTGTGGATGATAGCCATTCATAAAATAATATTTTTTTTTATGTCCATATAACCATCAACCCATACTAGACTTAGAAACAGGCTCCCTGATACTGATGCATCCTACAGCATGTATGCTGATCTTCAATTTATCTTTTTACTAAATGTTTGTACAGCATCAAGATAAAAGTGTATAAGGATTTCAATTTTACCTTCATTAGGGCATTTATCACACATATATAAAACGTCAAATAATCTAATTTAAAATTAACACTGCATGTATGGCAGAATAATTAAAACTTATGATAGTTATTTTCCTTAAGTGGTCACATCAGTTTCTGGTACACAGAAAAAGTACATTAATGTGCTTTTCTAGTGAATGAAACCAACTAATTGTTTTCTTGAAGGTACAATTGCTTTGGATAACGTACAAAATGGTCGGTTAAAGTAATTTTTTGTACAAAGTCTTTGGTATACAATTAATCAATTGTGATTTTAGCAAAAATATGTAAAGAGAACTACAGTATTGTATCAAATCTTAATGTGTATACAGTATATCTTTTAATCATAATTGTAAGCTTGACAAGCCCCCTAAAAATACCCATTCTTTACTTATTATTAATACACATGATTTTACTGTATTTGCTTTACAGAATGTTTTTATCATGAAACATAATGCATGTCACTCAAAAGTTGCAATGAATCTGTTCGATATGTAAGAGTCGTTGTTAAGTAGGTATGACCATCATTCTGAAACATATGAAGATAGAAGTGTTCAACAGCAAGTTTAATTTATCATTAACACAGATATATAAAGGCAAGTTTGACCAACACCTGACTTGCCGAGAACAGAGAAACCTTCAAGTTATGTTTCAGAAACTAAACACTACAAAGTTCCTACATCCAACTCTTCATGGAGTGGGCTCTCTGACTTTGGCCTCAGAAAGTCTTTTTCATCCTTGTATTGCTCTTCTCCCTCTTCCTCCTGTTCTCTCCTCCTCTCCTCATCTTCCTCATCCTCGATTTCTTCTGTTTCTTCTTCGCACGTCGTGGATGTGGGGCTCGCCGTCACCTCNNNNNCTTGTAGCAGAGGCCTTGGGGTTGTAGGCCTTGGACTTCTTGGTCTTCTGGTCGGGAGGAGTGGAGGCATCGATCATGGGTTGGAGGATGCGACGCCGGGCGTTGATAAACCAGTTGTTGACTTGGAGAAGCGTTAGGTTGGTCTGAGCTGCAATGTGCCTCTTCTCATCTTCACTCGGGTATGGGTGAACGATGTGTTGGAAGAGCCAGGCCTTCATGATGGCAGTGGCGTGCTTGGGAAGGACCCCTCGCTTCTGGCGACGCAGGCCGCCTTCCTCCTCCTCCTCGCATGATGGGGGGGTCAGGGGAGCCAGCAGGTTAACGATGCTGGTCTCCGGGGGTGGTGGGCAGGGGTGGGCGCCGATCTGTGAGAGCGGAGTGCTGCCCTGGATTAGGGTCGGTGATGCGGGCGTGGAGAGGGACGTTGTGGGCGTGGTGGGCGAGACGTGGACGATGGTAGTGGGCAGTGTGGTGGTAGTGACGGGAGGGCCAGGAAGGGCAGTGGACTTCGTGGTGGCGACCCTACCAGGAGGACTTCGAGTTGGGGTCGCCAGTTGGTCATGTTGGAGTTCCTGGGAGTGTATTTGGTGGAGGTGATGGTGTTGTTGTTGGTGATACTCTGCCTGCTGCTGCTGCTGGTGGTGGTGGTGGTGGTGGTGGTGGTGGTTGTGGTGTTGTTGAGTCACCTGGAGACACAGAGAAGCTTGCTGCTGCTGCCCATCCACAAACTCTCCCGCTAATACCTGTCCTGAGGTGCTAAC
>astacus_leptodactylus_3.12211
CAGGCCGCGAACGATCATCATCCTCAAGCACAGATGAACCGTCCTCGGGTGGTGACGACTCTTCTTACCTTCGGGCAGCAGCAGCAGCAGCTAGGAAACGGCGGGGAAATCTTCCCAAGGAATCTGTTAAAATCCTGAAAAAGTGGCTCTATGACCACCGTTACAATGCCTATCCATCAGATGAAGAAAAACTGCAACTATCGCGTGCAGCCAATCTCTCAGTTTTGCAGGTATGTAACTGGTTTATAAATGCAAGACGGAGGATCCTGCCAGAGATTATTCGCCGCGAAGGAAATGACCCAGAAAAATATACAATAACCCGCCGTGCCAAAAAACTCAAAGGAGTATCTCCAAGGGACCGTGTTGATACAGAAGAATATTCTCGTCCAGCCCAGAACGATTATGCACGTGCCCGTCCACGCTGGGAATCTGCAGATCTTCCCGATCATGATTATGATTTCTCCATGGAGTCTCGTGTTGCTTCTTGGGTTGCTGAGCAGCAGAGGGTTTCAGCCAAGCCACATTATGAAGCAGTGTGTCCATGTGGGTGTGGTTCTGAGACTGACCACAGTTCTACTTTTACCACAAACTCCACAACACCCACTGCTCCAACATCTTCCCCTACAACTGCTCCAAATTTTGTGGCAGAGGTGACAGCAACAACAAATTCTCCTATATCCACAGACACTCACTCCCCAGCTTACACTCCAAACGATTCTCCATTGTATCCTCCGTCAACACCAGAACATTATGTCCCACAGACAGATTATGCCCACCATGCCTTTAACACTCCAGCTCAGGTCACCCCACCTCCTACACCTCCAGAGGACGATGCAGATAAGTTCAAATGTCTCTATATGCTGGTCGATGCTGCTCTTAGTCAGTGGGAAAAACAGAATGCATCTCCACCACCCCAGGATTCCCTAGACACCGCCTGTACCTACCTCAGCCTCTAGCATGTTAGCCATTATTATTACTTTTGTTATGAAAATTTTTGCTAGAAGAAATAAACTTTGTGGTTGGATTAGAACAGAATAGAATAATTAAAATTTAGAAAACAAAGAACAAATTTTGGTTGCTCTGAAATATGCAACTAATAAAAATGATTAGTGACTGGTCCAATACCTCCTTTACTTTTTAATATAAACAATTCTGTTTTCACATGGACCAAAGTTGTATTAGAACAAATCCTCTCCCTCGTGTCTTGTGAAGTATTGTATGTTAATTGCTCATTCTTTTGTTGAACATTTTTATTGGTTTATACATACATACAATGTCTTGTTGGTTTTGGTTGTGACTTATCATGCAATTTTAGTTGCGAAAGACAAACATATTTAATTTGGCTTTTATGAATGTTAGCAGATAACTGTAGGTTCACAAAGGTGTTCCCTATTTGTTGTCAAGATCAAATTTAAGTAAAGCTAGTTTCCAGCAATTAATCTTTTACTGGGAACTGCTTAGCCTGTGCTCTCAGTCCTTGATCTTGCTGCACCTCTGCGGAAACCTGGCAGTGATTTGTAGTTCAAACATACTAACCAAATACGTTTATGAGGTAGCTCGTGAATTCACGTCCTCTATAGTACAATGGATTGCCTTGCAATGATACAGAGTTTTTAGTTTTCTTCACCCATTATTTTTAGGTAACCCTTGTATTATCATGACTTAACAAGATTAGTGTAGTTATAGAACATTCCAAATTGGTGTTCGTCTTCCCTTATAATGAAGCAGAGGCTTAGGACAGTTGTGATTTTCACTTAATGTGGAGGGTCTGCTGCACATACATTGCTTCTTTTTCATGAACCCTTAAGTGTTTTTCATTTTTGTATCTTGTCACTGCTTCGTGTCTGTCTCTGTCTTAAAGACATATCGCTCAAATCGCCAAGAAAACGTGTATACATGTGCCTTAGTTTGTCCCATGCAGAGTTAACTGATCTGCTTAATTACACCAATTTTTATATTTAAGGTCATGTATAAGTACTTACTCTGTTATTATTGCCATAATAGCAAAATGTGAATGCTAAATCTTGCTAACCTCAGATTTTTTAAATTTATATATGTGTACCAAGTTTGTAGGTAGAAATGATGAGTACATCTCAAAAATAACAAAAATGATACTCTGCTTGTATTTGCTGTCACTTAAAAAATATCATCTTTTATTATGATTTTAAATAATTTAAACATATCTATCTGGTTGTAGTCAAATGTATATGAAGTAGCCGATTGTATAAGATTTTGAGTTTTTCAAGTGGTTACTAGAAGTAGTTGTTGAGTTAGTGTTTACCATTTCACAGAATTTATATTATGTCATCTAATAGTTGCATTGATGTGCATTATAATCATGCAGCTGTTTACTCATTTGTTTATATCTGGAGCTAATTGACTTTAGATTTAGATATTATATTTTGGAACATTTTCAAATTATATTTAAGTAGTATCCCAGAATATAATATCATGTAAGAATTATAGATGTTTTATTATGTTGAGAACATTATATATGATGTTCAAGCTGTTGTAATGTTTGTGCATGCGATAGTGTGGGTGATTTCTCATATGCCTGGAATCCAAAATATTGACTTTGCTCTTGAAATGAACTAGTAGTTAAAATGCTGCTAAATTCTGCCATGTATAAGATATTTATTCACTCTTATCATTAGCAGTTTAGAGCTAAATGTTAAGCCACTGGGCCCTGTTCATGCCATTACTTTATGGTGCTACTATTAATTTTCCCTATTAGATTGGGTAGTTGAGGAGGGCCGAGTGACTATACCAGCAGGTTGGGAAGATTCGTTTGATTTCATATTGTATTTTTATATTTACAGAACACTATATATAATCACATTTCTTGATCCATCAATTTAGCTGTTCATAACTCCTGACCTGTTTATAGGCTTACTTTGGTGTCCAGGTGAGTAAAATCACCATTAGATGAGTTGCTGGTGTGAGTGTTTGATAGTATCACATGGATATATTTTTTAGTTTGGTCAAGGCCCACCTACATCGGCAGGGGAGATACCTACGGTATGTATTGTCTCTTTAGCAAACAATTGATAAAAGGAAGTGAGAACATGAAGATGAAAATTTTTGATATTTTTATACAAAATACTAATCAAGTTGAAATACAGGTAATGGCCTTAGAGGGTGTATATATGTTGTTTGAGGCTTAGTGAAGGTTTGACAAAACATAAATTCAGTTGTAATTCTTTCTATGAAGGATAGACATGCCTACTATTAGGTATATTTTGTATACCCAGTGCCATTGGTGTCTACATGCCATATTCATCAACTGCCATCTTAAATATTCTGTGCAGGTAGTGATAATCTTACCACTGTTAATAGTTCAATGAATATAAGAATGTTCAGAGTATTACATGCAATCAACCTATCACTTCCTCTCATCTTTTCACTTAGATCTGTACAATTTATGCAAATAGATTTTTCCCTCTATACAACATTTTAAATAATTAGGATTAAAAGAAAAATATAAATTGTAGCCTGTAATTAATTGTTTGTTGAGAGGTGGATCCGAGCATCGAGGGGAGTGAGAGGAAGTAACAGGGTGATGCGATGAACGTAGTCCATTATTAGTGTGTCAACTGTACAGTCTGCAGAATTATTATATTAGAAAATAAAAGAGATATC
>astacus_leptodactylus_3.14726
TATAGTTTGGGTGATCCCTTGGTGTGGTTAGGACGTGCGCCGCTGTGTTGTGCGCCTGACTGGCTGTGTGGTGACTACAAGTCCGCTTGGTCTGCTGGGGTGGGTGTTGTAAACATTAGTACCGTGGCGGATTATATTATGATAGTGGGGTCTATGAGCGAGGCGGGTGGACATCCAGGGGCCCCACACCTGGGCCCGCCGACACTGCCGCCGCAGTCCTCGCTCTCCCCGCCCGCTGCAATGCTCCCCTCCTTCGGTTTCACGCAGGAGCAGGTTGCCTGCGTCTGCGAGGTCCTTCAGCAGAGTGGGAACATAGAGAGGCTGGGCAGGTTCCTGTGGTCACTGCCCGCCTGTGAACACTTGCACAAGAACGAGTCCGTCCTCAAAGCCAAGGCCCTTGTGGCCTTCCACCGCGGCAATTTCAAAGACCTTTACCGAATTTTGGAATCGCACAATTTCTCAATACAAAATCATGGAAAATTACAGCAATTATGGCTAAAGGCGCACTACATAGAGGCGGAGAAGCTCCGCGGACGGCCGCTGGGCGCTGTGGGCAAGTACCGCGTCCGGCGCAAATTCCCTCTCCCGCGCACCATCTGGGACGGGGAGGAGACTTCGTATTGCTTCAAGGAGAAGTCGCGGAACGTTCTGCGGGAATGGTATGCCCACAACCCGTATCCGTCACCGAGGGAGAAGCGAGAGCTTGCCGAAGCCACCGGACTCACCACAACCCAGGTCTCCAACTGGTTCAAGAACCGCCGACAACGGGACCGAGCTGCCGAACAAAAAGACGGAGACGGCAAGAGTACCGGCGGCGGGGCGACCCAAGGCGGCTCCACCCACCTGGACAGCGGCTCCGAGTCCCTGGACGAGGTCAAGCCCTCTCTCTCCTCCCTAGACTCACCCCTTCCCAACGTCAATAGCCACATGATCCAGGAATCTGTTGGACACACGGACCTGTACAGTGAACTCAGCAAGGTGGGCGGGGGCGCCAACGGCATGTCTTCGGTAGCGCCTGTCCCCGCCTCCGTAAGTTCCGCCTCTGCCATCGCCGCCGCCTACCAAACGCAGCTGAGTCTGGCGGCGGCGGCGGCGGTAGCAGCCAGACACACGGCGACTAATGTCTCCAGCGATCACACGGCCGGCCCACACCTGGCGCCGCCCTCTCACCACGACATCCTCCACGACTACCACACCTTGTGACACAGTGGCCTCTAGACTCCCGCCAACGGGATGACCGTCGACACCGCGCCCACAGCCCAGGGGCACTAGAACTCACTCGCAGAGGACTACACGGATGCCTCCATCTCCAGAGATATCGCACAGGAGACTGGACGAGCGCCGATACAAGGAGCGCTGGCAGTAGGTAGCTGGCTGCAACTTTCCAGCGACCACCATCTCGCTTCGTAAATCCCCAATGATACAACGTTGTCGACTCTTTTGGATTTATTCCATATGTGCATTTTACAATCCAGTGTTGTTCTGCTGAGATACTGCGGCTGTTTACGCAAATAATTAATTTAATTAAACGATTCTCAAGAGTGAGGCTGTGGCGGATAGGCTTTCCTTATCACATCCCCAGGGCTGGCCGACCCATGGCGTAGTGAACTATTGTCCCGCCTAACTTAACAATTTGTTCTTATTGCGGTTGTCGTAGTGCCAGCCCCCAGGCGCTAGTGGCAATAAGCTATTGGTTTGTGATAAACCGCAAACTTCTCTATGACAGACTAACCGATACTTATTGGTGGGCGTGAGAGGCTCTTGAACTGACTGGCGTGCAGCCGCAATCCACCCACAAGAGGCATTAAAAAGTGGGTGTAAAGCTTGTTCCGCAAGTCTTTATTACGGTCTTAAAAGAACAAAATTGGCCTTGTCCTTCGAGCCTCTGCCAGAAAATCCCGATATAAAGTGTATAAGAAAGCAGAGAGTTGCCGTACAAGTGAACTGTGTGAAAGACAGTGACTGGCACTGGTGGCACTCCTGATGTCAGCCTCACCACTCGGCTCATTCTCCCCCTTCCTCTACGTTTCTCAAATCCTTGTCTAACTCTCAAAAACATTTTCTAACTACATCTTTAAAACTCCTCCTTGCTCTGGATGGCCAGCGATGCCTCGGCGTGTTCTGCTGCCACACTTACACGCGGAAGACTATGACGTCTGCCACGAACGGTGTACTGAGGCAGCAGAGCTGCTGGAGGGAAGATGACACGAAGTAACGAACTATGCATTATGGCTGCGGTGGAGGAGGTCTGTTGACACCTGCAGCGGTGGAGNNNNNGGCCCATACTGTGGACACCTGCAGTGCTCTGGACCTCTATGTAGGCATCCACAAGATGTCTCTTTGATGTAAATGACCCGCCGAAAGGTATCGGCAAATAATTAATCATGCACGAGCCACGCAGCAAATGTCCTCGGATACGGATTG
>astacus_leptodactylus_3.15588
GTCCTTGTCTCTCCTTCGTGTAGGTGTGGTGCGAGGTTGGTGGCTGTGGGCGTGTTCTTGGAGTGTGGCAGGGCGGGGTTGCAGGTTTACAGCTTGAGGTGAGTGCCAGTGGTTGAGGTGACACGTCAGTGGAGGAGGTTGTGTGGCACTGGTCACCTCAACACCCGGCCGCAGGAGTGTCTCCACTGGCCACTGTGCTCGGGGATGCTCACCCTCAGCCTACCACCTCGNNNNNCAGAGCGTTGCAACATCTCCTCCCATTGCTCCGTGGCTTGCGTTACCTGGCCTTACCTACACGCGGGGTTATAACTCCAACACACATTACTGACTCTTAATAATCCACTGCTGATCAAACGAAAATATCCATAATAATTCAGTCACAAAAAGTATCAAATCTATATTTGGGTTCGTCAAGAGCAACTCACATGTGAACCCGGAATGCAGGAGGAGGCGCCTATTGGCTAGGGGCGGGCTTTAGGCGGTACCTGGGCGGAGCGTGATTGGTTGCAGGGCGGGGCGAGGGCGTGATGCGGTGCGTAGCCCCGCCCACGAGGGGAGTGCGCAGCGCCCCGGGGCGGTGCTCGTGACAGCTCATTCATTTGTGGCGGCGGGCGGCGTGATTGACAGCAGTTGGGGTCCAGTGACAGGCGGACACGCACGCCGCTCCGCTCTCAGTCGCCTCATGTCGATTGACGTGTTGACGCGCGGTGCAGGTACGGCGCGGTACTAGACGGTGCAGTGCGGTGCGCGGGTGGGCGTGTAGTGACTGTTGCGGCGCGACATTGTAGTGGTGTACCGAGTGAAGCAAGCACAGTACTCTTGGTTGACATGGCTCAGCCTGCCAGGNNGTACGACGACGGGCTGGGGCACTACGGTGGTGGCGGCGCGAGTATGGAGACCGTGGCCAACATGTACGGCGACCCGCACCGAACAGCGGCGGCGGCAGCGGCTTTACAACCCTCTCTCATGAGCCACATGAACCATGTGGGCGGTGCCGCCCACAACGCGGCGATGTACGCCCACTCTCAAGCCTCTAACCATGTGGCGGCAAACCACGTGATGGGCTCCGTGCCCGACGTACACAAACGCGACAAAGACCTAATATATGGGCACCCGTTGTTTCCCCTGTTGGCGCTGATCTTCGAGAAGTGTGAGCTGGCAACGTGCACCCCTCGTGAACCAGGAGTGGCGGGCGGAGACGTGTGTTCCTCCGAGTCCTTCAACGAGGACATCGCAGTCTTCTCCAAGCAGNNATGGTCCAAGCAATCCAAGTTCTGCGATTTCATCTTTTAGAATTAGAAAAAGTACACGAGCTGTGTGACAACTTCTGCCACCGGTACATATCGTGTTTGAAGGGCAAAATGCCCATCGACTTGGTGATTGACGAGCGCGATGGCCCCAAGCCCGACTTGGGGACCGGGGACTCGAACAACAACGCCGCTGCCGCCGCTGCTGGTCGGGCTTCGGCCGATACCACACACACGGACGGCGCCTCCACACCGGACGTGNNNNNGCGGCCGCCATCTTCGTCAATGTCATATTCTGGGGGCGCGGGCGGGGACGACGCCCGATCTCCCGGGTCGGGCGGCACCCCGGGACCTCTCTCCCACCAACCCGCCTCCCAGCAGTCTGCAGACAACACCAGCGAAGCAGGNNNNNAGGCGACGCGAGCAACGCCAGCATCGGTTCAGGAGAAGGAACAGAAGAAGACGACGATGGTTCGAAGAAAAATCAGAAGAAAAGAGGCATCTTCCCCAAAGTGGCGACCAACATCCTCCGAGCCTGGCTCTTCCAGCACCTCACACATCCGTACCCCTCCGAGGACCAGAAAAAACAGCTGGCCCAGGACACGGGCCTAACTATCCTACAAGTCAACAACTGGTTNNNNNTGCCGCACTTTCCAGGTCCTGCGGGTGCGTACTCCCCAGACGCGGCGTCTATGGGCTACATGATGGACGGGCAGCAGCATATGTTCAGGTCAGATCCCTACACCGACCATGCGGCTGCCGCAGCCTATTACGGCCACCCTGCGGCTGCGTACAACTACCCGCACCATCTATAGGTTCGCGTGTAGCAGCGTAAGTAGGCTTGAGCGTGGTGGTCCCTGATGCCCTGAGCCGCCTGCGGCCCACCCCCGTGTAGTGTCCCGAGGTGCGGTAGTGTGGCGGCCGCCGGCGGCAGAGAGGACTGTCAGGACGCTGGCGGTGCTGGCCAGTAGCGGCGGTGTCAGGGCAAACAGTGTACATAATGGTGTCTCGTTTGTGAGCACGACCAGGGGTGGCGCGGGCTGGACACGGGCGTGGCAGGGCGTGGCAGGGCGTGGCAGGGCAGGGCATGATACCCTTCTTCTCCACACTCCCCCCTCTCCGGGTCGCTGCGAGTCTTGTTTCATCGTCACACCCACAACACCACCGGCGCCAGCCTGGGGCTCTCGCGTATTCCGTGACGTCAGAATCAGCAGGGCGAGGCGCCAGCCCTCTCATGACGTCTTAAGGATGACAGCAGTAGGAGCAGCACCTCTCCCTGACGTGACTGTAACCGAGACCAACGTCAGCAGCAACGGCAGCAGCAGCAGGAGGCGCGAAGCGAAGCGCCATCTATGGCGCATCAGCTTCACTGACAGTGCGAGGTCCTCGTTCTGTACAACCTCCCAAGTGCCGCCTAGCGTCACATACCTGAACTAATTTGAAAGTGATATGTAATTATTTTGCAACAGATTTTCGTTTTATGAAAAATTCATACGCAATTAGAGAAAACTAAAAACAATGGGGAATATTGAGTGCAGTGGTGACTCTCAAGGGAACATTACCGATAACAGCCTCAGTAAATCCGCCAACTACTCATAACCCAACATCCACTCCGCCGAGATGCGCCACTGGTCGGGTCAGACAGATGACCTAAGATGACCTAGCTCGCCTTTGTGACCCCCCAAACTCAGGAAAAGTGTGATGGCAGGATGACCCTGGCATGATGGTAATTTAGCCTAACCACAGCTAAAAATGTGTAGCGTGCACACGCATGCACGCACTCTCTCTCGCTCTCAAACACACACACACACACACACTCACACACACACACACACACACACCCTCTCCTCCTCCCCCAGCTCTCAAACATGAACCTATCATGTACCCTGAGCCACCATTGCGGTGGATCATCAGTTACCTCACTACAGTCTTAGCACACACAGCCCGACTCCCTCCGTACGTCTCTTCAGCTCCTCAACCCCTCTTTTTGTTTCCCCTCATCAACCGAACCTTTGCACTCTGATATTGCAGAAAGTAATGGAGACTGCGGCGGCTGTATACGATTGTGAATTCAGTATACGATTGGAGTTTTCATCCTGTATGTACTTTGTACAGTTACTCTTGTGCATTGTGCATTACTCTTGGTGGTTTACGAGACTTTTTGGGGAAGAGACTTTCTGCAATAGCTTGTGGGTTTCAAGAAAGCCTAAAAAAAAAAAAATACCTCGATTTTCAAAACAAGCTTCGATTTCTAACTTTTGCGACTGATATCATTATATGGTACGAGGGTAAACAGTGTGGTCAGTGGAAGAAGATTGGACTGTGGAGATAATCCCAATCAATGTAATATAAACGCTTTAGTGGTCGAGAGTCCCCACAGCTGACCCTGAAGGATGCCAGCACAGATCAGTGGTACCAGCTCCGAATTGGCAGTGCTTGCAAATTGGTTCCACGACATTGTTGGGCCTGGCAACAGTGGTTGGCAAAACACAGACATTGGTGTCTAGGGGGGACTCATTACTACTCCTACTTAACTTTGTATAATAGGTAACATTTAAATAAAAATACAATAAAGCAAGAAGTTATTAAAAATAACCAAAAACACACTTTTCACACATGCAGCAATATTGATATTATTTCTGTGATGTTCTGTGTTAACGCTGTGTGTCTGGTGCCATTGTAGAGCACCAGGACGCACCTGTGACTGGACGCACCNNNNNACGCACCTGTGACTGACGCACCTGTAACTGGACGCACCTGTAACTGGACGCACCTGTGACTGAGAGTATGTAGACGACTTTGTTACACAATGTTGACCAGAGTTGAACGTGTTCGCCTCCAGCGATGACCATAACTGAGTACTGCTTTGTAACTGTTCATTTTTTGGACTTATCATTTTATTTTTTATTTTTATTGTCATTGATATTTTCCTGTGTGATAAAAGGGTCTCCAGATAGTCGTGTGCTCCCGACCTCCCACCAAGTGCACATTTACAAATGTATGAATTTGGTTTTATATACTTTGTAAATCCTTAATTTAGCAAAATTACTTAAAATTTATAAAGTTTTTAAATAAAAACAACATCCCTGGTATCCCACCACATATATTGATGTTAACTTTATATTGTATCATCAGTCGAATTTTGTGAAGAAATCTTTTGTATAAACAAAAAACAATAATTCTGGGTGATGCAATTAATGAAATTTTAAAAATGTTTTTAATATGAGAAACACTTAAGACCTTTTTTAACAACAATTTAAGCTCTAGTGCACACTCAAGTCTGATGTATTTTGTAATTTGTTATAAAAGTTAAATTTTTAAATCTTTTTTTTATTTTATTCAACTGCTCATTATATAAATCCTAAAGGAAAAGGAAAGCGACTGAAATGGTTTTCTTGTTACCGTGCTCTTGTGTTGCCACATTGTAATATTATAAAGCTGTTTTTGGCGTCAGTGGACCCCGTATGGTTAGGTAACTGTGTAGTAGTAAAAATCTATCCGATTTATGAGCTGCTTTCCCTTGTTTTTTGTACATAGTGGACGTTCCCTGTGGCAGTGACTGGGCCGCTCCTCTTCCTGTGACTGCAGTGTAGAGTGGCATTTCTACAGTGGTTGTATATTTGTATCCTAAATTCAACTTCTCATGAAGAAAATATTGTTACAACAAAGTTCAAAATGTCTGCAATTCTGTAAAATACATTTTTTTAGCTCTTATAATAGAATCATAAGAATTTAGTTGATCCGTTATCGAAATTCTTCTCTCCAGTCTGCATTCAATGAAAGCATTAAATGCTGGGTATTGTGTATATGATTTTTCCAAAAATAAACGTGTTTTAAACTATAAAAAAA
>astacus_leptodactylus_3.24471
CACCACCGACAGAGGCGCGGGCGTGTACCACCGACAGAGGAGCGGGCGTGCACCACCGACAGAGGTGCGAGCGTGCACCACAAACAGAGGCGCGCGCGTGGACCACAAACAGAGGCGCGGGCGTGGACCACCAACAGAAGCGCGGGTGTGGACCACAGAGGCACGGGCGTGCACCACAGACAGAAGCGCGGGCGTGCACCACCGACAGAGGCGCGGGCGTGCACCAAGACAGAGGCGCGGTCCTGGGCCACNNNNNAGAGCCGCGGGCGTGCACCACCGATAGAGGCGCGGGCGTGGGCCCAAGACTAGAGGCGTGGGCGTGATGGGTGAGCCCCGCGGCATGAGAGCTGAGCTCCACCTCCCGGGACTAGGATACCTACACCCGGTCCACGTGTTGTCCCAGCTGGCCCGACCCGTACCGCTGCCCATGGGCGTGCACCCCTTCACCCTGACGCCACCCATGCCGCACGCCCTCAAGATGATGGGCGGGGGGATGGGCGGCATGTACCCCTGGAGTCTGAGCCTGCACAACCACATGCTGGGGGGGATGCGCCCCGGAGGACCCACGCTGAGGGGGGGCGGCCTCCCCTCCCCCGACCGCCTCCACCAGCACCCACCTGACGATGGTAAAGACTGTGAGGACGGGAGCATCGATGGTGACGCAGCAGCCAAGAGACGACGGTCGAGGACGAACTTCAACTCGTGGCAGCTGGAGGAGCTGGAGCGAGCATTCGAGGCCTCCCACTACCCCGACGTCTTCATGAGGGAGGCGCTGGCCATGAGGCTTGGACTCACCGAGAGCAGAGTCGCCNNNNNAACCGACGAGCGAAGTGGCGTAAGAAGGAGCACACTAGAAAAGGCCCTGGCCGACCTGCCCACAACGCCCACCCGCAGTCCTGCTCCGGGGAACCCATCCCACCTGAGGAACTGCAACGCCGGGAGCGACTTCGCAGGGAGAAGAAGATCCTGAAGCAGCTGGAGCGTCAGCATCGCAAGCTGACCCTCAAGGGCGTCCATGTGTCCATCGATCAGCTGCGGCGCGAGTACGAGAACCAACACAAGCCGGAGCCTGAGATCGATGTGGTGGGCGAAGCCGGGCAAGACCAACACACTCAGCCTCGAGAGACGACTGTCAAAAGACCTACCTTCTCAATTGAGAGTATCCTGGCCCCCTCCCGCCCTGAAGACCGAGGTCCACCCTCCCCAGGCACTCTTTTGAGAGGGGCACCCACACCACCTCCAACGCCCCAAGACATCCGATACCCCTTCCACTTACAGACCACAAAACATGAGATGCAGGATTCTGCGTCAGACTGCGACGTACCAGAGTCATCCGGGGAGTCTTTTACGGCGTATAACTCAGACGATCAGGGTCTAACGCCGTTACGCTCAGAGGCAGCCACAAGAGATGACCCGCTGGGGACGCTGACTTCGCTAGATCATTTAAGTTCAATGGAAAGGCATGCTTCTTCAGCTACAATGGCTTCACTAGATTCTCCGGACAAACCGGATGACCCAGGAGACCAACCTGAGGGTGAAACCCTTGCGGCTTGCAAGCCTGAAGAACTGCCTGAAGAAGAAACTGATGGACGAGAGTGCTGATTCTTCGTCAGAATCTCTAGTCAAAGACAAATATGAAATATCTGATATGATAGCCTTTCCATGGTGTCAGAAGTGCTTATGGCTGAATATTTCCTGACAATAACTAAAAAAATATATATATATGCTATTTCCCCTGGGAAGTATATTTTGTTTGTAAGAGACACTAGGTGTTTACATTTTCTTTTCGTTAGCCTATACCCATACCTCTTGAAATCATTTATGTTTTCAACTTTAAAATGTGAGATTCTCGTCCTCACTAACCTCATACGAACGCTCTCACTCATAAGGGCATTAAACCTAAACTCAACAATATGCTAAAGAGGTTTGTCTCTCTCAGTCCCACAAACTCAACACCGAGTAATCCAGTCCATCCTCCTAAAATGATAGTGCGNNNNTTTGCTCGATATTACTTATATGTGCTATTGGACCCTAAAACAGTTAACTTTTTGGCTTAAATTCAATGCGGCAAAATATGTAATTCACAAAAAAACGACCCAAAGCTAATCTAACCTGCCCAAGCCAAAAAGTGTACTGTTGTTGGGTTCAATAGCGCATATAGGTGCTATNNAGTATTATGGGGGCCCGAGAATTACACTAAATATTACCAGCATTTATCAACTTTGGATTTAGTAACCATCCTGATTTAAGGAGTAGGGTTTAGCCCCATATAGGTCGTTAAATTGAGTGGATACTGTACTATTGACCAAATAGTCGCTTTTTCGTGCTGTCAATTTAGGAGAATGGGCTGGATTAATGTATAAAGCCTGATTCTCCTCACCTTAAAGAGGGGAAACTAACCAAGCCTGATTATCCTCACCTTAAAGAGGGGAAAACTAACCAATTCTTCGCCTAATCTTTCTTCACTTTATTTACAACCCTATTTCTCATTAAATTCCTTAACCTCTTTCAGCGCTCACTTTCCCTTAATGGGTCCTTATACTAGAACAAAATTTACCTCTGATACCTTTCTGGGCCAGGATTCATCAAGCATTTATACAACCATTTACGAAACCTGTACATTTTTCCCTATTCATGGTGGCTTTGTTTACATTTAT
>astacus_leptodactylus_3.24792
GTGAACCCTATAAGACACTTCAATACAAAAGGCTCCACGCACTTTTTCGCGCTCCTCATTTGAAACCTCAAGGTGCTACCTATTTAGTCACTAACATTACGTATGCTACAGTTAAGTGTAGATTTCGCGTGGAGCCTTTTGTATTGCAGTGAACCCTATAAGACACTTCAGCGACTCAACCCCATTGGAATTTAGCGGAGACGCTTCTGTGACTGTGATCAAGTGTAACAGAAATTTATCAGTGTTGATATTTCTCCAAAACAACGAACCCTCCTGAAACAACGGTTACTCTGTACTCAAGGCTGCAGATTCGCATCTGGACCTCAAACGAATTTTAAGTGCCATCGTTGTGTACAATTGAATCCTGGTAAACCCCACCGGACCCCCAGTGACCTGTCCAGCCTTCTAGCACACTGCCAAATTATTGCCCAAGCCACTGTGGATGACCTGAAGTGACCGCGTATCATATTCCTGTGCATATTTCACCTCAGCTTCTGCTCTTTGCTGCCCCTACAAATCTGACCTGTTGCCTTTTGGGGTTGACGTAGCAGGAGCCGAGCTGACCCCCAGCGAGCAGAGGTAGCTCAGGTCACATGCGACGACGGGTCTTCCGGTGTAACCTTAACTGACACGCCTGGCCAAGGTCTCGTCTGGTTGGATCATTAAAGTTGTGGTGGCGGGAGAGTGCGCGCCGTAGTGTCGTCGGACATGTGGACCGCTTGGTAACGGTAGTGAACAACAGTTAACAAGTGGTGGGTTGTATTCACCATGGCTGGTGTCAGAACCATGTACGCCCCATCCCCATACACCGACTCCCTCAGACTCTGGAACTTCGCCGGCGTCTTCAACTACCTCTCAGGCGATAAGGGTGTGAACGACAAGGGTGTGAGCCCCCAGACACCAACGGACGAGGCCGCCACACCCACCAATGCTCCCATCAGCCCTCCCTCCGATGCCCTCACACCCACGTCAGATGCTACCATGGGAGATGAGGGCGACTTCTTAAGCGGCGCCAGCGTGTCGTGTTCGGTGTGTCACAAGAAGTTCGCCAACATTCACCGCCTGCAGCGACACATGATCTCCCACCAGGAGTCGGACGTACTCAGACGGTTTAAGTGTGACGAGTGCGGCAAGGCCTTCAAGTTCAAACACCACCTCAAGGAACACAAGAGGATTCATAGTGGTGAGAAGCCCTTTGAATGTGAGCACTGTGGCAAGCGGTTCTCCCACTCAGGGTCGTATTCTTCTCACATGTCCTCCAAAAAGTGCCAGCTTGGGCGTGGCAGGACTTCAGGACTGATGCAACGTACGTCCCCACAGTTTCCAGGACCCCATACCAAACGACCAATCCTTAATGGATCTTACTTACCAATCCTACCCAAGGACAAGTCTCCAACCCATTCAGCAGATCTCGGCTATTCCTCACCAACACGCCCCATCTCCAGGGACTCTCTCCTCATGTCTCCACCATCGCTTGTGTCTCCAAGTGGCCTCAGTAGTACCAGTTTAACTGCAGGCTTGCCACAAGGATTTTCCCAGGGTTTACCTCAAGGGCTTCCGGGCAATCTCCATCAAAGCTTGTCACCCTACCACCCCTTCAATTCCCTCATTCTGGCTGCACAACTACACCCACAGTATTCATCGCTGCTGTCTCTCACCATGACCCAGGCACTCAACAAAGCCCATAAGGAAGGCAGTGGAGAAAAAGACCACTGTGAAGATTTACCACAGGAAGATGATGATGATAGAGAGCCAGGTGAACTTGTTATCAAGGAAGAGACAAGAGAGGAGGAGGAGGAGGAAGAGGGAGAACTACAGCAAGAAGAAAGTAAGCAAAACGAAAAGGATGAATTTCCAATTAACAATGATAAGGAAGGTATGTCCACACTGAAGAAAATGTTAGAAAGCGTAAACACAAGTGTCACAAAACATCAGTTTGAGGAGACAGTATCATCAGCGTCTCAGGGCTTTGCGCTAGACTCTGCAGCCATTGCTGATGACCTTTCTTGTAGGCTGTGTGGCAGTACCTTCAGAAATCGTAGTGAAGCCTTTCTACATGCCTGCCGCCAGTGTCCACGTCTTCCTGAGGTTACCTCTGCCAAGGGACATTTAATTGAGGGTCTGGCAGCAAGGTTACATGAGCTGGCAGAAAACCAGAAACCTCAATGCCATCAACAACAACGACAGCAACAATCTCAACATATTCCTCAGTCCCAATATATGCACAATCGGGTCATTTTGAGCAGGGATGAGGAGAGAGATGCTGATTCCGGCCATATTGTAGATGATGAAGAGACCACCAGTGATGGAAAGAAGGTTCGTGTACGTTCTCACATCCGTGAGGAGCAGCTTATTGTCCTGCGAGCTCACTATGCCATTAACCCCCGACCCAAAAAAGAAGAATTGCTAAACATTGCTGAAAAGATTGGTTTTCCAGTTCGAGTGGTGCAGGTGTGGTTCCAGAATGCTCGAGCTCGTGACCGTCGTGAGGGTCGTTCCATTACCCCAACTCCAACATACTCCCAGGCCAGTTATCCCTCAAGCTACAGCAATCCTAGCCACACCCATACTAGCTATACACCTTCAAGCTATGCTCCTAGCAGCTATGCTCCGCCCAACACTCAGGCTAATTCCAAGGCCTTAAGCATTGGCTCCTATTACCCGTCCCTGTTGGCGCCACCAGGTCTAGTCTACCCTCTTCAGAATGGTCGCGCCTCACCAATACCTGCCGATGGAGCAGATGGAAATGATGATGACCAGCCACTTGATCTCTCCACAAAAAAATCGTCTCCATCAGCATCGCCAAAGCCAGCCTCTGTATATTCTGATTCAGATGCAGATTCCACCTCATTGGCGATCTCTTACAAATCTGAATCTCGCACGCCAACACCTAACTCTCTCAATAATAATATAGTAGAACAAAAAGAGTCAAGTGGGCTAACAGTGACTGGTTTGCCCACTATGATCTCTGAACAACACTGCAAGTTGGCACAGATTCTCCATGGGGCAAAGCTTGGCTTGCCAGCATTGTATCCTGACCATATGGATTCCAGTGACAAGCGACCGAGGGATGATGACAGTGGTGATGAAAGTCGCAAGAGACGCCGTGAGGATGAGGGTGGTATTTTTCAGTGCGACCAGTGTGACAAGTCCTTCAATAAGCAATCGTCCCTTGCCCGCCACAAGTACGAGCACTCAGGCCAACGCCCATTCAAGTGTGATCTCTGCCCCAAAGCATTCAAGCACAAGCACCATCTAACAGAACACAGTCGACTACATACGGGGGAGAAGCCTTACCAATGCCACAAGTGTCTCAAGAGGTTCTCTCACTCGGGTTCCTATTCTCAGCATATGAACCACCGTTATTCATATTGCAAGCCCTACCATCCGGATGGTACTGCCCATCATTCAGAATCCTCTACTCCCGTCCCTTCACCATCAGACAGTGGCGTTGGTATTATTAGTAGTGCTGGGGAAGGTGTGTCAGTCATTGTTACTGCCACAGCTGATTCACTCCCTACAGTACCGCTCATCCCATCCCTTGTCTCATCAGTAGTGGCGTCATCTGCAAACACGTCGCCAGCAACACTCCATGAAGCCCTCGAGACCACACCTACTACTATAAAAGAGGAAGTTGTGGCGTAAATATGTGAAATATCTCATAAATTGAGAAATAAAATATTGTGATTCAAGGAATGTGTGACAACGAACAGATATTAAGAGAATTTCCTATAACATTAATTTAATCAAAATAGTGACTTGCAATGGCATGTCTATGATCAAAATCAGTGATGAAAGACTTAAAGTATTTGATGTTTCTTATACTTGACATATTGTAAAGAGGGAAGCCTGCATGCTTGGTGTGCAATATGTCGAGTGATGTGCTACTTACATTGCTAGATTTACCTGGACATACTATGCAGTGTTTCTTTGTTATTTAAAAAGAATTATAATTATATTTACTTTTGAATAGGATTAATGTGAATTCGCATGTGCCAATCACTTTTATCTTCACTTACGAAAACTTTTTAAAGGGGTCCTTAAGGCTGGAACCTGGAAATGGGGCAGCCTCTTCTTGGTCCCTCATCTTTCTCTCTGTCTGTCATTCTCATAGTTACGTAGTTATGATAGTTAGGCGTTGAACCAAGGCGGGTTAGGCCCTTACACCTCCAGCCAGTACCTGTCCAATACTCAAGTGTAGTGCCAGAGTGTAGTGCCGCATAAAGAAGCAGTGTTGCCAAGAAAGAATATATTTATATTTGAGAGAAATATGCATTTGTATTATTAATATTGTCTGTAGAAGGAATATATTATTATGAAGTATTTTTTATGTTTCACTTTCTTTTAGTAGCCTGGAGAATTGCAATTAATGAATTATCTTTTAAGCACTCCTAAAAGAAAGTAATTATCTTCTGAAGAGTAGTGGGCAACACTGCGGTGAAGTAAGAAGATAAGCAGGTATTCCGCTGATAAATCCACAGTCTTCCATAAGCGTACTAGGAACCATACATGATTCCCAGCGTCTAGTACTAGTGGATCCCTCGTGCCTCGTGCCAGCATCCTTAATAGTGACACTACCAGCTACTCTGGCCCTTGATAAATCAGTGTCAAATTTATTGCTTAACTAAAAAACAAATATAAACTTAAAACAAAGGTCCATTGTGGCTGGTTATGTCATACTGTTAGTCCAAAATAATCTCAACATGTGCAATCTTTCTATTTTCTAGATTTCCAAGGCATGCCATGTAGTTCTATCATTTTTCAAACATTCTGAAAGTTCTCTTGTACCTCTTCGCTTCAGTTATTCAAGTACTGGCAGCATGATTCTTTAACATGTCTGTCAGCTGCATTGTTAGTCATATTGCTAGTCTAGTTAGTTTTCTGTTGTCTTATACTTGGCACTTGATTATCTTGCATCTTTTAGCTTTCAGGAGCAAATTTCTTCATGCTACTTTCTAATCTATTGTCAAACGAAATGCCAGTTTAACTTGGTTGTAAGCAACAATTGTGCCAAAACGACTACTGGAGATTTCTAATAGGATCTTGTTAGGAATGTGGATAACATTTAGAATTTTATTTTTATCAAGTATACATATGCAAATTTATTTTGTATAGAGACCGTACTTCACCACAATAGTGTACCAGAGTGCTTCCATATCACCCTGAGCCGGGCCCAAGGCTATACACAGAGTAACGTCCATGACAGGTGACTAACTGGCAGCGTCGACCACTAAGGCTCCCAGTCAAAGTCTTTCACCTCCTCACTTTCTGTAGATTCCCACAAAAGGGCGCCGTAAGAGGGCTCCACATAAGAGACCTCGGATTGCTGTCTTTCATACAAGTCAGGGGCTTTCTTACGGTGTCTATCCTCAACTTACCACCATCCTATCGTCACGTGACCCTCTCCCGGCCAATAGCATTCCTCTATTTCGCCCGATCCCGTTCTCTCTAGTCTCCTGATTGGTGGCTTCACTTTGGTCTCTGTACTCTTCGGGGAACTCTGGAATTTGATTGGCTAAGTGAGCACCAATAGCAAGGAGGTTTGAATTCAGTACATTCCCCTTTGCTGTTTGTTCATCCATAACTATTTTTAGGAAGTAAGTACATTTTAATTGGAAATGGCGCTGTGACTGCAACGAACAGCATGACAACAGGGCCATCATGTTTGAACGGTGTCGTGCCTTTTCATCTCTGTGGAATCTTGCTGTATATATATAAATATATATATATAAATATATAAATATATAATTATGTATATATATATGTATATACTGGGCGCAAAGAATGCGTTTAAAGTTCTGTAGATGGTTAAACGGAAGATGTTTGCATTCTCAATAAGCATTCCAACGTAGCTGCTAGAAGTGACTTTCAATGTGTGATATAAAGAAAGATCCCTTAAATGTCCATGACTGCGCGGAGAAATTTATTTTTTGTCCCATTTGCTCTCAACATTTCCCTCCAAAATATGGTATTCCATTTTATTATTCCGTAGTAGCCTAATCTAGACCTAGATTTTTTCCTATTAATGTCCGATCTTTGACTCTACTGTGGTGTATAGGCTTGTGCAGTTTTTACGATCTCGCTACAAATGCTCACAAATCTCTGCTTTCATATGGAGGGAGAAAAAGTCAATTTTTAAAAACTGAAAACTGAGCACGGGCCTAGACCCTATCTTTGGTGCCAGACTTTGCGGTTCTGTCCGGGCTGTTAACATTTCCTATAAGGAGTTTTATAAATGTAAGAATAAACAAGCATGTTTTTAAAGAAATGCCTAATATATATGTATATATTGTGAACAAATTATAAACAAATATTTTGTATGTAAAGTGAACCATATGCATTTACAAGAGATACAGTCTTATAAATAACATAAAAAGTAAACAAGGATCACGATTATGCCAGTGGACAGAATCGTCATCTGGATTCCTTGCCTTTCAACCCCTTTCTCTCAGTGTTTCCTACATCACTCTCCATATTGTGTGTTCGTGTGTCTGTGTTTATCCAGTTCCTTCACTTTGAACTTGGAACACTATGGAAAACCTTATATAGTTCATCATCCCTTGTCTTTATAAGTGATACACATTTGACTTTTAAACAGGATGCTTTCAAGTACAAAGAACATAGAAACCCCAACTTGAATGTATTAAATTACAGGCAGATAGATGGCATCTTTTCTATGTCACTTATTTCAATGAAAAATAACGTTCCTACTACATATGTATGTTTTTGGTCTATTCCAATTACACTGTGCTTCCGTCATATATATATATATATACAG
>astacus_leptodactylus_3.27979
CGGGAATAAACCGTACATTGTGCTCCCAGTATCAGCGTAGCGGCCGTCGCACTAACCGCTTGTAATTGTGATAATTGTGTTGTGTCTGGACGCAGTGAGTGAGACGTACTATCATGCTGGACCAGGAACTACTAGCCAAGGGGGGACTGTCGGACAGCCAGCAACAGCCGCCGCCGCATCTTACCAACCCGTACTCCCAGTTCCAGCAATACCAGCAGAGCATGGCTGGTTATAACAATATGGGCTATGGCTTCCCGGCTATGTACGCCCAGAATGGCTACGGGTATCCGCTCCCAGGCTACCCACATGCCCCAAGCCCATCCTCAGACGTGACCGAGAAGACGGAGGGAGGAGAGGTTCGTGTGACAGCCAAGGGCAAGAAGGTCAGGAAGCCCCGCACTATCTACTCATCTTTGCAGCTACAGCAACTCAACAAGATGTTCCAGAGGACCCAGTACCTGGCCCTGCCGGAGCGTGCTGAGCTGGCCGCTAAGCTTGGTCTTACACAAACTCAGGTTAAGATCTGGTTCCAGAACCGCAGGTCCAAGTATAAGAAGCTGTACAAGGCGGCTCAGAACGGCCAGCTGCCTGGAGTAGACGCGGCCGAGATTGCGGCTGATCTGGGAGCCAACCTGTCGCAGATGGTCTCGAACGGGCCGGAGTCTCCCAGCTCTCCCGCCACCACAGACCACGGCCATGATCAGCCGCCCTCGTCTGTAGGCCCTGACGGCGGCCCACTTTCTCCCCCGCCCGACGACCGCCCACAGTCGCAGACTCCCACGGTATCCAGCCACGGCGAGATGACCTCCCCAATGATGACGGCCCCTCGGGACATGATGGTGTCCCCACCAGCTCACCCGTCCAAGGACATGATGGCCATGAATCAGGCAATGGCCGCTTGCGAACAGCGACGGGATCAAGTCATGATGCCACCGCACCACCAGTGGGACCCCGCCCACTACATGTCCTACTGGAACCACTACGGAGACATGGCTGCCCATCAGATGAACCATCAGATCATGACCTAAGCTCCACGTAGAGCTCCCACCAGCGCCAACTCCATGACCTCATACTTAAGAGGTCACATTGCCCTTCCCTTGGCTCTCAAGGCTATTCCGTGAGTCTCCAGCGTCGAGGTAAAGGATTTTTTTCTGGTGATAACAGCGACGACTTCCCATCGTGAGAAGCTAATGCATCAGTCTGTTGTTACCCGAGGGAGAGGCGCCATCCCTTGCACTGTGTATTATATTCGTCGGCGATCCCCGCATGTCGGCCTCGTTTCCAGGCCCACTCACGCCCCCCCCCCCCCCCCCCTCCAACACAACTCTCACCGCGCTTCCCAACCCTATAGGATCGCCGGCCATCCCTAACATTCCAGGGTGACGTCCCAGTGTGTGTGCGTGAAGTGGCACTGCGAATCGGTGCTGCTGTGTCCGCCACGCACCTCCCTCCTCCTGCCTGAGCTTACGTTCCAACTGAAATTACATGATCCCAGCTGGCCTAGCGTGCTCATCAGGTCATTCCTCGTTACCAGAATTAATTCCAGGTGGCATAGCTGACCCCCACGTGATCTACAGATGATTGTACGTAACCTCAGTGAACTTCAGAAGGCGTAAGTGATTCTAAATTACAAAACTGATCACAGCTGTCCCCAGGTGATTACAACTGACCCCATTTCACCACAGCTGGCCCTAGGAGACTATAGCTGGCCCCAGGTGACCACAGTTGGCTCCAGGTGACCATAGCTGGCCCAGTCACTACAACTGGGCCCAGATCACCACAGATGGCCCCAAGTCTTCACACCTGGCTCCAGGTCACCAAAGCTGGCCCCAAGGCTTCACAGCTGGCCCCAGATCACCACAGATGGCCCTAGGTCTTCAAACCTGACTCCAGGTCACCACAGCTGGCTCCAGGTTACCAGATATAGCTACAGGTGGCCATAGCAGGTCCTAGGTAAACACCTGACCTGGACGCAGCTACACCTCCACGTATCGTTGGTGTTCAGACATAGAAGATGAAGGGCCACCAGACCTACTGTATTATGATGTATGGTTAGCGTGTATATTATGTATGATGTATGAATTTATTACTTTTGGCCCTTAATAAATGCATGTTGTATTATTGTCTGTGTGCAATAAACTCTGGACCAGTTTTCAGTGCTCGTGTAATCCTGTGGTTCTTAGAGCGGTTAGTATTGTTCTTTAAGGCGGATTTATCCAAGAAGTATCAAGTCATTTATATCATGGTGCACCACTGTGGCATTGGAGGCCGTATAGATTACTATTCATTCTCCTACGCAAATATAAAATGGTGGGGAGAAGATGACGTAAGTGAGGGGATATGTTGGACTTTTTCGTCCTTTCTTCCTACATTCCTTTTCTTATCCCTTCACTACTTTCTCTCTTATTTCCCTTTCTCCCTCCTCTCCCCAACCTTCTCAAACTCTTTGAATTTACCCATGAATTCACCATTCATCTCTTGTTTTTCTTTCCCTTCCACTTCCCTCTACAGCTTCTTCACTGTTCCATTTCCATTCCCTCTATACA
>astacus_leptodactylus_3.30368
TCCTCGCTGGGGTTGGCAGCGTGTGCAGGCGCCTCCTCCTCCTCGCTGGGGTTGGGAGTGTGCAGAGGCCTCTCCTCCTCGCTAGGGTCCACCACCTCCCTCGGAAACTCTTACATTCCACTTGGCGAAGCACACATTCTCCCGCAGCATCAGGTGAAAGTCCATACCAGCAGAATGATAAGCCCGGAGATGCCACCCGCCCACTACCAGGAGTGTAGAGGGGCGGCAACCACTTGCGTCCATCATCCCGCCCAACACAGCATTACTCCCGCCCGGCAATTGCTTCCTACAGTCGACCACATGCCTCATTCTGATCAGGGCAGTGCGGGTCGAGGCAAAGTCTCTCCCAGAAGAGCTCTGATCCAGGACGTGGTGCTGCGGGACTCAATCAGGGCATTCCGCTCCCACCCACTCTTCCCACTACTCCGGGACCTCACGGTCACTGACTACTACTACGATAAGGCCTCGTTCAATGTCGGGCTGCTGTTGGCTTTCCTACCCTCGTCCACGGAAGAACTGGTGGCAATCTACCTGAGCAAACACCCGGAGGCAGCGCGAGCATTCCGGAACCCCCGCACCTCCGCAGAGACCAGAGCTGTTGACGCGGTCGCACTCGACGCTGTTGCCTACGCCCACGCTTCCCTTCTCAAGACCATTGCCAACCAATCAGTTAAGCTGAGCACTGCAGTGGAGGTGGAGACTGCAGAGGCGGAGGTGGCCGTGGAGGTAATGTGTCAACGGTTCATGAAGATAGTGCGGTCATCCACCCCTCTCCACCTGCTGGATGCTCTCCACACTAGCATGCCTCAGCAGCAGTCACATCCACACCAGCATAGACACTTTGGCTCGACAGCTGTCGCGGCAAAGAAAAACGGTCCTGGTGAGTCGTTCCAGCAACTGGAAGAGAAGCTGGCCTCCTTCTCTCCCATCCCTCCCTCGTACCTCGGTGATGACTTCGTCGCTTCCTTCTCACTTTCTGAGCCACGGAGGAGGAGTAATCACTCAAAGGAGGCGACTCAGATTTTGTCTTCATGGCTGTTCGACCACCCCCACAAACCGTACCCCGACGACGACCAAAAGGGGCTGCTTCTGCAGCAGACGGGGCTCTCCATCCAGCAGCTCAACCAGTGGTTTACAAATGCTCGCCGACGGCTACTCTACCGCCAGGGGTCGGATCAGACTAGCCAGGGGTCGGATCAGACTAGCCAGGGGTCGGATCAGACTAGGGGCAGGAACCTAGCCAAGGAATAGGACTGGAAAAGTTGGAGGAACGTCAGGAAAGGTTGTGGCGATTAATGACGTTCTGGGAGTC
>astacus_leptodactylus_3.32768
TATAGATGTAAAACACTATTCAAAATATGGAATGCATGGGTTTCTTTTGTAAAAAAAAAAATTTGAGTAAAATATTCATGAACCCAAGGTTATACAAATTTATAGTGATTTTGTGCATCTTCATGCAAATGAGTTAGAAATTATAATAAGGTTAAAAGACAAATATATAAAACATCTATATGAGACTTGTTCCATGAAAGGCAGATGGGTGAGCAATGACTACATACAGTATATGAAACACGATCAAGAGTCAAATCCTTGGTNNNNNCTTGGTCATAACGAGGTTGTGAACAACGGAGTTTCTCAACTATACACTTACAGGTTCATGACTATGTGTGTGTTCAAAATATTAATTTTCAATGAAATGGGGTAAATTTCTTTGGTAAGGATGTCAAAGATATTTGTTGAAATGCTAAACTGACTGTTTACATTATCATAAATCTCTCAATACCATACCAGTGATCAGATGAAAAATCTAATTGAAAATTAAATTTTGAACACCCTAATTTGAGCAACATAAACTTTCTAACATGTTACTAACAAGAGTGCAAACTTTTGAGAATTTATTGTTAACCTGTTGTATCACATTAAATTTTGTTAAGTATTGAGCTATGTCATAATTTCCAAATAGTCAGTTTTCTAAGCTGACACTGGGTATTATAAGAGCTGTATAGCAGGCTTCAGCATTATTATATATTCATCTGCTGCCTTACAAACTAGCAGGCAAAACATACATGCTATACAGCCATTGGACTTATTGTATGCCCTGAGCAAATTTTCCGGCAGCAGTAGCCAAATTATGGGTCAGTCCAGGTTTATTATGAGCATATCAAAGGCAACTGTATCGCCAAACAGAAGGCAATCCCAGTACTTGTAGAAGGCTCGCAACATAATTAACATTAACAGTTTTAGTATTTTCAGCGTTTCCCAACCTCGTCCCTCAATTGTTGCTCATTTATATCACATCCACACACGTTCTGCATACTAAGTAATCTTCAGTGAATTATTCCCTAAATATTAAAATTATCTTGTATCATGGTTGTAATAGCCTTTGTTTACACTTACGTTTTTCCTATAAATTTTACAACATTATTAATAACCATGAAAAAATATCTACGTAATGGACAGCTGCTGACTCGATAGTAAAAGATTTGCACATCTGACAACTTGGCAAGTCAGCGAGGTACATACTCAAAAACGTATACAATTCTTTTTAAATGCTCCACAACTGTGAAGCTCCAGATTAACTTCTACCTGTAAACCCGAAGTGCAGGTTCTCACACTTACGATTCTTCCTCGTCTTCTATATCTAAATCTTCAGTGTCGGGAGAAATGGTATATGCACTTACAATCTTCAATCTTGGCTCATCGTCATCATCATCATCACTATCTGTATTATCATCAAAGAATACTTCTTCCCGTATAACTTTCTTATCTGGCAGCCGTGTTTTCTTTTCTTCGGTTATGATTGATTTGCTTTCTGCCACTTCAACTGCAGAAAATAAGCGTACTTCCATCTCATCTTTACAGGATGTGCCACCTTCCACAACTTGAGCATCATTAATTTCATTGAGATCATATTTCATGTTTTTCTCCATAGTTTCATAGTAACTTGCGACATCTTTATCAATATTTTCAAGACTTTTCACGACTATCACTTTATTTTCAAAATTATCTGGGTTGATTTTTGTCTGAGTGTCAGGACCATCTGATATAGCTTCCCCTTCACTTTCAAGACTGCATGTTATTGTGTTCACAGCACTTGCAATTTCATCATCCATATTTACTCCTTCATCAATTTCCAACTCAGGTTCACTTCCTTCAGAATCACTTTTTTCTAAAACATCCCCTGGTTTTGCCTGACCTAAAGTCAATGGATCTTTTGCTCCATCTGGGAGCTTGCGGAATAGTATTTTGGATCCCGATATCAAATCGTGATTCAGCTCATGAGTTTCCTGTAAGATTGAGGAAAGGAAGATTGCTTTACACTGCGTACATGGAAATCTGTGACTTGATCTGTGAAGTCTTTTATGGTTGTCCAGGTGCAGTTCACTAATGAATGCTGCTCCACATAAGGAGCACACATATGTGGACGTTGTCGCCATCTTTTGTGCTCGACGGTCTTTTCCCCGCTTCGTCTGGAACCAGTATTTGACTCGTTTTGGCCTTAGATTAAGACGTTTGGCCACGAGCCATACCTCGGACGTGCCCGGAAAATTGTTGTGTTCATAGTGAGTCTCCAGAACCTTTAGTTGTGAATCAGAGAGAGGTGAACCTGAGGACCTCCCTGCTTTGGAGTCCGAGATTAAATCACTCTTAAGTTCTACTTTAATCCCATGCCGAATCCAGTGCGTGTCTAAGGTAATCGAATTACTGTACTCTTTTCCACAAAAGTTGCAGGCATGAGCCCAGGAAGATTTATGCATCTCATGATGTTTGTTGAGGTCTGCCTGACAGATGAATGCTGCATCGCAAGTGGAACACATCTTGCTCATCACTTTTTGGGAGCTGATAGCTGCTTCACCTTCCAGGCCTTCGTGTTTGCTCTCTTCCAACTTGTGAATCTGCTGCTTTCTTCGTTCCTTAAACCATATGTGAACATTAAGGGGATCTACATCAAGCCGCCGAGCAATAAATCCAATGTCCATGGGGTCAGGGAAGTTGTTGTCACTGTAGTGTGCCTCTAACACAGTAAAATTCTTCCACAGTGGAATGCGGCCATGATGTGAAGAAGCATTATCCTCTATATTCTCATCATTCTGTGAAGCATCACTTTCAATCTGATGAGCCATCCTATGAGTAACGAGGAGATCTGCGTTGTTGAAGGCAGCACCACATCCTGGAACCAAGCAAACAAACTCACACTCCGGGATACTGTCTTGGCTGTGTATCACCTCATTGTGTCTCTTCAAGTTGGAATCTGTCACAAATGAAACTTTGCACTCCTGACACTCAACTGGTGGATATTTACTCTCTTTCTGCTGTTTTCTTTCTTTACTTCGACGATTCTGAAACCAGTGCATGATTTGACGATAACGAACACCCAAACGTCTTGCCAGCAAACTCATTTCTGACGGCATGGGGAAGTTATTTCTATCATAATGTGTCACTAGAATAGCTTGCTCTTCATCAGTGTATTCAATTCTCTGTCTCCCAGCATTACATTTGCTTGAATTGAAGTGGTCCAAGAACGTAGCTCGATCAGGGAAGATTAAATGGCATTCAATGCAGCGGATTTCATTCCCAACTCTATGTTTCCGCTTTGCTTTCCTTCGTCTCCATTCTGCTGGTTTTCGCAAAAATTTGGTATTAATGCACTTAAGTGGATAGTGTTCCTTCAGGGCTATCAAGGAAGCAAAGCTCTCCATACATGATGAGCATTTATGACCTCNNNNNGACCTCCATTTTTTATGGGCGATTCATTCACCGATTCAGTTTCATATTCTTCTTCCGAGGAGTTGTCAAGGATACACTCCACAGCCATAATTGGATGATAGTCATCGAAATCCTCAGACATACCATCATCCATCGAGTCATCCCGAGATCTTGACAAGAGGTTGAAATCATTGCCATCTGGAGTTTCACCATTTTCTTCATCATTAGAGTCGGACTCACTCGTGCTCTCATTATCTCCCTCGTAAGTCTGTGGCGCTTCCGTTTGACTAGACGCCGTTAGCATGGGAGCTTCAGCACCAAACTTATTTTTATGGCCATCAGCAGCTTTTGTCAAATGTCTCATCAAATGAGTGTTCAGAACAGCTGGATGAGCAAAATAGATTCCACATTCACCACAGGAGTAGCTTGACTCTGTGTTGTGTTTCTCATAATGTTTATTAAGGGACTCCCTGGTGATGTACGACACGCTGCACTTATAACAAGGAAAGGGTCCAACACCTTCGTATTTGGCCACTTCTTTCAGTTGTTTTCTGTAATTTTTGCGTGTATTTTGAAACCAGGTTTTAACAACAACATATTCAACTCCCAGTTGAATTGAAATGGCCATTTGCTCTCCTGGTTCAGGAAAATTATCATGGTCAAAATGGGCTTCCAAGATTTCGCGTTGGTTGCCGGTGAAATAAGTTGACGTTTTTCTTCTTTTATACCCAACTAGATCAAACGACTCCCATAACCTCTTATTTGGCACATTACGAGATCTTCTAGTTCTCTGAGGTGTTGATGTATCGGTACTTGTGGGTTGTGGAGTAGCCCGAGGTTCCTGAGGAGCTAACTGGACTGGAATCATTGGTAGAATTGGCACATATCTTTTCTTGGTTGCAACCTGTAGGGTTCCATGTTCCCCTTGGATGCTCAGCTGATCATGAGCATCACTGTTCTCATTAACAATCTTCTGTATATCAGTTGCACTGAGGTTGATGCTACTGATACTCTTCTCTTTTGCTTTAACACTGTTGTGAACATCAAGCAGTTTTCCATTGTTCTGGCTATCAACACTAATACCATTTTTCACTTCTTTTGACTTCTTGGTCTTCTCTATTAGCGGTGAGGATTTTTCCACTCCATCTGCATTTTTCTCTTTTAAGGGCAAAATTGAACTCTGACTAATAGGAATAAGATTGGGTAGAGCCTTGGTTTTGGATTTTTTGGGGGGCAGCTTGCCGTCAGCTAATATAGCCGGAGAGGAAGTTCCCTCCAGAAGATAATTGAGGATGGGATTAGTTTCTGACGAGCCTTTCAATGAGACTGGAACAGAGATGAAGGTGGTGGTCGGGGTTGTGATGCTTCCAGAGGACACTGTAGTAAAGCTGGCAGTTTTCTGTCCTGTCACTGAATTATTAACAGGGACAAGTTGCACAGGTATTAATTTAACATAGTTGACAGCTCCTGATGGGGAAGTGAATGACAAGCTATTAAGAGAGGATGGAGTGATTATTGTGGAAGGTGGAGTTAATATTGGTGGCGATACAATAGTAGAAATAGATGAAGCTGGTGATTTTGAAGCCTTAGTGGTTGATGGACTTGAAACAGGAGTGCTACAAGAGACACTATACTCTGATTTTGTAGAGTCGGTCTCTG
>astacus_leptodactylus_3.35082
CAGATGAGGAGCGAGGCCGGGACGCGGAGATCGTCCAGGGGGGAGACAAGGGGACTTCAGATGAGAGAGAGAAAGAGGCAGAGTCAGGCAGCAGGAGCGACGCCGCGGCCACGCCCACCTCTCGTGCCACGCCAACACCCGGAATCACGCCCACCTCCACCACTGCCTGCTCCATCTCCCCCGCAGTCGACCACCAGGGTATGAATGTGCCGCCGCAGATGGCAGAGATGGCAGCTGCACTTAATGCCCTGACTGCAGCCCAGATGCAACAGATGCAGTTCAATCCCATGATGATGGCAGGGTTGGGTCTGGCAGCAGGTATACCGCTGCAACTCAACCCTCTGGCTGCCATGAATCTTCACCCACCTCTGGCACCCATGCTGCCTCCACACATGTTTGATCACATGGCCCTAGCCAGTATGCAGCAGCAACAGGGACCACCTACTTCAGGGCCTTCAGGCCTCCAAGGTGATCATGCCGTGTTCATCAAGCAGCAACAGCAGCAGCTTCTTCAGCAGCAACAACAACAACAAGCTGCAGCTGCAGCAGCTGCCGCTGCTGCAGCAGCTCAGCAAAAAAGAGCTCGAACACGAATCACTGATGAACAACTTAAAATCCTTAGGGGCCATTTCGACATAAACAACTCCCCCACCGAGGACCAGATCAACGAGATGGCCAAGCAGAGTGGACTGCCTCCTAAAGTGATTAAGCATTGGTTTCGCAACACCTTGTTTAAGGAGCGACAACGCAGCAAAGATTCGCCGTATAACTTTAGCATCCCACCGTCCACCACACTCAACCTTGAGGAGTACGAAAAGACAGGTGAGGCCAAGGTGATGCTGCTCAACCCAGAAGAGGCGCATGAGATTGTGGCGATCAACAGCGTCCGGGAGGAAGAGAGAGTTGCAGAACGCATCCCAAAGGAGCAGGAAGAGCCAGCCCCTGAACGTGCCGCCGCCATGTCCCCGCTCAACAAAGTTCCTAGTCTTAACCAAGACAATAGCCGAGTACAAGAAAAGAACGGGGACGGCTTAGGTGGATCAGGAGGCCTGAATAGTCAGCAACAACTCCAGCTATCCCAGCAGCATCAATCACGGGAGCAGCACCAACAACAATTATTGTTAGAACAACAACAACGGGAGCAGCAGTCACATCCACTGCTTCCTCCACATCACCAACAACAGCAACAACAAGTAAGCAGTGGACCCCAACTGGTGTCGTCAGCGTCGTCATCCCCACTGGGGCTGCCAGCAACCTCGTCGTTCACCTCCCTGGCCTCACCTCAGTCATCAATGTCACTCACCTCACTCATTACCTCTCAGCTTGAGACCAACCCCATGATGGCTCACAAGCTGCCTCACACACCACCCACAGTTCCTAGTTCTGGCCTTATTCCTCCAAGCTCAGGTGTGAGTCCCACGCCACCCCATTTGTCCTTTCCATCAACTCCACTCTCTGCCCCTCACACCCCCACCTCTTCCTGCTCCAGCACGGGCAAGCGAGCCAACCGCACCCGCTTCACAGACTACCAGATTAAGGTGCTACAAGAGTTCTTTGAGAACAACGCCTACCCTAAGGACGACGATCTGGAGTACTTATCCAAGCTGCTCAACCTCTCACCACGTGTTATTGTGGTGTGGTTTCAGAACGCGCGCCAGAAGGCGCGCAAAGTGTACGAGAATCAGCCACCCATTGACCCAAACGACGAAGGCGCGGGCAGGTTCACCCGGACGCCGGGCCTCAATTACCAGTGTAAGAAGTGCTTGCTTGTCTTCCAGCGGTACTATGAGCTCATCCGACACCAGAAGACTCATTGCTTTAAGGAAGAAGACGCCAAGCGCTCAGCCCAGGCGCAAGCAGCTGCAGCCCAAGCAGCAGCTCTGTACAATGACGAAAACTCCAACCACTCCAGCGTCACTGATTCGTCGCAGCAGTCTGGTGGACTAGACTGCAAGGCCAGTGATGGTACTTTTCAGTGTGATAAGTGCAGTCTAATATTTAATCGGTTTGAACAGTGGCGGGAACACCAAATTGTTCACCTAATGAACCCTGCACTCTTTTTAAACAAGGGTGCTGATTCTCCCTTTACCAGCATACAGCAGCAGCAACAGCAGTCTCAACCTCCACAGCAGCCACAACAGGCGCCCACATCCATACCTCAGCCCCAACCCAGCCCCCTCTTGCCCCCTGCCTCGCCTCTGAAGCGTAAAGCTGACGAGAGTGAGGATGAGAGAGAGAGCATGATAGGGGCCAGTGAGGCCCAGAGGGACAAGCGGCTCCGCACCACCATCCTTCCGGAGCAGCTGGACTACCTATACCAGAAGTACCAGATGGAGGCCAACCCGTCGCGGAAGATGCTCGAGACCATTGCTCAGGAAGTGGGTCTCAAGAAGAGAGTCGTCCAAGTCTGGTTCCAGAATACACGAGCGCGAGAACGGAAAGNNNNNAGAAGTTCCGGAAGACTCGATAGCCATGTACCACGAGGAGGCAATCCGGCGGTACCTGAACGATGTCAACTTGTCATCAGATGGTACCCGACGAGAAGGTGAGAGTCCCCTTGATCTCAGTAAACCCTTAGACATTGTGCGGCCGCTGGGGTTTGACTCCTCTATACTGGACAACACCAACGAGCAGCTGGACGACCACTCGGACGAGGAGAGCTACCACTTGGACATGTGCGAGCATGACGAGGGCGACGCCGGCTTGAACTCTCACGAGAGCAACCCGACCTCGCCCGCCTCCTCCACCACCAGTTCCGCTAAGCAGTCGGGGCTGATGCATGGTGCTCCCAACAAGCGGTTCCGCACCCAAATGTCGGGCACGCAGGTGAAAATCATGAAAAGTGTGTTTCAGGATTATAAGACGCCTACAATGGCGGAGTGTGAGTTGCTGGGTAGGGAGATAGGGCTAGCCAAGCGTGTGGTGCAGGTGTGGTTCCAAAACGCGCGGGCAAAGGAAAAAAAAGCGAAATTGGCTCTGCAAAAAGTGCTTGGTACTGAGCCAGAGGGTCCTAAACCACCTGAGGAGTGCAAAGTGTGTAACTTTAAGTACAGTCATAAGTACTCAATTCAGGACCATTTGTTTACGCGCTCACATATCGAAAACATGAAAGTGTTCCTGGAAAAGGTGAAGGAAGAGAGTGATGCGGCAAGCTTAAACTCCAGCCTGAGCTCTATGTCTGTCGACGTCGATCGGCCGCCCTCCTCAATGACACCCGCGGCTGGCCTAGCGCATCAGTTGCAAATAGCGCAGCTGATGGCGCTTGGGTCACCACCATCTGCCGCCGGTGCCATCGCTGGTGAAGAAAAGAAGGGTGGCCCTGGTGGGAGCACCAACACCGACGACCTCAGTCGCCTGCAGCTTCTGCAGCAGATGTATCAACAGATGGGTCTCGGGGGGCTGCAGGGGGCGCCGCACCCACTCCTTCAGCACGCCATGATGGCCGGCGCCGGTGAGTAGCGGTCCCCCTCCCTCCCACCACTGTCCGCACCCGCTGCCCGTCCCGCCCACACACCACCCAGCGCCGCCCGCACGCTACCCCGCCCTACCCAGCCAGCCCCGGCCACGCTTGCCTGGGGACCACTACTACACCTGCTCACACTCACTACGAACTGTGGGCCGCCCTAGGAGGCCCGACAGTAATGTGTTCGGTCCGGTCGAGTAGTGAGCAGCAGCAGCAACCCCTGGGCAGGCCTGGCCGGGGCTGGCGTAAGTGTAGCTTGGCCCTATCACGCTTTATCCTCCCTGGCAGCGTCACGCTTGCCGGTGTTGCTGCTGCTGGCCCCACCCTGTGTTCACTCTCGCTTGTCCAGACCCGTTCTGTCAACTCCTGTGTCTGTGTCAAGCCCAAGCCCAGGTTGCGCGTGGGAATACGGACGTGCTGTAACCCCACTCGTGAAGAGACAAGTCTGTTGCTTACTGTGTTGATGTTTAATTGATGGCATTTTTTGCAAAGTTACGAAAGTTCCGGATATCAGGCCTTACTCTGAGTCTGAGGCCTTACAAGCTTCACTAGAGCTGGTTTTATGTACTTTTTGTGTAATCCTCTAGGACTGTGCGTCACGTTGGTAGATCATAGAGTATAAAGCCTATTAATGGTGAAACACTATCATACCTCGCAACAAAGCATATGAATTGAATGTAATTAAAAAAAATGATTTTAGCGCACCAGAATAACGCTGTATACTGACTTACTAGATAATGTTCCTACCACTTTTTATGCTAATCACGTGATGAATGTTTCTGAAGGCATAACTATTATTTTTCACTAATTTTATTAGAGCCCAAAACAATCAGTAGCAGATTTCTTAAAACAAAAAAAGATTAAATAATCGTCTATTAATACAGTTAATATGAGATGACTGTAAATTGACTAGCTTATACATTAGGTCTGCTTATAGAGATGGCATTTAGGCTTTAGCGTGCATCCTCTTCCTCCCATTTATAGACGCAAGTAACCTTCATTATACACCACCCGGATTCTTAGTCCCTACTTTGTTTTAAGTGAATTCACACTGACTACAAAATTAACATTTTATATAAATAGATAT
>astacus_leptodactylus_3.36782
GAGGAGGGGGGGCTCTGGGCGGTGGGGGGCGCTGGAGAGATGCTTTGAGGCGTCGATGATGGTAGAGGCTGCCCCAGGGGAGACGACCCCTCCAATGGGGACCCAGCCAGGGGCGACCCTGGGGTGATAGGGGCCCCCATGGGGGTGCTGGGCCCGCTTCCACTCTGGGCAGCCTTCATCAACTTCTTGTATTTACTCCGTCGATTTTGAAACCAGATTTTGATCTGCGTCTGCGTGAGTCCCAGGGAAGCAGCCAGCTCAGCGCGCTCCGGCAGGGAGAGGTACTGGGTCCGCTGGAATATCTTGTTGAGGTGTTGCAGTTGGAGGGAGGAGTAGATGGTCCTTGGCTTCCTCATCTTCTTGCCCTTCCCATTGACCCGCACGCCGTCCAGCTCGTGCTTGTAATGTTTGTACCATGCATCGTCTCTGGGCGGCGAGGGACACTGGACGGGCGCATAGGGCCCCATGTGGTAGCCGTAGGACCCCTGAGGGTACATGGGCGGGAAGCCGTAGCCGGGAGCATTGTACTGGGCGGTCTGCTGATAGCCGAGAGGCTGGGCGTAGGGCGGCGTGGTCATCGTCATGATCTTGTGGCGACCCACTTGACAAGGATCCTGTTGGCAGGAGGCGGAGGGGCGTACTAGCCCTTACCCCGCCATCAGGACGCACTTGTGGGACTTTGGAGGCACTGTGAGCTTCCGGTTGCACTAGATATGGACTTCACTGCAGAGATAAAACTCGAGTTACTAAGGGTTCGCAAGCACTGTTCTTCACAAGCACACCGGAGAGTTTAGCCCTGACATGGTGTAGCAGCCATCAAGCACAATAAAAATGTCATGTGGTGTGGTGGTGGAAGGTCCCATGTGGGTCAGGCGTCGGGTACGGGCGGGGCAGCAGCGGCGGCCATGTGGGCGCGGGTGGCGGGGGTACACGGGGGCGTGGCGAGGCCCGGGGTTGGGACGGGGACGACGTGCCCAGGGGCTAGGGCCTCCCTAGGGTCCAACCAGCACGCCGCCGCTGCGGGTGGTGGGGCTGGGGCTGGTCCCACGCAGCATTAGTGGGAGGGCACGCACACGCACACTCTCTTGTCACTTGGTTGCACCCGACACACCGCTGCAGGGGTTGGCAGGCTAGTTTATGTAGCCGTTACGTTGTTACATACACGCGCGTGTAACACTCACGGCAAAGTCCACCAGACTGACA
>astacus_leptodactylus_3.36783
CGGGGACAGTGCCTGCGGAGGAGGACTTATAGGGGTGGGGGTTGTGTAGGTGAGGAGGGGGGAGGTGACTGACATGGGGGAGGAGGTGAGGGGGGAGCCTGGCCCCACCGGAGCACCCTGGGGCACACACGACCCACCAGAGTTAACTGTCTTCATGATCTTCTTGCACTTGGACCGCTTGTTTTGAAACCAGATCTTCACCTGAGTCTGTGTGAGACCAAGCTTGGCGGCCAGTTCAGCGCGCTCCGGCAGGGAGAGGTACTGAGTCCTCTGGAATATCTTGTTGAGTTGTTGCAGCTGGAGAGACGAGTAGATGGTCCTTGGCTTCCTCATCTTCTTGCCCTTCCCGCCTACTCTCACAGACCCCTCGTCTTCGGGTTTTTCGTCGACGGCGGGCGAGGGGCACTGCGAAGTGAGGTATGAGCCCATCGGGTACCCTGGGTACGACGTTTGAGGGTACATGGGCGGAAAGCCGTATCCTGGAGGGTTGTAGCCGGGCGTGGGCGGCTGCTGGTAGGCCAAGGGCTGGGCGTAGGGCGGCGTGTGGGCCATGCTCGCCAGCCCCTGCTGCGGTAGGTCCATGTACTTGGAGGCCAGGTCTTGGTCCGGCATGGTAGCGGTCTCTGCGGAAGCCAGTTTGGTGGGAAAGAGCGGCGACGACGTAGGGCGACGACGTTGGGCGACGACGACGACGTAGGGCGGCGGGGGGNNAGGGGGGGGGGGAAGGGGGGGGGGATACGTCACACAGCACAGGCTACAGTCACTAACACACGGGGCGACGGCAGGTTAGGCCTCGCCTCAAAGCCCCGCCAACACTCCTGATACACTCTACAGTACTTAGCTTCACTG
>astacus_leptodactylus_3.48997
CTTAAACCTAGCTTATAGATGAAGTTGTGTCGTTAGTTTTGCGTGGGGTTCCCGGGGGGGTTCTGTTCCCCACCGGGCCCCCCTCCCGCCCCCTGGTTCGCGGTCATGGACTGGGCATTGTTCGCGGCGTTCTGTTGTGCTAATTTCGACGCCTGAGCTTGTTTCTCCTGCTCGTTAAGCTCCTTAATCGCCTGGATCTCCTTCTTCAGCTTCATCCTTCGGTTCTGGAACCATATCTTGATCTGTCGCTCGGTGAGGCAGAGGGCGTGCGCCATTTCTATTCTTCTTCGCCGAGTAAGGTAATGGTTTGTGTGGAACTCCTTCTCCAGTTCGAGGGTCTGGTACCTGGTGTAGGTCTGTCGGCCTCGCTTCCGCTCAGCGAACTGACTTCTCATCCAAGGGTAGAGGGGTGAGGGGAGGGCTGATGACGCGTTCTGTTGCTGCTGGGGCTGTTGTTGAGCTCCCCAGCCCTGGTGGTCCTGTGCGGCCATGTGCAGAGAGGTGTCCTGGGGGGGACCACCGTTGGGGTCCATGCCCGGGGGCTGTTGCTGTGGCTGTTGTTGCTGTGGCTGCTGGGGTTGCTGAGGAGGCCCCTGCCCCGCCATCTTGCAGGAGGGGTACTGCTGCACGGGCGGGGAGGCCTGCTGACCCATGCAGGTGGGCGCGGCGGGCGAGGGGTCGCGGTAGTCGTGGGCGTCGTGGGGCTGCATGCCGTGCGGAGTGTGCGGGTGCTGAGGGGTTTGCGCGTTGTAGTAGTTGTTCATGAGTCTGTCGTAGGGCGGGTAGCGCGGGTAGCCTTGCTGGGTGTAGTACGGGTGCGTCGGGGGCATTCGGGGGTCGTACTCCTGGCCGCAGTGCCCCCCACCGCCCCCACCCCCGC
>astacus_leptodactylus_3.58688
GGTATGCAGTCGTGTGAGTGGCTTTCGCCTGCTGACCCGGAGGGAGACGAAATAGAGCAGCCAGTAAGGCCGGTTTGATGTTCAGTCAAGGAAAGCCAAATGCTGGAGTGTGGCAGAAAGGCTCACCACAGCCACAGAAACGTGAGGTGTTGAGGCAGAGCTGTGAGGCAGCACTCGCCCATCACAATAATGATAAATTTTTAGGTGGGGCACCTATATCTATCACACGATCGAGAGGTACTGAGGTAGGGCTGTGAGACAACCAGCTACGATGAAAACCTCTTAGTTAATTAAGTCTCCCTCACGTAACTCATTCTTAACTTCGATAAAGAGGAAAACATCGAAGCTTATAAAGCGATACGCCATTTTCCTTCTGAGGGGGCAAGTTGAGGTTATCCCTCTGATGTGAAGATGTTGACTCAATTCGAGCTGTTGAATGCCACTGAGGGACTCGTAGGAGACGACGAAAGTAGTATGTCTGTCGTCTCGCCGCTGGACGGACTAGCCGAGTACCCTATGGAGCAGGCGGAGTTTGAGTACTTTGAGCCCAGTTTGCCCACTGACTCCTTCTACGATGTGCCGCAGTCGCAGGAACTCCACCAGACGTTGCCGCGACCGCATGCAGGAACTCCTACGGCAACATTCAGCACCCCCGTGTACGACCCCAATTGCTACGACTCTACCAACACCATCATCTACGATCAGGATGACATGGTGGCAACTTTCACCAATGAGGTCGCAGCCTTCAATGATGACCTTAAGTCCCCAAACGACATTACCTCCTACGAGGATGAGATCAAGAGGGAGCTGGAGTTCAGTGAAGACATGGGTTATGACGGGTTCTCTGACAGCCTATACGAGAGCAGCATGGGTGCCCCTGACACTCACACCGAGACTCTGGGGTTCGACAGCGTGTGTGGTACCTTCGATAATGACCACGTCACTACAAGAGATGAAGCCTACAGCAGGACCTGGGAGGAAGGTTCTGGTAAAGGGAAGATCGGTCCACTACAGAGACGGGCTCTGGACTCCATCTTCAGTGTCACAGACAAGCCATCACGAGGGTTAGTGCTGCACATTGCCTCGGAGTTGGGGCTCCATCACCTCACTGTCAAGAACTTCTTCTCTAATGGCCGCAGGCGTCTACGGCGGGCAGCAGCAAGGCTGAACGACCCAGAACGCAGCAGGCGGGAAAATGAACGCCGGAAAGAGAAGCGTCGTTTAGCTGCCCTCTCTTCTGCACTGTCAATAGGTGAAGGCAAGGTGGCAGCAGTTGTCGCCAGAGTAACGTCGCCTCAGACACCTCCCGCTGACTCCCCGCCTCCCAAAGAAAATCCAGTGGTATCGCCCCAACGCAAAGCTCTCATGGAGAAGCTGGCAGACAAGGTGCAGAGAAGCGTGGCGCAGCGCTCCCTGGCTGCAGACCTCGACCTCCTCCACTCAAATTCCTCGCAGACTCTAGTGACTCACAACTCTCACATCTTCCTCTCGCATTCATCACAGGACCTCCTGACACAACCCCCAAATGACATCCTGTCGCAGGCATCACATGACATCTTGACACAATCCACTCATGACCTACTGACACCCTCACCCCACGATTTCTTGACCCAATCGCCTCAAGAACTCATAGAACACAGATCGACTCCCCCGTCGCTACTACAGCCACACACTGATCCATGGGGGCTGTTCTGATCTCTCAAGCTCTACCTCGCCAAAGTGCACAAATGAGCCTAAGTCCTCCAACCACACTGGTGTTTCATTTGGTCCACAACCTCGCATAATTCCTATACTTGTTCTACAACACTGGTCCATTACAGCCTCAGCGATGCGGGAGATCAAGTCACTCGCAACATGTTTTTTTCTAACCCACAAAATACACTTCCACGCCGAGTTATTGTAACGTTTCTCTCAGCAAAAGCCGCCTGTGTGTGCCTTACTTTACCATGCAGTGCCTCTATGTATATGTAATTTGATGTAATGATTCCCAATTACTACATGGACACACTCCAGCCTTGAGTACCCTGAGTGCACCTTGATTCCCACACCACTACTCTTACCCCCCACAAATGTTTCAGAGGCAGTTGCTATCTTATTACGCAATTAATTCAGTGGCTCTTCTGGCTCAGGTGAAGACATGCCTCTCGCATTTTTTTTTATTTTACCGATTTGGAGTTATTATACACACTCTTGATGCACTGACTACGTTCATTCAGGTTAATATACACCCCCCCCCCCAATTCACGAGGCATACTGATTCAATATGTGCACCCCTAGAACAATGGGTCTGGCTCCTCGGGTGAACGCACATGCCCCAATTCAGTAATTCTACGGATTCAGGTAAAAACATATGCCCCAAGTTCTTGGGTGTTCCAACTCTGGCAACTCTCAAGCCTCAGTCATCGGGTCTTAAGCGACTCAAGTGATATTATGCAACTAGTCAATGGAATATATTAAGAATTATTTATGGGTTGAGTCAGAGAAGAATCAGTGGGTTTTGGGAGCCACACAGAAGCTGAAAACCCTGGTTTTAACGAAGTCAAATGGAATAGCTTAAAATGTTTTAAAATGCCGATATAATTTTATTACCATTATTATTATTGCTTTTTATTAAGTTTGAATATAATTTTGTCTACACTGAAAACTAAATATAGACTGTGTAAATAATATTTATTATACAATTGTGTAGATAATGTATTTATACTGTTAATGACCTGCGCAAATAAAATACGAATTCTCATATACTGTACTTTGATTATGAATTAATCCCACATGCATGGTATTTGATGCAACTTATGATTGGATTTCACTATCAGTATATACTTCAATTGCTGCTACATGTATCAATGCCAGTAGTAGAAACAGGTATAGTTATATTTTTTTGGTAAATAGCTTAATCGCACTGGGATTATTGTATTAATGTGCTGCTATACTAAG
>astacus_leptodactylus_3.68681
TTTTTTTTTAATTTATTAAATATTTATTTTTAACAAGAAAAAGTTGAATTATGGATGTTTAATAACTGTTAAATAGGTAAACAGTTTACATTTGGCACAAGAATAACTGTTATTTTATATAAGTAAACAGTTTGCAAATGACACAAATAACAGTTACTATAACGAGTAAACAGTTCACATATGGCACTGCATGGAAGCGTCTACTACACATTTATGAATTACAGAAAATGGCATGATATACTTTATTTTATAGCTGCTCATAAAAGATCTTGCACGCCTAATATATATATTTTTGTTTTTTTTTGGCCTTGTATATTTTTTTTATTTTAGTCCAATATTAAAAACAGGACATGAACGATATAACTTAGAACAATGCACAACACACATATATAACAATTTTGTGGCAAGAAATGTCATGCACGAAACCAAAAAATTATCATAACTGATCTTTTTGAGGTAATCATTAAAAAAATAAAAACATTTAAAAATTCTCTTTGACATTTCATCTACATGATAAAATGTACCTATAAATCTAACATTAATATACTCAGTGGTTTGAGAATATGGCGGTTGTATAAGCAAATACTCAATAACATATAAAGTACTGTAATACATTCCAAAATTCATGCACTCCGAGATTTGACTTACAAATGTACAAAACGATGGAAAAATATATATGCTCATGTATACCCAATCAGGTCATTCAGAATCATTCACACACACACTTAATTCTAAATCATACAAAGTTTATTATACATCACAAGTGGCATACATATAGTATTTATGTGTCATCTTGGTAACTTGGTAATTATTGGGAGTCTTGACGTTGGCACTGTTTGGTAATTTTGGTAGCTCAAATTGTGATAGAACTGGTCGAAGGTAATACTGGTAGTTTTGACAGTATTGAAGTACCGTATTGGTGAACCCTGGTGGTAATACCACTAGCACAGGTGTTAGAAATACTGAACTATAGTGGTAACATGGAGCTCATTACTCTAATACTGAAAATAGGCCTGTTGATTATAATAAGGATGCAAGTATTTTGTGATGGTATTATGGCAAAAGTCATAGTTGCCAACATCAACTGAAGAAAGGAATAGGGCTATTTTTGAAAGACCTTGGCTAGAGTAGTAGTTCTGTTAGACTTTAGGAGTGTCATTGCTGGGTTAGTAGTGGTGGCAGTCATATTAGGTGTCAGGTGTGCCAACACTGTGCTAGTAGTGGTGGTAGTCATGGTAGGTGTCAGGGGTCCCAACATTGTTCTAGTAGTGGTGGTAGTCATGGTAGGTGTCAGGGGTGCTAACATCAGCCGTGGGTGGGTAAGACGAGCCGTCAAAGAGGGCCTCCAGAACGCTGTAGTCAAGGGGGTCATGGGTGTCGAGGTTGGGCTGGGGGTCCAGGGGGTAGTGAGGGAAGTAGCCAGAGGTGAGGGAGGGGTCAGTCATTGAAGTGGAGTCCGCGAGTGGTCCTGCACCCATGCTTGGGTACACCAGGGGCTGCTCCTCGTCGCCAGCTACGGGCACCTGTGGGGGGAGTGGGTCGTATTCATGGGCAGCCGTGGCAGTGGGTGGGGTCACATCATATTCTTGCTGGTGAGGGGGTGGCAGTTCGTACTTATGGGCAGGTGGCGGTGGTGGTGTTGGGTTATCCAGGGGAGGTGGTGGTGGGTGGTGGGTGTGGTGGTGATGGTGCTGTATCTTGAGAGTGGGTGGGTTGTTGTACTTGTTGGCAGAGCCGCTAGGCTGGTCATAGGTGTGGTTGTCAACGGCATCGTAAATGGCATCGTCACAGCAGAGGAGAGGTCGAGCGGAGCCTGTAGGGGCCATCACTGGTGACTGACTGACCAAAGGTGGTGGCGGCACTGCAGGGTTACCTGCTGACTGGCTAACAATAGACTGTGCGGATGCTACAGAAGCCGCCATGACTGTTGACTGGTTGATGGACTGGGAGGGTGGAGCCACGATGGGGGGGTAGGCCTGTGATATCTGAGCTTCGTAGGCCTGGGCGTCCTCCTGGAGGCGCGCCCTCTTCATCGCTCGAAGCTCCTGATTTAGCTTAAAAAAGAAGGCAGCGTGATGTAGGAAGAATCCTTGTTTTCCTTTGGGGCCGGCTGGTGGCGGACGCTGTTCATGTTGGCGTCCCTCTTCTCGTGGAGAAAATCCTCCGTCTTCACCTCCTGCAGGTAATCGTATGTCTTGAGGGGGCTGTTCCCGAAATCCCGCATCCCTGTCGACGGTTGGAAGTCTCCCGCCCGCATCTGGCCAATAGGGTTCGTAAAAAGGGAGTCGTTGATTCCCATCGGCTGAGATAGCATGGGGTAGCTATATCCCGGATTGTGGTTGGCTGAAAATGGGTAGGAGGCAGGGCCAAGGAGGTTGAGGTGGGTGGGGTCGTAGGAGGAGGAGTAGCTCCAAGCATCTCCAGAGTTGAAGGGGGAGAGGGTGCTGAGGGAGTTGAAGGTGCCCCCGAGGCCGCCACCCATGCCACCTGGTGGTATAAAATTCTTCCTGGGTGGTTCTCTCTTCCTCCACTTGGCTCGACGGTTCTGAAACCAAACCTGAACCCGGGATTCGGAAAGGTTCAATTTTACGGCCAGTTCCTCGCGGGCGAAGACGTCAGGGTATGGCGCCCGCTCGAAGGCCCGCTCCAGCTCCTCCAGCTGGTAGGCTGTGAACGTCGTCCTCGTTTTCTTTTTCTTCACTCCGGGAGTGTCTGAAGATTTCTTAGATTTAGAGTCGGTCTTCTTAGCAGACGGTTCTCCTGTGGAGCTGGGAGGCTGCTGGCTCTGGCTAGACGGGGAGGAGGTTGGCTGGCCCGGATAGGACGGTCCCCCGTCATCCAACTTCCTTTTCTCTCCCACCGCTGGGCCAGGTAGGGGCGCCTCCAGGGAGCCGCCGGCGTGGGAGTGGGCGTGGGCGTGTGTTGGCTGTGCCTGGGTGTGGTTGTTCTGCACGTGCGTGTGGGCGTTTTGCGCGTGCGTGGGTGTGTGGGTGTGCGCGTTTTGCACGTGCGTGTGCGCGTTCTGGGCACTGAGATTGGTGAGGGCGTGCTGTGCTTGCGCGCTATAGTGCGATTGCTGTGGGGGCGTGGGGGTGTTGGGGTGGGTGTTGGCGTGGGTGTGGGGCGCGTTGTGGGCTGTGGGCTGGGCGAGGCCCTCCTGGTAGTCCCTGTGGGCAGGGGCGAGGGAAGGAGCCACCATGAAGTCAGCAGGGAGACCCAACATGACCTGGATGCTGTGGAAGGTGCCGGACCCAGCTGAGCCGCCGACGCCACCCCCAACACCCCCACCCGACCCCCCACCACCACACCCGCC
>astacus_leptodactylus_3.68714
CAGTCCACACACTCCCAGGGTAAACACAAGAGATAAGGATTATCTTGTACATATCTTGTAGGAACATCCTAAATTAAATATCTTTGGCGTCTACGGTGATACACTCATAGGTTCAGTGAGAAACAAAAGATAGTCGATTATGAGTCTTTTTTTTTTCTTCTTGCGAAGTACTGAAGAGGAGTTGCTGGCTAGGCTAACTTTGTGACATGACGAGAAATGGCGGCTCTGAGCGGTGTTCTCTCCACTGTTCGTCCTCCTTCATTCTTCCTCACACTCTTCCTTCTCCCTCCCTCCTGTCCCTCACTGGCACCATCTATTCCCCCTTTGCTCGGCTCATTGGAGGGGTTGGGGAATGGCCCCCACCCGTTAGAGGAGGGGGCCGGGCCGCACTGGTCCATATATGGGTGTCCTGATGTGGGGGAAAGGGTGAGGCGGGCCGCTTTCTGGGCCACCACTCATCTGAGGCCCGGGGGCCACACCGGGCCACACTCACAATATTCCTGACACTTTTAACACACTTAGTTGTGGTCGTGAGTAGCGAACGGGCATCACACGTCCTTATCCATGAGCGGGCGGGGTTCCGGTCGGTGGGGCTCTGGGCGTGCTAGTTCATGTCGCGGCAGGTCGCGGGGGAGGTCGCGGGAGATATCAGGTCGCAGGGCCTCGGGACGCGAGATTTCGGGTCGTCCCAGGTCGTGTCTGGATAGATCATGGACGAGGGAAGACGGGGCTAGGAGGCTGGCGGTGGTGACGTCGCTGAGGGTGACAGGAGGGAATCCTGCCGCCAGGGACTTTGTGTAGGAGTAGGATAAGAGGCTTTCACTTACACTGTGGGGGATGTAGGGATAGGAGGCGTGGGGGAATAATGGGCGTGCATAGGGGGAACCCTCCAGGTGCAATCCCCGCGCCATCCCCCCGCCAAGCATCTTGCCCGCCCCGCCGCTCAACGCCCCCAGGCCGCCCGCGCTGCCGCCGCCCACCACGCCCGAAGTGGCCATATCCGCCAGGGACCAGATGCGAGGCTTAGGGTGGGCGACGTCCGTGGGCGGCGCCCCGGGGGAACCGGCGCCCGTGCCGCCCACGCTGGACCGCCCACCCTCAACGTCCTTCTTCTCCTTCTCTCCGTCGCCGAACAAAATATCTTTGTCGTCCTTCTTCTCGTCGTCGTCTTTGTCGTCTTTATCATCGATCTTTTCGTCGTCGTCGTCATCGTCATCGTCCGTCTTGCTTCTGGGTTCCCACGTCATCTTGTTCTCCTTCTTCAGCCGCCGGCGGGCGTTGGCGAACCACGTCGACACCTGTGTGAGGGTCATCTTGGTAATGATAGCCAGCATGATTTTCTCGCCCTTGGTCGGGTAGGGGTTCTTTTTGTGTTCGTTGAGCCACGCCTTCAGCGTCGCCGTCGCCTCCCTGGTGGCGTTCTTCCTGCGGGCGGCGTCGAGGCCCACGCCATACCCAGCGAAGGGATAGGAGGCGAGGGCCGTGTCGTAGGGATAGTAGACGGACGGATAGGGCCAGGTGGGGGCCATGGGTGACGCGGCTAGGGAGTCCTTCAGGTCCAACCCCGCGGCCGTGGGGGAGTAGAAGGCGGACTGCTCTCCTCCGAGCGTGGGCAGAGGATAGGGCGTGGGTTGGTCAGGATAGGCGGCTGGGGAGTACATGACGGCCAGGTGGGCGTGGGGGAGGGTGGGCGTGGGGGCCGTCACCGTGGGAGCTGTGGGCGTAGGGCTCAGCTGTGTCGAGCTCACCAAGGGGGTCATCCAATACATGGCTCCGGGCGGCGCAGGGTCGCGGACCTCGTCAAGAATCACCAATCACTTCCACCAAACGGCTTCACCGCCACATATTTTTTGTGTTTTCC
>astacus_leptodactylus_3.70614
GTACTTGTTTCTTCCTACATTATATATTTATATATTTTATGTTTGTTTCAGCTGCCGTTGCAGACGCTGAGGTTTCCGTCTCTTTCATTGTACAATTACGCAATACTTGTTAATAATATGTGTAAATATGTGTTTCTGTCGCAATGTTTTTCTCTTCAAATTGTTCTATAAATTTCCCGCCTAAGCGTCTTTGGATCAGTACCCTGACAATTGTCTCCGGCTTCAAATTACATTGATTTCACCCATGGCCTCGTCCACCTGGCCTCCCCCGAGGTCGATCTCCTCGTCGTCGTCGTCGTTGTCGTCGTNNNNNTGCTGCTGCTGCTGCTGCTGCTCGCGCTTCTTCAGCTCCGCGTGACGCCACTTCATTCTTCGGTTTTGGAACCAAACTTTGACCTGGGCGTCTGTGAGGCCGAGAGTGGCGGCCAGCTGGCGTCGGTCGGGCTTGGTAATGTACTTCTGCAGCTGGAACCGCTTCTCCAGTCCCTTCCTCTGAAGGTTGCTGAACACCGCCCGTGTCCACGTCCGCTTCCTCCGCCCGTGGCTACCTGCTGTCACGCCCACGACCTCGTGTCTGGTGGTGCTGCCACCCACGCCCCCACTGTACAGGTGGCTGTATGGCAGGAGGTGGGCTGGGTGGTTGGTATAGAGCGGGGCGTAGTAGTATCCACAGTCAGAGGGGCACTTTCCCCCCGTAGCGTCGCACCCACAGCCCCCAGCCGAGGTCACATACGAGGTCATGATCGGGCAGGTGACGGAGGAGGAGGTCATGCTAGGGCAGATGGAGGCGTCGTGTGAGGAAGTAACAATGGTGGTCGGGGTGATGACGGGGCAGGTGGTGGCTCCCAGGGTGTTCATGAGGGCGGAGGTAGATGGAGGCGCTGCAGGAAAAATGTGCGCTAGTGGAGTCATCAGTGACGTCACATGTGCTCTGCGGGGCTCTGCAGACAGCAGGCGCTCCACACCGAACTTGAGCGGCGGTGCTGCGGGCGGAGATGATGCCTTGGTGTACTGGGCGTGGGTGACTGTAGGCGTGTGGCGGGTGCTGAGGGAGAGTGTGGGCGTGGGGTTGATGTTGGCCTGAGAGAGTACCACACACGCCGCAGTCCTGGGCACGGGCGGCGGCAGGAGCATGGACGCCCGCACGCCCTCCTTGCCGTCAAACATACTGAGCAGGCCGCCCAGGGGAGGCATCGTGGGCGGCGGCACCTCCCAGGGCAGAGCTCCGGATACAAACATGGTCGTGGCACTAAGAACGCCCTCCTTCAGTAGGGCGACACACACACAAACACACACACAC
>astacus_leptodactylus_3.72279
GGCCCACCACGGCCAGGCCCACCACGGCCAGGTTGGCTCCGTCACACAGTATCTACTAGAGACTGAAGGAGCCAAGGGTGTTAAGGAAGAACATTCATGGAGGATATCTTCATTTAAAGAGCATAACTGTGTCTGTCAACAGCGGCGACTGGCTAAGGTGTTCATCAAGACGATATTTCTTCACTCTCACTTCGCAGCTTCCCATTTTCTTGTACTTTTTCCCTGTGTGATGTTTCCGGTGCGAGCGTTCTCTCTGTTTTGTGTGTGGTGGTGGTGGGCGAGGCGGGGTGGGGGGAGGAACTATTCACACTGAACATCCCCAGAGGAACGGTGAGGGGGGAGCCTCTGGGGACGAGGGCCTGGGGCGGGGAGGTGGCGGCACTCAGAGTGTGGACTTTGTTCGTGGGCGTAGTGGTGCCCAGCAGTGCCTTGGGTGGGGCGTGGGTTGGTATGGGTTTGATGATGGTGCCAACAGCGGACTTCGGCGTTGCTGTCAGGCTTTTGTAGTTGAGGCTGACGGTCGCTGGGACGACCTCCTTGATGACAATGTTATCGTTGAAGGTGGTTGTTGAGGTGGTGATGGCAGTTGGTGTGGTGATGGCGGTTGATGTGGTGATGGCGGTTGGTGTGGTGATGGCGTCTAGCTTGGCGGGAGTGTGGTCGGGGAGGGTGTCCTGGGGCAGGTCCGGATGGGGGGATGGGGCCAGGCCAGCCTCCCCACGGGACGTCTCGTCACTGCTCGATAAGTCGCTCGTCGCTCCGTTACTCAACTGTGAGGGGCTGGTGGGGGCGCTGCCGGCGTCGCTGACGGGGGGGTTGACGGCGCCCTCCATCGCCACAATCTTGACGTTGTCTGCACCGGGCGTGGTGGGAGCGGTGCTGGTGGGGGTTGAAGGCGTGCCTCTCTTATTTTTGCCCGTGGCGGCGTTCTTGTGCTCGTTGGCCTCGGCGTTGGTGATGCCGTCCTGCTTCTTCCACTTGGTCCGACGGTTCTGGAACCAGATCTTCACCTGGGTCTCGGTGACGTTGAGGAGCTTGGCCATGTCGGCGCGTTCCGAGGACGACAGATACTTCTTGAGTTCGAACTGGCGCTCGAGTTCGAAGATCTGCCGTCCGGTGAAGGTGGTCCTCGCCTTCTTCTTCTTGCGGTCGTTGGCCCCGTCAGCCTCCCCCACCGACCCAGGTCCGGGGGACACCTCGCCGCTCTCCTTCTTGCGCTTAGCTCCGCCCTTGAGGTCCGTCGTGCCACCTTTAGAGTGCAGGTGGGAGTCCGGGGGTCGCGTGGTGAGGTTGAGGGGCTCGTCGCTCCTCCCACACACCTCCCATCCCAGGATGTCGGAGATCCTGTGGGGCGTGGGTGACTTGGGGGCGGCGCCGTAGACGTGGGGGTGCCACGTGCGGAAGAGGGGCGTGACGCCGTGGAGGGTAGACTGACTGATGGGCATGGGTGGCTTCAGGACCTGACTGTGAGTGGGCGTGGGCGGCAGGGAGGGGGACTTTGTACCAAGGTCTGGTGAGGGGAGGGAGCTGGAGGGGGCGAGGGAGAGCCCCACACTGCCGTTCATGTTGTAGGCGCCGACGATGTTGTTGTTGGTGGCGGCCTTAGCCTCGGGGGCCGACTCCCCGCCACCCGACATTACTTCGAACATCGAG
>astacus_leptodactylus_3.74489
CGAGTGACGAGCATTGACGGGCGCCACTTGACAGTCTGCCGTCAGAGGAGACAGACGCAGCTTCTCTCTCCAACATCAGCTCTCTCTCTCTCTGCGCTTCCTTCAGAAGCTGCCAGCTCCACTGGTCGAGGGCGCCAGCGCTAACGCTAAACTCGACGCGGTTCACGTGAAGATCATATAGCAACTCGCCAAATAACAAAATTGCCCTGACTTTCCTGCTCTCAAGACATTGTTGGCGAAACTCCCCTTCTTACCACCGAAATCACATTAAATTTTCCGGGCTCGAGAATTGCGTTTTTACAACACTATTTGGACTGTACAGAAATAAGGACAATATTAATTTAAAGGTAAATTTCGTGAAATCGTGAATTGGTGATAGAATCCAGAAAACATCGCATTTACACAACAGGACCAGAAGATTTACACAGTGCTCCTTAATTTTATGNNNNNGCCGGAGAGGCGTGACGCTGAGTGCTTGGGCAATATGATGACCGCCGGGTACCCAGAGCAGGGAGGGGGCGGTGGGGGCCCCCCTTCTGCCGGAGCGGCCGCCGTGGGGGGTGCCACAGCCCCCACCCCCCAACCAGTAGTGCCACCCGCCCACAACCCCGCCGCCCAACCCGCCCACGACCAGTGCCTATCTGGTCAACCACTACCTCCTGATCATCACAGCTATCACGACCAGGCGCAGTTTGAGGCCGACAAGCGGTCTGTTTACAAACACCCACTCTTCCCGCTGCTAGCGCTGCTCTTCGAAAAGTGCGAGCTGGCTACCCAAAGCGCCGACTCCGTCAGCAGCGACTCCTTCAACCTGGACATTCAAGCCTTCGTCCAACACCAGGAGAGGGACCGCAAGCCCTTCCTCATGAACGACCCGGAGGTGGACGGCCTGATGATTAAGGCGATTCAAGTGTTGCGTATTCACCTGCTTGAGTTGGAAAAGGTTCAGGAGCTATGCAAAGACTTCTGCAACCGCTACATCACCTGTTTGAAGGGCAAGATGCAGAGCGAGAACCTGCTACGGACTGAGTACGGGTATGACTCTCCAGGATCACCCGACGGTGGCAGCCCCTACAACGGCCACCACCAGCTCCACATGGCCCACCCACACCCACAG
>astacus_leptodactylus_3.74513
CAGAAACTTTAAATAATGACAAAAGTATATTTAATGTAAAATCTTTTTTTTCACAGGGCTTTTAATCCTATGTGTTGTGTTCGGGCACATGTCTGCGAGGCTTACAATAGTCTTCAGTAACAAAGACACCAAGACCCTGAGACAACTAATACCTCCTTCACCGCCTAGGTTAATCCACCTTCCACAGATGGGTCCTCCTGCTCAATGATGCCCAAGAGGTTGCACCCAAAGAAAGAGCAGGACGGGGTGGGAAGAAGGAGGAGTCTCTGGGAATGACATCATCAGTCCAGCATTAGCCATGGCTTTACAAACTAAATTCAGTATTAGCAAGATAATTATATGCACTAAAGAAGGGAATCAAAGCTAGAAGAACGAGGTGGCCCTGACTGGTTGGAGTCCCGTGTGCTCCCTGAGCTGGGTGACCAAGCAGGGCTTTGTGCTTGGGGTCTTGTCTCAGTAGCACTGTGTGGATACGGCATGGAGATAGGGACCAGGGCAGGAGGTACCATCCTTCCCCCCATGTGAGGATAAGCAGAAGAATGGCTTGGCCAACTCTGTCCTTGTGGCTGTTGTGCTGCTTGTTGTTGCCCAGTTCCTGAACCCGCACCCCTTTGTTGTCCTGTCTGCTGTTGGAACTGCTGTCGTTGTGGTCCATGCTGACTGGCATGATGCTGCTCAGCATATGGCTGCTGCTGTGAGAAACGTGGTTGCTGTGTGAGGTGTTGATGGTGTTGCCCTGGTAGCTGTGCCTGTGCACTCTGGGGCTGTGATGACATGCTCTGATCTGAAGTGGTTTCTTTGGAACTGTCTCCAGATTTCCTCACCTTATTGGCCTTCTTCCACTTTTGCCGTCTATTCTGAAACCAAATTTTGACTTGCTGTTCTGGGAGACGCAATCTTTGGGCTATTTCCCTTTTACGCCCCCCTGTGAGGTACTGATTGACTAAGAACTCCTTTTCAAGCTCAAGGATCATGTGTCTAGTGAAGGCTGTCCTCTTTCGCTTATATTCAAGGCCATGAGGATATCGGATGTTGGCGAAGAGACCCTCCGCCCCATCCTGTGAAAGTTCATCTGGCGCAGC
>astacus_leptodactylus_3.79148
GTGCGCCGCTGTCACCCAGTTTGGACAGGTGCGAAAGCCAGTGTTTTAACAAAGTCTGCCGCTCGATCGCGGTGATTAAATACCAGAAGGATATAAGGAATAGTTTGGTGGACATTTCTGCTGTGCCTTGTGTCAACGGTTGACGATGGGGATCCTTGAGGAGTGTCCCACGCCCACGCCCGTCTCGGTGGCTGTGGATATGTGCCTTAAACGCCAGGGCGACGGTACCCCACAATCCTGCCCCGCCCACCACCAGAGCCCACCTCCGTCACGCCCCCACCAAGACCCCGAGGAGGACCTGGATGTCGACGTTGTGGATACCGACTCCGAGATCGAAGTTGGGAAGGGTGAGGAGGAGGTGTGCGAGGAGGAAGAGGAGGGCGGGAACGCGGGCGGTGTGGGCGGCGAAGGGGGCGGCGGCGAGGCCGGTGGACCCTCCAAGAGGAAGCAGCGCCGCTACCGCACCACCTTCACCTCGTACCAGCTGGAGGAGCTGGAGAAGGTGTTCGCCCGCACCCACTACCCGGACGTCTTCACCAGGGAAGAATTGGCTATGAAAATTGGACTTACAGAAGCTCGTATTCAGGTGTGGTTCCAGAACCGGCGAGCCAAGTGGAGGAAGCAGGAGAAGGTCGGTCCGTCGACACACCCGTACGGCGCCTTCCCCCCGTCGACGCCCATGCCGCTCCAGAACCCCGCCCTCCCGC
>astacus_leptodactylus_3.79687
GCCCTTCCGCAAGCCCAAGAGGATCCGGACGGCGTTCAGCCCGAGTCAGCTGCTGAAGCTGGAGCAAGCCTTCGAGAAGAACCAGTATGTGGTGGGCGCCGAGAGGAAGCAGCTAGCGCAGTCCCTCAACCTCTCGGAAACACAGGTCAAAGTCTGGTTCCAGAACCGAAGAACAAAGCACAAGCGACAGCAGCAGGAGGACGAAGGTGGCGAAGGAGGAGAGAGGAAGGCCGAAGACAAGCAGGGTGAGGAGGAGGGTCTCGTACTCGAACATGAAGAGGAGGAAGAGCTCGATGTCGAGAACGAAGCGGAAACTCACTAGCTCTCCTGGTTCCTGACCCACACAGTCTTCCTCGTCCCTACTCTTGAGCCCTTCGTTGGGTCTCCGTCATTCCAAAAGGCGCAGTGCATCTCGGTGATCTCCTGTTCTACCCTGCCTGCAGTCTCTTCACCTCC
>astacus_leptodactylus_3.81506
CGGTGATAACAACTCCCAGGGGACGATGGCACGGCGTGGTTGTCTCCGCTAGTGACACTATCCCCGTCACCTCGCAAACATTCGCCCTCGCTACACCTCCAGCCTCAATCATGTATTCCACCCGCAAGTGTTGCTAATTGCAAGCTCCGACCCAACCCCGATATAATTCGGAAGTGCGCGTTCATACGGACGATCGGCGTTGAGCGAGCCTTTGACCGGCCGCGACCAGACCCACGCCGGCCCCATGGCTAATACACGCGGCGACTTGTAAACAAAAAAATAACTCGCGGTTTAACCTCGAGTTGTTTTAACGAGACGGTAATTACTGCAGAAAGTGCCATTAGCGAGCAATTACCTGAGTAGTGCGGTTAACGACGGCGCGATGTGCGACACCTCGGAAACCATGGACACCCGCTCGGAGCCCTCACAGGGCACCGACGCAGACGAAGATGACATCTCCGTCGGCAGCCACTCGCCGCCGCCTCGCAACGACACAGACGACTCCATGATCGACGTAGACGACAGCGTCAACGACGACTGCAGGGAAAAGGTCGCGGCGAGCCCTAAAGTGGAGCCTCCTGACCCTGCCATGAGTCCTGGCCCCCCACGCACGCCCCCAGTTGCCCACCAGGCAAACAACGCCGTCATACACCGATCCCTCAAGTTCTCAATCGACAATATCCTCAAGCCGGATTTCGGACGCCGGCTGGGCGATACCGTAGAGACTAGCGATCAGCCTGTCGATCTGTCGCGAGTTACCAACAGAGGGGATCCCAAGAAAGTCTTCGGTGACCCCACCAGGAGCCTGGGGGAGGTGGGTCAGGCTCCTAACAGCCTTCTCCTGAAGGACCGAGATGGCAGTGGCGGCACTCTATGGCCTGCCTGGGTCTACTGCACCCGCTACTCCGACCGGCCTTCTGCAGGTCCGAGGACGAGGCGCATCAAGAAAAGGGACAAGAAGGACGAGAAGAGACCCAGAACAGCCTTCACCTCCGAACAGCTGGCCAGACTCAAGAAAGAATTCCAGGAAAACAGGTACCTGACGGAGAAGCGGCGTCAGGACCTGGCCAGAGACCTCGGACTCAACGAAAGCCAAATTAAAATCTGGTTCCAGAACAAACGGGCAAAGATAAAAAAGNNNNNAGCAGGCCAAGGGCCAGGCCAACCCGCTGGCGCTGCAGTTGATGGCGCAGGGCCTCTACAACCACTCCACCATACCCATCCGGGAAGAGGACGAAGACAAGCTTTTGCCTCCTGTATGATTATCGCTCTTCGGCGGAGGCAGCGACTCTAGCTACCACCACCACCACCACCACCATCCACTCCTCCACCCCAACCAGGACCGCTGACGCAAGGATATTCCGTCCTTTGCTGCTTCTGCTACTGGGACTATTAATCCCAACCTCCTCCAGCTACCATAGCCACTACCAGAACTACCACGATCGCTGCGGTACGGACTCCCGGCCTTGGTGCCTTTGGCTCTTGGTACTAATCGCCCAACTCGGGAATTCGCTGAGGATTCCACGATGAACTGCAGACGCCTAGGCGAGGGATTCGCCTCGATAAGAGCGAACTGCCTCCTTGGACGTTCCGAACGATTTATCCAAACCAAAGAAAGTTATTCAAAGTTGGGCTATTCTTCGCCATTCAATTGCCAAGGCGAGGGATTCGCCTTGATAAGAACGAACTACCTTCTTG
>astacus_leptodactylus_3.82243
CCTACACCAGGTACCAGACCCTCGAACTGGAGAAGGAGTTCCACACAAACCATTACCTTACTCGGCGAAGAAGAATAGAAATGGCGCACGCCCTCTGCCTCACCGAGCGACAGATCAAGATATGGTTCCAGAACCGAAGGATGAAGCTGAAGAAGGAGATCCAGGCGATTAAGGAGCTTAACGAGCAGGAGAAACAAGCTCAGGCGTCGAAATTAGCACAACAGAACGCCGCGAACAATGCCCAGTCCATGACCGCGAACCAGGGGGCGGGAGGGGGGCCCGGTGGGGAACAGAACCCCCCCGGGAACCCCACGCAAAACTAACGACACAACTTCATCTATAAGCTAGGTTTAAGATGGGAGAGATGCATGGGAGAGAGGAGAAGGAGGAAGAAGATAGAAGATGTGGAGATGGACAAGGATTAGTTGGAGGCCCATGTGAAGGAGGAGCGTGAAGACCGAGTGAAGATGGGAGGAGTAGGAGGAAGAAGAAGAAAAGGAGTAAAAGGAACACTAATAGAAGGGTGAGGAACATGAAGAGAATAAGGATTAGTAGAGGAGAAATAAGAAAAGAGCATCGATTGGATGCAATTATCTAATAATAGTAGAGAAGTGCAGAAGAGTGAGCAGATAAAATGAGTCTAAAAATGTACCAAAAATGGCGGAATAAAAGCAACTCAAGAAAAAGCCATAAAAATAATTATAAAAATTAATATAATGAACCAAAAAAAAAAAATCCTTCAAATTTGGATCTTCCTAACCTCCCATCCATCCACCTGAACCTGGGCAGGGTCGCAGGAGTTACTATTTAAGAGTAATTAGGACCACTTAGCTCTTTTTCTCTGTATGCTAATAAAGATATAATTACACGTCTTGTCTTAAGGTTAGAGGTCCTTGGGGAAGAGCGGCCACAAAGCGTCACTTGCAGGGATGAAGTGCCAAGGGAAAAATAAAACAGCAGATTCAGAATTTATAAAAAAATTCGTAGCAAAATGTAGATTTATTGGGGCGTTTGAGACTCAGTTGGGAATGTTAGCTTGGCTGGTGCTACGATGGCTGTAGTGATTGTAGGTGGAGGAGGCGTAGTAGTAGTAGTACTAGCAGTGGTAGATGAATGACAAGTAACCGGAGTAGATGAGTAAGTAGGATGAATGGCACTATGGACAGAAGAATTATGGGTAGTAGTATAAGGCATTGGAGGAGATGGAGCAGGAGTATTATATATATAAATAGCAGGAGTATACGACGAGCAGGAGCAGCAGTAGTAGTAATAGTAGTGAGTAGTAGTGTCAGTAGTAAAGGTGGTAGTATGAGTAGCGAGAATAATGGGTTGAGAAAGGTTGCCCACAAGGACACCATTTGAGACGAAAGGGCAGAGGGGG
>astacus_leptodactylus_3.82572
CCTCAACACACGCAGGCTGTTTTTTGCCGCGGCTCCTGCTCCCGTGCTTAGCGTGCTTGCTCCATGCGGCGGCCGACCCAGTGCCACGCCAGCTAATGTGTGTGTGTTGTTCTCTCTTTCCGATCGTGTGTGACTGTGCGGCACCCTGGCGACGGTGGACTCCATACCGTGGCGGCACCACCATGCAGTGGGTAGCAGCGAGGGAGGAGGACTAGACAGGATGAACGGATCACTGTATGAGGACTCGGCCAGTACACGAGGCTTGGAGCCCACGGGCCAGACACCGCTCCACATCCCGGCCAAGCGTGTGGCCACCACCCTGGCTGTGTCCACCTACCCGCACCCGCCCGAGTGCCCCACGGGGCCAGACTCGGGCGCCGCGGCCGGGGTCATCAGGCACTCTCACTCTACACAACCCTGGAACTATCAGCCTGACCACGCCGCCGCCACGGCTCCCTTCGACTCCCAATATGGCCAGGCCTTCTGTCGAGATGGAGTCACGCCCACCTACTACAATATTGCGGATTCCAGAATGGCTGACCGCAAGACTCTGGCCTTCTGGCCAAACAAATACGACTACGCCCCGGGACCTTCCTCGATGGCCACGGAGTCGTGTCAGGCTTTCGCCGCCCAGACGTGGTGCAACNNCTACCCTCCCTACGGGCGTGTGGGCCACGTTGACGCCCACGGCCAGCCAGTGCCATACCTGACGGCGGCTGACGGGGCCCCTAAATCTGCCATGGAGGCTGCTGCCGGATACCCCCACGACGGCTACCTGAGGAACTACCCCACAGCGGAGAGCATGCCTCCAGCACCCTACCCACCAGNNAGCGCGCTGGGGTCCATCCCGCAGGAGTGGACGGGCACCATGACGGTGAGGAAGAAACGGAAGCCCTACTCCAAGTTCCAGACGCTGGAGCTGGAGAAGGAGTTCCTCTACAACGCCTACGTGTCCAAGCAGAAGCGGTGGGAGCTGGCGCGGAATCTGAATCTCACCGAGCGACAGGTCAAAATATGGTTTCAGAACCGACGCATGAAGAACAAGAAAAATAGCCAAAGACAAGCGGCGCAGGAGGCGGCAGCAAATGGCGCGGGGGGCGGCACTCCTTCGTCAGGGGGCGGCACCCCCGGCCACCAGCCCAACACTCCCCAGACACCCAACACTATCAAGCCTTGACCAGTGCAGGGAGCCTGCCCAGCTGCCCCCAGCCTGCCCCCTGGCCCAGCTCCCCACCACCAC
>astacus_leptodactylus_3.87332
GTTAGCTGGGCGATGCGCTCCAAGTCCTGACTGTCTGGATTGGAATCGATCTGGAAATTCGCCTGTAGAACCTGCAGCTGCTCGTCCGTGAAGGTCGTCCGCACGCGTTTGCTCTTGCGCTGGCTCCCTTCTCCGTCCGTGTTCTCGTCATTACTGGTAGCTCCTCCCTCGATGGACTCGAGGTAGTGTTGCTTACACAGGACGCGGTTGTCGTGGAGAGCGAACTCCTCTCCTGTGCTGAGTTGTCGCTTGCAGGCGTCGCAGGCGAAGCAGGCGAGGTGGTAGACGCGGTCTCTAGCTCTCCGNNCCCGATGCTTCGACAACACTTGGCGCATCGCGCTCCGAAGTTTCTGGTGTAGTCAGTCTTGCAGTAGACGTTGTGTTCACGGATGAAACAGGAAGGCTGACGGTCGAGGGCCAGCTGACAGACGCAGCACCTGAGACAGGTCTGGTGCCAGGAGCGAGAGTTGACCCTGAGCAGGAAGCGGTCGGCGATGACGTCGTGGCACCCCTGACACACCTCCCCG
>astacus_leptodactylus_3.87920
CTCCACCCAGGCGGGGATGGTGAACGATACAGTGGGAGGGAAAAGTGTGAGAACTATGAACTTTCTTATACGCCAAAACAAGTGTTGCGAGAACCAAAAATTACACTTATATTTATCATCACTTTCTTGAAGCAGAGGAACCTGTCTCAGAGGTTTGCACGTCTGAACCCTGGCAGGAGGGTGAAGGAACGAGGCGATCCACAGTACTAGGGTTGTTGAGGCGCCCTTATGTGATACGTGACGCGCCTACAGTCTCAGTCGACCACACCGGCCCCGGTCACAAGCGCCCCCGACATCATTTATAAGTTCAATGTTTGCGTTTATTGCGTAAGTGTGAGTTGCATTGAGAATGTCTGAAGGCTTCGTGGGAATTGATCTGTGTCTCGGGGCCTCTTGTGTCCCTACTGCTTCTTGTATCTTCGCGGTCTCTCGTGTGTTTTCGCGGTTTGTGTCCACGCGGTATTTGTACCCTCGCGGTCTCTTCAGTCCTCGCAGTCTCTTGTGTCCTCGTGGCCTTTTGTGTCCACGCGATCTCTGTGTATTTGCGGTCTGTGTGTCCTCGCGACCTCATGAATCAGCGCTATGCGGTACACACAGAGAGCCCCGACACTGATGAGCGCCGCTCAGGGCTCCGGCACACTCACAAGATCTCCGCGTGTCATCTTTTACCAAACTAATCGCTGGTGCCCTGACGAAGGATCACGTACGATCGCCTCGCAGCTACGCGGCCATTCCGGGACGTTGCCATCCAGAAGCACAGCAGCACAGGATTTCAACCTCATGTTACATGGTTAGACCCTAGCAGAGGTATGGATCATCTTCCTCGACAGGTACAGTAGAGTGATTGTAAAGCCCTTGAGCCATCAGATGGACGGCAAGTCCGGTCTTCTGTCCACTGGCTTTCTTGATCTTGGCTCGCTTATTCTGGAACCAAATCTTAATCTGAGATTCGTTGAGCCCTAGCTCCCGGGCCAGGTCTTGCCGCCGTTTCTCAGTCAGGTACTTGTTGTCTTCGAACTCCTTCTTCAGTTTGGCCAGCTGCTCCGAAGTAAATGCGGTACGAGGGCGCTTCTCTTCCGGGTTGCGGTCGCGACGTTTGATGCGTCTTGAGCGGGGACCTCTACCTGAAGAAGGCCGGTCAGAGTATCTGGTGCAGTAGACCCAAGCAGGCCAGTTATTGGAGTCTTCGACAGGCACCTTGGGATTGGCTAAAGCTTCAGGGTTGTCGGGGTACTTGTTACCTCCTGCTTTGTGATGATGCGGCCGTGACCCCGGCGGCTTCTGGCTCAGGTCAACGGGGGCTTCCGGTGTCTTCGGCGGCGTCCGCAACAGGAGTTCCGGTGTGCGGATGGTCGGCCGCTCCGGAAGGCGCGTAATGCCAAAGTCTGGCCGAAGAATGTTTTCGATGCTGAATGGCAGCGGTCGGGGTCCGGGGGCTGTGGGCGGTGGGGAATGTGGCACTTTAGACTCGTGCGAGGGTCTTGGAGAGGGCGGGGGTGGGCTACGGGTGTCGTGTAAGGGCGGCGTGGGCGGCAACGCCGGGCTGACGGGGGCAGGGGCGCCCATGACTAAGACTGGAGATATCTGTGGGCTGGACGTTGCTATAGCGACTTGTTGCTGGCGCTCAAGGTCCAGGGCCATTACGCACTCGGCACTACACTCTCCGTCAGTGATCTCCCGAAGGGGCTCCACAGTCCTGGGTGTCGTCCTATGTCAGGAGACTCGCGTGTCAAACACGCAACACGTCCTTACTCTCGGTTCTGACAGCCCGCTGTCACTCGGACATCTTACTACCTCCTCCTT
>astacus_leptodactylus_3.97811
AAGAGAGTCTCTCCCGAACCCTTCTGTGGAGCAGTCCCTCGAGGCTGCGATCGAGGACGTGGCCCAGGCTGAGGTGAGTACGCTGAAGCAGGAGCACCTCAAGGCTGACACTCCTGCAGGAGAGAGAATAGCGAATGTGGTAAAGAAGCCTCCAAGCTGCAGCTCGCCCCAAGCAAGGCCAGCGTCTCCACAACCCGAGTGTCGTCCCTGCAACACACAAGAATCTCTCGCGCCTCATCCATCCCAAGATGTTCCTCCACGGCGTGAGGAGGCATCAGGCGAGGAGCTGGGCTATGCGGTGAGAGATGAGGGAAGAGGAGACGAGGAGGAGAAAGAAGAAAGGGCTGAGGGAAAGGCAGGCGAGAGGGGCGACTTCCCACGTGACGGCATCAGAGCAACTCAGCGCCTTCGCCCACGTAGCTACAGGCAGTTCCTGCTAACCAGGGAGAGGAGGAGCCGGGTGTTCCTGAAGGCGCGCAGCTACCACCTGGGACGCTGGTTCATCACGCACTTCACCCACCCGTACCCCTCCAAGGACCAGAAGGACCAGCTCGCTACCAGGACCAACATGACCAGGAACCAGGTGAGCGAGTGGTTTGGAAACATGCGTCGTAGGATCCGGGAGGCGACCCGAGGAATGGGT
>astacus_leptodactylus_3.98073
CTCCCGTCACCGCCTCCCGCAGACAACGCCTTCGGGTCTTTGGAAACCATTTGTCGCCGCCATTTCGCTCGAGCATTTTGAAACCACACCTGCAACACTCGTTTCGATAAGCCGGTCTTTTGCGACAGTTGCTTGAGGTCCTTGGCATCGGGGTTGTGATTGAGGGCGAAGTAGGACTTCATGATTCTCAGCTGGTTGTGCTTGAATGATGTCCGGATCCTCTTGGTCCGCACCGACTGGCAAGGGGTTCCTAGCGGCCCGTAGGAGCCCTCCAGGTCGTAGCCTCCGGGGATATTCATATTCGTGTCCATCGGCTCATCTTTGGGCTTCCGTTTTCTAGGTCTGCCCTTGTGATGGGTTCCGACCCCGTTGTAGTACTGCAGCTTGCCTCCGTGGTCCGGGGGTGGGAACCCCTGCAGCACCTCCGGGGGCAGGTGGGGGTGCACG
>melita_plumulosa.5609
GTCGGCGGTGGAGGCGGGGGAGCCCGGGGATTCCGGCCCCCCGTTCACCATCAGGGCCAGGTTGTTCTGCATCTCCCCGGCCAGCTCGGCATCCACGGCCAGCTGCGCACCCGCCCCTGCGTCTTGTAGATCTTTTTGAACTTTGACCGCTTGTTTTGGAACCAGATCTTGACCTGCGTCTGCGTAAGGCCCAGCTTCGCCGCCAGTTCAGCTCTCTCGGGCAAGGCGAGGTACTGGGTGCGCTGGAACATCTTGTTGAGCTGCTGCAGCTGCAGACTGGAGTAGATGGTGCGCGGTTTGCGGATCTTCTTGCCCTTTGCGGTCACCCGCACCTCTCCGCCTTCCGGCTTCTCTGTAACATCTGAAGACGGACTGGCAGCGTGAGGGTATCCCGCTAGCGAATATCCGTATCCGTTCTGTGTGTACATAGCGGGGAACCCGTAGCCCATGTTGTTGTAACCCGCCATCTGCTGATATTGCTG
>melita_plumulosa.6389
CGAACAGGCCTGTAACGAGTTTACGACACACGTGATGAACCTGCTACGGGAGCAGTCTCGGACGCGCCCCATCACGCCTAAGGAGATTGAGCGCATGGTTCAGATTATACACAAGAAATTCTCCTCGATACAGATGCAGCTAAAGCAGTCCACGTGTGAAGCCGTCATGATTCTGCGCTCTCGCTTCCTAGACGCCAGGAGACGTCGGCGTAATTTCAGCAAACAAGCTTCAGAAATCTTGAATGAGTACTTCTACTCGAACCTCTCCAACCCCTACCCTTCTGAGGAAGAGAAGGAGGCTTTAGCTCGGCGCTGTTCGATTACAGTTAACCAGGTCTCCAACTGGTTCGGTAACAAGAGGATCCGTTATAAGAAAAACATCGGGAAGGCCCAAGAAGAAGCTAACCTGTACGCCGCCAAGAAAGCGGCAGGAGCGTCTCCGTACAGCATGAGCAGTACGCCGGACCCATGATGTCACCGCTCCCAATGATGACTCCAGCAACATGGGTTACGGCATGGCCGGCATGAACGGTCGGGATACTCGGGCGCCCTTGGCTATGACCTTCACCCCGAGTCGCCTGACGTCTAGATGAGCCTTGGCTGCCCTTGGCTGAGCCACTCTACCTCGCCTCCTGCATGAGAGGCGCCAGAGCTGTCCTCCCCGCTGGTGGGAGTCCCTGTCGTCCGGCACGTGCCCTCACCACCATCGGTCCGCGGCCATCGTCACCCACTCGCTAGATTAGGCTAAATACAAGAGGAAAAAT
>melita_plumulosa.13541
AGAGTTGCCGACCGTTGCCGAGGGGAGCTGAGGGAGGCTTCACTCCGCGGCCGCCGCTCGCGCAGGCCTGTCTCAGTATCTGTCGTGGGGCGCCAAGTGGTGGTGGTGATGCATGAGGTGCTGGTGGTGGTGGTGACCGTTGAAAGGGCTCCCCCCCTCCGGTGACCCTGGCGACTCGTACCCGTACTCCGTCCGTAGGAGGTTCTCGCTCTGCATCTTGCCCTTAAGACAGGTGATGTAGCGGTTGCAGAAGTCCTTACAGAGCTCCTGCACCTTCTCCAGCTCCAGCAGGTGGATGCGCAGCACTTGGATCGCTTTGATCATCAGTCCGTCCACCTCCGGATCGTTGAGCAGGAAGGGCTTCCTGTCCCTCTCCTGGTGCTGGACGAAAGCCTGAATGTCCAGGTTGAAGCTGTCGCTGGCCACGCAGTCGGCGCTCTGAGTGGCCACCTCACACTTCTCGAAGAGCAGCGCCAGGAGCGGGAACAGCGGGTGTTTGTATACGCTTCGCTTGTCTGCCTCGAACTGCGCCTGATCGTGATAGCCCC
>melita_plumulosa.21400
GAAAAGCCGAAGAGAGCGAGGACGAGCAAAGCATCGGAGGGGAGCAGCAAAGGGACAAGAGGCTGCGCACCACAATTCTTCCAGAACAGCTCGACTACCTCTACCAAAAGTATCAAATGGAGGCCAACCCATCCCGAAAGATGCTGGAAACAATCGCTCAAGAGGTGGGTCTAAAAAAACGAGTCGTTCAAGTTTGGTTTCAGAATACGCGAGCACGCGAGCGCAAGGGGCAGTTTAGAGCCCATACTCAAGTAATCAATAAGAAGTGCCCATTTTGCCCGGCTATATTTAAGGTGAAATCTGCCCTAGAGTCGCACCTGTCAACAAAGCACTCGGACCAGTTTTCTAGTGGTGACATTAATATAGATGCTCTGCCCGATCTCGACGATCCTTATGGGGGCTTTGGTGGTAATTTCGGTGGCTTCTCCTCTTCAAATCACTGTTCTACCACTACTACTCCACCTCCTGCCGCCATCGCTGCCTCTTCTCACCAAAACATGAGCCAAGCGCCAAATATGACGTTGCCTTCTTCTTTATTCTCTCGGGCAGAACGAGCGGAAGATACGTTAGCGAAGTACCATGAGGAAGCGATTCGTCGCTACCTCAGTGACGTCAGCCTTGCAAACAGCAGCAACAAC
>callinectes_sapidus.18580
AATTTCACACAGGATTTGTTACCGGCAGAGTGTATCAAGTGGTAAACATTCCTAACCGAAGCATCATCACAGCCAACAGAGCAGCAGTAATGACAACAACAACAAAAGCAATAGCAACAAGCCAATAACAAAAGCCAATGACAATACTCGCGTCCCCAGGCTGGTGTGGCTGTGCCAAGGCTGTGTGTACCTGTGTTTGTGTGAGTCCTAGCTTGGCGGCCAATTCTGCGCGTTCCGGCAGGGAGAGGTACTGGGTCCTCTGAAAGATCTTGTTAAGTTGCTGCAGCTGGAGGGAGGAGTAGATCGTTCGTGGTTTCCTCATCTTCTTGCCCTTTCCGCTCACTCTGACCGAACCCTCATCGTCTGGTTTTTCGTCGACGGAGGGCGAGGGGCACTGCGAGGTGAGGTAGGAGCCCATGGTGGAGTAGGCCGGGTAAGAGTTTTGAGGATACATCGGAGGGAAGCTGTAGCTCGGTGGATTGTAGCCCGGCGTCGGTGGCTGCTGGTAGCCGAGGGGCTGCGCGTAAGGCGGCGTGTGGGCCATGGTGGCCAGCCCCTGCTGGGGCAGGTCCATGTATTTAGAGGCCAGGTCCTGGTCCGGCATGGTAGCGGTCTCGGCAGAAGCCAGTTTGGTGGATTGTGTGAGTCCGACGGTGCACGGTACAGACGGAGCAGCAGCACACGGGTGCGGGAGTACGCGGCACACAGCACTTCGATGGTGAGTCACCAACACAGGGGCGACGCCTCGCCTCACAGCCCCGCCAACACTCCTGATACACTCTACAGTACTTAGCTTCACTGCAGAGCTGATACTTGTGTCCCCCGGCCGTAATGG
>callinectes_sapidus.21816
TTCATCAACAACCAAGACACAACCACAGATCTACCCGTGGATGAAGAGAGTACACCTCGGCCAGAGTACAGTGAACTCTAACGGGGAGACCAAGAGACAGAGAACTTCCTACACGCGGTACCAAACGCTCGAGCTGGAGAAGGAATTCCACTTCAACCGCTACCTGACGCGGCGGCGGAGGATAGAGATCGCCCACGCCCTCTGCCTCACCGAGCGACAAATCAAAATATGGTTCCAAAACAGAAGGATGAAGTGGAAGAAGGAACACAAGATGGCGAGCATGAACGCGGGAATGGGTATGCATCCTCAGGCGTACCACCAGATGCACCACCAGATGATGCACCCACACCACCTGCACCCTCACCTCGCCGACTTTGATACAAAAGGCTACTACTAGGGATCCGCCTGGTCGTGGTAACTCATATGCAGATAACTTAGCCAGCGAGAGTGAATGGCTATGTTGATCGTATGAGGTACTGCGACTAGGGTGTACCGGTGGACCTTCCCCCTGTCACTCACGGACTTGATGAACGGACTATCCCACGGACCACGCCACAACGTCGACTTCCGAGC
>callinectes_sapidus.25102
TCGTACAGAAATAATTCCCTCCCACATATATGGTCTGGTGAACTCTGTAGGAAGCGGGCGTACGCGGCGGCGCGGGGGCCAGGTGAGGTTCACGGCACAACAAACCCGCCAGCTGGAGACATGGTTTTCGCGGCACAAGTACATCACGCCAGCCCAGAGGAAGACCATCGCCAGGGAACTGACCCTACACGAGAAGCAGGTGAAGACTTGGTTCCAGAACAGACGCGCCAAATGGAGGAAAGTCCAAGCTCAGGTTGGCGGCGAGGAGGGAGCCGTTGGTGGCGTGGACGTGAGGGCCTCCTCCCCGGCCACCTA
>callinectes_sapidus.28738
GGTACTTTTTTCTTTTTTGTTACGATTGAGTGTAGTGTGAAAAATGAAATTATTATAATAGCGCGAGCAGGAGGCTATTTTTCTACGTTACAAAATTATATAAGAAGTTTGAATAGCAAAATAGCACTTGTAAAAAAGGGACCACGAGAAATCTTTGCCCAGCAGTGACGCGATCAACACTCTTGATAGCCTCCTCATCCTGGGGTGTCTTACTGGAATTTCTGTAAACACGTATAAAAATATATAAAAAAATCTCTGCAACCGGAGGTCATAATGGTGGCGGCTCATTAAGTAATGCTTTACGACTCTGTGTCTCCCTGGCCGCGGGATGCTTGTGGCCCGCAACTCATTATGGCGCCACTAACTAGTGGTTATCCGCCAAAAAGCCGGTGAAAGCACCACCCGCATATTATCGTGCACTCTGAACTACCCATTGGAAAATATACACACACATATTTCTCCACTGACACCCTTTCCGCCCTACGAAGCGCTCATTAGGCCACACTCTGCCGCCTTGGGGATGCCCTCACAGTGAGTAAGTAGACAGTGAAGTAACATGGATGAGAGTGCTAAGGAGATCTCGGCTGCGGTACCAAGAGAGCCTCACCTGTGTTTGTGTGAGTCCCAGCTTGGCAGCCAGCTCTGCGCGCTCCGGCAGGGCCAGGTACTGAGTCCTCTGGAACATCTTGTTGAGCTGCTGGAGTTGCAGGGAGGAGTAGATGGTGCGTGGCTTCCTCACTTTCTTGCCCTTGGCTGTCACTCTCACTTCACCCCCCTCGGTCTTCTCTGTCACGTCTGTGGGTGGGCTGGGGGCGTGCGGGTAGCCTGTCAGGGGATAGCCGTAGCCATTCTGGGTGTACATGGGGAAACCATAGCCCATGTTGTTGTAGCCAGCCATGCTCTGCTGGTATTGCTGGAACTGGGAGTATGGGTTGGTGAGGTGGGGCGGTGCAGGCTGTTGCTGCCCATCAGA
>callinectes_sapidus.37632
GTTGTTGTTGTTGTTGTTGTTATGTTGTTGTTGTGTCACCTGGAGACGCGTGGCAGCTTGTTGGTGGTGCCCGCTCAGATAATCTTCCTCTAATACCTGTCTTGGTGCGCTAACTGCGGGTGTGGATGGTGCATATGGTGCATGTGGTGGCCGTTGTAGGGGCTTCCTCCGTCAGGTGAGCCCGGGGAGTCATAGCCGTACTCAGTCCTCAGAAGGTTCTCGCTCTGCATCTTCCCCTTGAGGCAGGTAATGTAGCGGTTGCAGAAGTCCTTACACAGTTCCTGCACCTTCTCCAGCTCCAGCAGGTGAATACGCAGCACCTGGATGGCCTTGATCATCAGGCCATCCACCTCCGGGTCATTCATAAGGAAGGGCTTGCGGTCTCTCTCCTGGTGCTGGACAAACGCTTGAATGTCCAGGTTGAAGGAGTCGCTGCTCACTGAATCTGCGACTCTGCGTTGATACCA
>callinectes_sapidus.37941
GGCCATTACGGCCGGGGGAGGTGTTGGAGGTTCACTTTGAGTACAACAACTTCCCTGAGCCGGTGGAGCAGCTGGCCATCGCGAGTCAGCTGGGTGTGGACTACCCGGTGGTGAAGACCTGGTTCCAAAACACCAGGAAGAACATGAGGAAGCAGCTCAAGGAGGATGCCAACTATGACCAAGATGGGCCATTCCACTGTCACAAGTGTGGTGTTGCCTTCATCACCCGCTCTGCCCTCACCACACACTGCGATCGCCACAAGGACAAGACCAGCTTCTTCTGTGGCGAGTGTTGGATGTACTTCACTCACCCGGCAGTCTTCAACACCCACCTTATGAGTCATGCCGGTAAATTTGGAGACAAGAAGAAGAAACCCTTGAGTTGTGAGGAAGAAGAGGAGGAGGAAGATGAAGAAGAGGAGGGAGGAGTCAGCCAGATGGAAGGCGATGAAGAGGAAGACGAGGAAGAAGAG
>callinectes_sapidus.50363
TTTTTTCTTTTTTGATGCGTTTATTGCCGAACCAGTTGGAGACCTGAGCCACTGTTATATTGGACTTCCGGGCCAACTCCTCTTTGGCCTCTTCACTAGGGTAGGGGTTACTGAGGTGAGAGTAAAAGTACTCGTTCAAAATCTCTGTAGCTTGTTTGGAAAAGTTGCGTCTTTTGCGCCGGGCATCAAGGAAGCGGGAGCGGAGAATCATGACAGCTTCGCAGGTGGATTGTTTCAGCTGCATTTGTATTGACGAGAACTTTTTGTGAATGATCTGAACCATGCGCTCGATTTCCTTGGGTGTGATGGGCCGGGTGCGCGACTGTTCCCTCAGCAGATTCATGACGTGGGTGGTGAACTCATTGCAGGCCTGTTCATATTTCTCAAGTTCCTGGTGGTATATTTGTCTGATCTGTCCCAGCTTGGCACGATAGTCAGAGTGTTCGATGGCGTTGTCCCCTGCTCCGGCGGCGGCAGAGGCGTTAGCGGCCGCCCCAGCACCTCCTCCCTTCTCAGGTCCCGCCACCCCCTCGGCGATCAACATGTTATCCAGGCGCATCAGCTGTGGATCGGGGGGTTCCTCCTCCTGCGTGTTTCGGAGCGACAAAACTGTTTTTTCCTTGATTTCACAGAGGACGCTGAAGAGAGCTGGCTTCATCCGATGACAGTTTAACGTGTGTTTCCTGGCCTGTGCCTCATCTAGCGACTGGTCCGTGATGTTCATGATCTGCTCCAGGATGGTGTTAATGTCCTGCTTGCGGCCTTCATTGTCCGGCGTGGTAGTGCCTTGGCCAGGATCCACCGAGCCTCCGCCCATGCCATAGTGCTGGGGCATGAGCATGCCCGTTTGAGATGTGGGGTGCATCATGCCCCGCGACTGATCTTCCATGCTGGCCGCCACTATCACTTCACACCACCACACAACACAAACACTCAGCAGCAGCAGGTACAGCCGCAGCGGCCCGTATACCACGGTGGCGCCACAAGCAGCACCAGGGTCAGTCCAGCGCGAGTGGAGGAGTGAGTAGGAGCGCACCACACACACCACCGTCACAGCCAACAGGCCAGCAGCGACTGACGGAGGCGAGGCTCCCGCTGTCGCGCGCACCAGCCCTCCACCACTGTCCTCACTACACCACTCCCCGGCCGTAATG
>callinectes_sapidus.54512
CGGTACTTTTTTCTTTTTTAGACGGAGACTAACATTTTATTGTCAAGCACAGTTGGGTGTCGTTCCAGCTGTTCAAGGTACTGGCACATGAAAAAAAGAGCTCGACTATTTCAAAACAAATAATCTTCATACATACAATATTTACATATAAATTATTTGATGATATTTACAGATATTTACATAATATGGCACACATAGGAACTTTAGGGAGGGCTTCCGGGCCTCTATAATATATAAACGGGGAGGAAAACTCTTCTAGAACACGAGACGAGACAGAGATAACAAGGAATAGTAAATAAGTGTTTTGTGCTTGATGAGGGACACAGGAAGTGGTACAGATCAATATGACCCATGCGAGGCGGCTCCGTAGCGGCCGCTTATCAAGTAACACAGAGCGAGGAAAAATTACGAGGTGGAAGAGCATTTATGCTTCTAACAACGAGCGGATTGCGTCTAACAGGAAAAACACGCAGGTATTGTACTTGATCGAGCACAATGCTAGGTGACTCCCCGGGCTGCCGCACCGATAGACGCACTGACCAATGGCCGCTTCAGGTTGAGGTGTTCAGGGATGTACCGGGACAGAGGGAAGAAGCGGTGGTCTTTGCCGCCACTACGACAAGGAAACACTCTTTTGCACCAGAACACCTTCAGCGTGTTTCATAGTGGGTGATTCAAGCATGATGAGAAGAACACAACAAAGATCTTCATAATCTTTTGGCTGTCGTGCTGGGCGGCTCCTGGCGGTGGGCTGCTGAGGGGCGGCGAGGGAGGAAGACTGGGGGGGCACGTGGGGGAGCTAGTGAGTCTCTGCCTCGTTTTCCACGTCGAGTTCCTCTTCCTCGTGTTCCAGAACCAGGCCTTCATCTTCGCCCTGCTTGGTCTCTGTCTTGTTCTCGCCGCCCTCCTCCTCCTGCTGCTGCCGTTTGTGTTTAGTTCGCCGGTTTTGAAACCATACTTTTACCTGTGTCTCGGAGAGGTTGAGGGACTGGGCGAGCTGCTTCCTTTCCGCGCCCACCACGTACTGATTCTTCTCAAAGGCTTGTTCCAGCTTCAGCAGCTGGCTCGGACTGAACGCCGTCCGGATCCGCTTTGGTTTCCGGAAAGGCAGCAGGAAGGTGGGAAAGTCATGACCGCCAGGAAATCCCGGAGGAAAGATCCTGCCTTGGCGGGATAGTAGCCAAGGGTAGAGTGGATAGTCTCTTGGGCAGGACACGGGGGGCATAGGCGTGCCCGGGAACTGTGGCACTTGGGTCAGGAGGGGATGTGGCATGAGGTGGGAGGGCAGGTGAGGGTGCCCCGTGTGTGCTCCTAGAGGCAACAGCTGTGACGGTAGATGCATTCCAGTCCCCGGCAGGAGGTTGGGCGGCGGGAGAGAGGTCGGGCTGGTGAGCGGCGACGGCGCCTTCTTGTCATCGTCGCACTGTGAGGGTGACTGTGTGCGGACGGGGGAAGTGAAGGGCGAGGTGCGAAGATTGGATTCCTGGTGGGCTTGCTGTACACGCTGAAGTTGTTCCTTTAGCAATTGGTCCCTCAGCTGGTCGCGAAGTTGTTGCTCTCGGGCGAGGAAAAACTCACGCGGGAGTCCGATGTTGGTTAAGTCCCGCGGTGGATGGTGCGGCGGCGACTCGGCCAATTTGGTGAGGCCCGGTGCGGGCGGGGATGTTGATGCCCGCTTTTCATCTCCGCAACCGACTAGGGACTCTATGGAGAAACCAAGACGTGGGCGTGTAGGCACCACGGGCGTGGGCGCTTGCGGCATCATCAAGTCTGTGAGCACCAGGTTGTCGCAATTTGCCTGTACAGCAGCACACTCCCTATTAGCACGTTCAAGCACCCTGGTCTTTCAGGCCCAGGATGGCGCCACCCTAGTGAGTTACAGAACAGTCACAGGATAACAACTCTCGGAGGTGAGCACGCAAGGAGTTCACGTGGACTTATACCCCCGGCCGTAATGGCC
>callinectes_sapidus.54513
CCCATGTACTCTGCGGATCTTCATAATCTTTTGGCTGTCGTGCTGGGCGGCTCCTGGCGGTGGGCTGCTGAGGGGCGGCGAGGGAGGAAGACTGGGGGGGCACGTGGGGGAGCTAGTGAGTCTCTGCCTCGTTTTCCACGTCGAGTTCCTCTTCCTCGTGTTCCAGAACCAGGCCTTCATCTTCGCCCTGCTTGGTCTCTGTCTTGTTCTCGCCGCCCTCCTCCTCCTGCTGCTGCCGTTTGTGTTTAGTTCGCCGGTTTTGAAACCATACTTTTACCTGTGTCTCGGAGAGGTTGAGGGACTGGGCGAGCTGCTTCCTTTCCGCGCCCACCACGTACTGATTCTTCTCAAAGGCTTGTTCCAGCTTCAGCAGCTGGCTCGGACTGAACGCCGTCCGGATCCGCTTTGGTTTCCGGAAAGGCAGCAGGAAGGTGGGAAAGTCATGACCGCCAGGAAATCCCGGAGGAAAGATCCTGCCTTGGCGGGATAGTAGCCAAGGGTAGAGTGGATAGTCTCTTGGGCAGGACACGGGGGGCATAGGCGTGCCCGGGAACTGTGGCACTTGGGTCAGGAGGGGATGTGGCATGAGGTGGGAGGGCAGGTGAGGGTGCCCCGTGTGTGCTCCTAGAGGCAACAGCTGTGACGGTAGATGCATTCCAGTCCCCGGCAGGAGGTTGGGCGGCGGGAGAGAGGTCGGGCTGGTGAGCGGCGACGGCGCCTTCTTGTCATCGTCGCACTGTGAGGGTGACTGTGTGCGGACGGGGGAAGTGAAGGGCGAGGTGCGAAGATTGGATTCCTGGTGGGCTTGCTGTACACGCTGAAGTTGTTCCTTTAGCAATTGGTCCCTCAGCTGGTCGCGAAGTTGTTGCTCTCGGGCGAGGAAAAACTCACGCGGGAGTCCGATGTTGGTTAAGTCCCGCGGTGGATGGTGCGGCGGCGACTCGGCCAATTTGGTGAGGCCCGGTGCGGGCGGGGATGTTGATGCCCGCTTTTCATCTCCGCAACCGACTAGGGACTCTATGGAGAAACCAAGACGTGGGCGTGTAGGCACCACGGGCGTGGGCGCTTGCGGCATCATCAAGTCTGTGAGCACCAGGTTGTCGCAATTTGCCTGTACAGCAGCACACTCCCTATTAGCACGTTCAAGCACCCTGGTCTTTCAGGCCCAGGATGGCGCCACCCTAGTGAGTTACAGAACAGTCACAGGATAACAACTCTCGGAGGTGAGCACGCAAGGAGTTCACGTGGACTTATACCCCCGGCCGTAATGGCC
>callinectes_sapidus.55639
GTACTTTTTTCTTTTTTAATGTATACTCTGTAGTTTTATTGGTGTTATATTATGTACATAAATGGAATATCAGGTCTAACTTTGGCTTCTATTAAATATCAGCAAATATCATGAGATTCATCATAATTGCCGGTTCAAGGCGAGACAAACGTGTTATAAGTACACGAGGCAACAGACTGGACGGAGAATAGTTGAGGTAAAGACTTGCATACATGTGGTTCAGATACACTAATACAAGCTACGACACACTGTAATATATCTTACACCAAACACCGCGTGCTTGCTCCGCCCAAAGAGTGTCGGATCAAGACTCAGGATTCAGCGCACACTGTGGCCAAGCCAACTCGGCACTGCCTGTACTCTCAACGACTCGAGGGACACAGTGCCGCGGCTTCACCGGGTGCCGCCTGGCGTTAGAGCGTCAAGGCGAGGCCGGCGATGACGCACTGCAATAGTATTCATATGCTTTTTTGGTGTAAGCGGCTAAGACCACAGCAGTGACTGCCCGCTTCTGGATTTTCGTTAGACCACTTAAATCAGCAGTCTGAAGTTTCCCTGACTGCTCACGCTGTGATCTCTCCAGCCTTCCGCATCAACTCCAATTTCACCTCCTGATCTCTGGCCTTGAGCCGCAGGTCCTGAAGAGAGGCATGTCTCCGCTCCGCGTCGTCCCTGTGCAGGGGTAGTGGAGGGATCGGGGGCGCCTGTATTCCCGTGGGCGCGGTCAACGGAGGCGAGTAAGGAAGGGGCGGCGCCAGGCTGGATGATGAGAGGGAAGCAGCAGAGGACTGCAGGCCAGCCAGGGACGGCAGATAAGGCTGTAGATTGGAGAGATAATGCGGCGGTGCCTCCAGCTTGGAGCGTTGGGAGAGCTGTGCCAGGACGGAAGTGAAGGACGGGGTGTAGGGCAGCAGGTGCGGGGCCAGCACAGGGGGCCGGAACTGCATCTCCCTTAGGACGGCTAGAGAAGGGTGGAGGTAAGGCGATCCTGGAGGCAGGAGGGGCTGAGTGGCGGAGACAGCAGCCACTGCGGCGGCGGCAGAGGTTGGTGGCAAGTAGGGGCTTGGGGGCGGCACTCGGGCGCCGTGGAACATAGCGGTAGGGTCTAGGTGCTTAGCTCCCGGGTAGCCAATCCCTGTAGCGAAGGGGCTGGAGATGGTAGGTGGAAGAGGGGAAGGATTCTGGAGGGGCAGGGGAGCAGACGGAGGAAAACCGCCGTATGGATGTGTCGACGGCCCCACCTTCTCCTGCTTCCTCCATTTAGCTCGCCGGTTCTGGAACCACACCTGGATACGAGCCTCCGTTAGTCCAATCTTCATAGCCAGTTCTTCTCTGGTGAACACGTCGGGGTAGTGGGTGCGGGCGAACACCTTCTCTAATTCCTCCAGCTGGTAAGAGGTGAAGGTGGTGCGGTAGCGGCGCTGCTTTCGCTTGGAAGGGCCGCCAGCCTCCCCGCCACCTTCACTACTCCCTTCACCTACACCACCACCACTTCCTCCCTCCTCTTCCTCTTCACCCGTCTCGTCACATTTCCCTACTTCCACTTCAGAATCTGTATCCACCACATCCACTTCCAGGTCCTCCTCGGCCTCCTGGTGGGGGCGCTGTGGCGGCGGACTCTGGCGGTGGGCGGGAGTGGACTGGGAAGCACCTTCGCCCTGGCGCTTGAGGCACATGTCCAGAGCCACGGACACGGGCGTGGGTGTAGGACACTCCTCCAGGATCCCCATGACTTCCCTGCAAGGACAAGAACCGACTGTCAG
>callinectes_sapidus.55640
CCCGGCCGTAATGGCCAATTTCACCTCCTGATCTCTGGCCTTGAGCCGCAGGTCCTGAAGAGAGGCATGTCTCCGCTCCGCGTCGTCCCTGTGCAGGGGTAGTGGAGGGATCGGGGGCGCCTGTATTCCCGTGGGCGCGGTCAACGGAGGCGAGTAAGGAAGGGGCGGCGCCAGGCTGGATGATGAGAGGGAAGCAGCAGAGGACTGCAGGCCAGCCAGGGACGGCAGATAAGGCTGTAGATTGGAGAGATAATGCGGCGGTGCCTCCAGCTTGGAGCGTTGGGAGAGCTGTGCCAGGACGGAAGTGAAGGACGGGGTGTAGGGCAGCAGGTGCGGGGCCAGCACAGGGGGCCGGAACTGCATCTCCCTTAGGACGGCTAGAGAAGGGTGGAGGTAAGGCGATCCTGGAGGCAGGAGGGGCTGAGTGGCGGAGACAGCAGCCACTGCGGCGGCGGCAGAGGTTGGTGGCAAGTAGGGGCTTGGGGGCGGCACTCGGGCGCCGTGGAACATAGCGGTAGGGTCTAGGTGCTTAGCTCCCGGGTAGCCAATCCCTGTAGCGAAGGGGCTGGAGATGGTAGGTGGAAGAGGGGAAGGATTCTGGAGGGGCAGGGGAGCAGACGGAGGAAAACCGCCGTATGGATGTGTCGACGGCCCCACCTTCTCCTGCTTCCTCCATTTAGCTCGCCGGTTCTGGAACCACACCTGGATACGAGCCTCCGTTAGTCCAATCTTCATAGCCAGTTCTTCTCTGGTGAACACGTCGGGGTAGTGGGTGCGGGCGAACACCTTCTCTAATTCCTCCAGCTGGTAAGAGGTGAAGGTGGTGCGGTAGCGGCGCTGCTTTCGCTTGGAAGGGCCGCCAGCCTCCCCGCCACCTTCACTACTCCCTTCACCTACACCACCACCACTTCCTCCCTCCTCTTCCTCTTCACCCGTCTCGTCACATTTCCCTACTTCCACTTCAGAATCTGTATCCACCACATCCACTTCCAGGTCCTCCTCGGCCTCCTGGTGGGGGCGCTGTGGCGGCGGACTCTGGCGGTGGGCGGGAGTGGACTGGGAAGCACCTTCGCCCTGGCGCTTGAGGCACATGTCCAGAGCCACGGACACGGGCGTGGGTGTAGGACACTCCTCCAGGATCCCCATGACTTCCCTGCAAGGACAAGAACCGACTGTCAG
>callinectes_sapidus.71720
GGTACTTTTTTCTTTTTTACATATATTACAGTGAAAGTCAGTGTTCTTGTTGATTCTGTTACAACTGTTAAACATATTGTTGCTGCAAGTCCTATACGCTAGTGATCACTCATTTGAACACCAAGGCTCAATGTCTCATGGCCATACATTACAAAGGTTACATTGTGTATGGTCAGGTAGTTGGTAAGTCTTGCCATGGACACTAAGCACAGGGACTAAGCTAGCTCAATCATTAGCTGCTCCTTGATTTTCCACTCCAAAGGTAATGTAAAATAGCACCATAAAATAATGGAGTGGGAAGATCACACAACTGAAATTCCAGTGTTTATGTTTACCATTGATTAGGTATATTAATACTTACCATAAAAGAATGTAAAAATTTAATAAAAGTGTCGTTATTGCAGCTGGTTTAAGTTAATGGGCTTGATTTGACGGTATTACAATATCAACACTAGTGCAGGCACAAACATCACAAAGCATTACCACAAACTTTGAAAATCCTTCAATAAAATAATAAATATTCTTGCATCATATTTGGGATTGCCCAAGTTGAAAAAATTTCCAAAATGTTTCCAAATCAAATTGCAATTATCAAATAAAAATAAAAAGGTTCCCTGAACAGGGAAGCCCATAATCTAAGATGTTCAGAGCAACTAAACTATATTTTCCTCTATTGAAAATTTACTACCTAAAATGATGTTAAATATTAAAATATCAAAACTGTATCATAACTAATGAGCTCTCAGCATAATCTCTCATTTACATCACTCAAAAATGTTAGGTACCATAGGACTGATTCATCCATACACATATATATATTATATATATGTATAAGTAAAAAGAAATGGTTGAAGAATACTTAGACTGGTAACTGGTGAGCAGTTCTAAGTACAACTGAACCAAATGGTGTCTCATAAGAGTATTGCAAAGCAGAACAGTAATGTGCACGGGAAACCTTTTAAGGCACATTGTTACACTTCCTCTGCATTGCTTGAGCGGTATGTCAAGGCAGACAAAAACGTAGACAGCAATGAAGACACGAGTAAAGAACAGTGTTCATGAAGACATGTTAATTGTATGTGCAGTACACTCTCCTGACTGTTGATCACGTGTCTTCACTCACTGTCTGAAGGGAAGACAAACACCAATTTTGGAATGTTCTATAACTACACTAATCTTGGTGAGTCATGATAATTATAGGGGATACCTAAACAGTATGGGCGGAGACAGCATTAACTCCATCACGGTAAGGCATTCCATTGTACTATAAAGACCATACATTTATGAGCTATACCAATACATCTGGTTAGTTCTTCATCACTGCCAAAGATCAGCATGTGAAAAATCTTATGACAAAATAGGCCATTTCATAGCACAAAAATTTGTCCTCTTTTTCTTGAGGCATTCAGAAGTGACTGACAAAGATCCTCCAATACTACTGGATACAATCCAAGAAAACATGTCTTTTAAAAAGGATACTACAATTCAGAAACATCACAACCAGCCCTTCAAAATGCATGTCTCTACAAAACTGACACTGCTTACAATAATTTTCTTCACAGCAAGACAGGCACTGTTCTTGTTACTGTTACTGCTTGGTAATATTAAGTTCCTATTTACATCAAACATTGGAAATACTCTCTCACACTGACAAACTAAAAGCAGCTAACAAGTGAAAAGTAGCTAGAGCTTTCCTTCTGTATGAGAAGCATCCAATATATTATCCATAAAATCAATTCATTATCAATAAACAAATAGTATTTCTTACTTTTCCAATTCCTTGTGCCAAGTTTTAGAGGCTGAGGTAGGTGCGGGTGGTGTCTATGGTTTCCTGTGGGGGTGGTGAGGCATTCTGCTTCTCCCACTGGCTGAGGGCAGCATCAACCAGCATGTAAAGGCACTTGAATTTGTCTGCATCATCCTCTGGAGGAGTAGGGGGAGGTGTGACTTGAGCAGGTGTGAAGGTGTGTGGGGCATATTCTGTTTGTGGAACGTAATGCTCTGGAGTTGATGGAGGATACAAGGGAGAATCATTTGGAGTGTATGCAGGTGAATTGGTGTCTGTGTATATGGGTGAGTTTGTCGTTGCTGTCACTTCTGTTATGAAGTTTGGAGCAGTGGTGGGTAGAGGAGCAGATGCTGGTGGTGGTGCTGGGGTACTGGTGTTGAAACTGGTGTTGTGCTCAGTCTCCGAACCACACCCACAGGGACAAACAGCTTCAAAAGGCGGCTTGGCTGATACTCTCTGCTGCTCTGCCACCCAAGAGGCGACACGGGACTGCATGGAGAAGTCATAGTCGTGGTCTGGGAGTTCTGTGGATTCCCAGTGGGGCCTGGTGCGTGTGTAGTCATTCTGTGTTGGCCGGGCACACTCCTCCTGTTCAACCCGGTCGCGTGATGAGACGCCCTTCAGCTTCTTAGCACGTCGGGTGATGGTGTACTTCTCAGGGTCGTTGCCCTCACGCCGAATGATCTCTGGAAGGATTCTCCGCCGGGCGTTGATGAACCAATTGCATACCTGAAGGACAGACAGGTTAGCTGCCCGTGACAGCTGCAGCTTCTCCTCGTCAGAAGGGTAGGCATTGTAGCGATGATCATACAGCCATTTCTTCAGTATTTTCACAGACTCCTTGGGAAGATTCCCTCGGCGTTTTCGAGCTGCTGCTGCTGCTGCCCTTAAATAGGATTCATCACCCCCAGAGGAGGGCTCGTCTGTGCTGGATGAAGAGGATCGTTCGCGAACACACACTGGGCTGCTTGACACCACCTCCTCCTTTACCACCATGCCGGTGTGCATCTCCTCATCATCCATGGTCACTGGCTGTCGTGTTCACTGTTAATAACAAGGAATAATCGACACCTTGCCTTCTGCCTCCCACGAGGTCTGTTCCCGCGCGCGGTGTGACCCCCGGCCGTAATGGCC
>callinectes_sapidus.71721
TACTTTTTTCTTTTTTAAAGAATGTAAAAATTTAATAAAAAGTGTCGTTATTGCAGCTGGTTTAAGTTAATGGGCTTGATTTGACGGTATTACAATATCAACACTAGTGCAGGCACAAACATCACAAAGCATTACCACAAACTTTGAAAATCCTTCAATAAAATAATAAATATTCTTGCATCATATTTGGGATTGCCCAAGTTGAAAAAATTTCCAAAATGTTTCCAAATCAAATTGCAATTATCAAATAAAAATAAAAAGGTTCCCTGAACAGGGAAGCCCATAATCTAAGATGTTCAGAGCAACTAAACTATATTTTCCTCTATTGAAAATTTACTACCTAAAATGATGTTAAATATTAAAATATCAAAACTGTATCATAACTAATGAGCTCTCAGCATAATCTCTCATTTACATCACTCAAAAATGTTAGGTACCATAGGACTGATTCATCCATACACATATATATATTATATATATGTATAAGTAAAAAGAAATGGTTGAAGAATACTTAGACTGGTAACTGGTGAGCAGTTCTAAGTACAACTGAACCAAATGGTGTCTCATAAGAGTATTGCAAAGCAGAACAGTAATGTGCACGGGAAACCTTTTAAGGCACATTGTTACACTTCCTCTGCATTGCTTGAGCGGTATGTCAAGGCAGACAAAAACGTAGACAGCAATGAAGACACGAGTAAAGAACAGTGTTCATGAAGACATGTTAATTGTATGTGCAGTACACTCTCCTGACTGTTGATCACGTGTCTTCACTCACTGTCTGAAGGGAAGACAAACACCAATTTTGGAATGTTCTATAACTACACTAATCTTGGTGAGTCATGATAATTATAGGGGATACCTAAACAGTATGGGCGGAGACAGCATTAACTCCATCACGGTAAGGCATTCCATTGTACTATAAAGACCATACATTTATGAGCTATACCAATACATCTGGTTAGTTCTTCATCACTGCCAAAGATCAGCATGTGAAAAATCTTATGACAAAATAGGCCATTTCATAGCACAAAAATTTGTCCTCTTTTTCTTGAGGCATTCAGAAGTGACTGACAAAGATCCTCCAATACTACTGGATACAATCCAAGAAAACATGTCTTTTAAAAAGGATACTACAATTCAGAAACATCACAACCAGCCCTTCAAAATGCATGTCTCTACAAAACTGACACTGCTTACAATAATTTTCTTCACAGCAAGACAGGCACTGTTCTTGTTACTGTTACTGCTTGGTAATATTAAGTTCCTATTTACATCAAACATTGGAAATACTCTCTCACACTGACAAACTAAAAGCAGCTAACAAGTGAAAAGTAGCTAGAGCTTTCCTTCTGTATGAGAAGCATCCAATATATTATCCATAAAATCAATTCATTATCAATAAACAAATAGTATTTCTTACTTTTCCAATTCCTTGTGCCAAGTTTTAGAGGCTGAGGTAGGTGCGGGTGGTGTCTATGGTTTCCTGTGGGGGTGGTGAGGCATTCTGCTTCTCCCACTGGCTGAGGGCAGCATCAACCAGCATGTAAAGGCACTTGAATTTGTCTGCATCATCCTCTGGAGGAGTAGGGGGAGGTGTGACTTGAGCAGGTGTGAAGGTGTGTGGGGCATATTCTGTTTGTGGAACGTAATGCTCTGGAGTTGATGGAGGATACAAGGGAGAATCATTTGGAGTGTATGCAGGTGAATTGGTGTCTGTGTATATGGGTGAGTTTGTCGTTGCTGTCACTTCTGTTATGAAGTTTGGAGCAGTGGTGGGTAGAGGAGCAGATGCTGGTGGTGGTGCTGGGGTACTGGTGTTGAAACTGGTGTTGTGCTCAGTCTCCGAACCACACCCACAGGGACAAACAGCTTCAAAAGGCGGCTTGGCTGATACTCTCTGCTGCTCTGCCACCCAAGAGGCGACACGGGACTGCATGGAGAAGTCATAGTCGTGGTCTGGGAGTTCTGTGGATTCCCAGTGGGGCCTGGTGCGTGTGTAGTCATTCTGTGTTGGCCGGGCACACTCCTCCTGTTCAACCCGGTCGCGTGATGAGACGCCCTTCAGCTTCTTAGCACGTCGGGTGATGGTGTACTTCTCAGGGTCGTTGCCCTCACGCCGAATGATCTCTGGAAGGATTCTCCGCCGGGCGTTGATGAACCAATTGCATACCTGAAGGACAGACAGGTTAGCTGCCCGTGACAGCTGCAGCTTCTCCTCGTCAGAAGGGTAGGCATTGTAGCGATGATCATACAGCCATTTCTTCAGTATTTTCACAGACTCCTTGGGAAGATTCCCTCGGCGTTTTCGAGCTGCTGCTGCTGCTGCCCTTAAATAGGATTCATCACCCCCAGAGGAGGGCTCGTCTGTGCTGGATGAAGAGGATCGTTCGCGAACTTTCGCGTTAACGAACATTTCATCATGCGACGAGTTGTCAGAGAAGTAATGCATGGCTGGTTGTGGCGAGTACTGGGCGGCGGGGTAAATGGTATGGAGGCTGTGGGGAGAGGAGAGGAGCGCGTGGACCAACACGTGGGGCTTCCTCCTCCCACTTGCTTACGCCAGCCAAACCTCAGAAAGAATTTGGATATGGTGCACTACCACTTTCCTCTGTTTCTCGGGAGCTCAGGTTACCACAGGGAGCAATAAACAGGTTGGCGGAAGCTGGTGTCCGTAACGAACTGTCACGTAAATCCTGCTGTGACTTGGCAGTACAGTACAACATACAATGTCCTTATTCCACTGGTAATACAACGCCGCAATATGTAAGCGGTGTTTTCGTTACATGTGCACGAAATGTAACAGACGACAGTATCACTGGCCTCTTGACACAAGGGATGAGTGGACCACGTGGTGTTCTCAAGCCCGCCAAACACCCGCTGCTTTCACTAATAGTTTGCTAAGCCTTCTCTCCCTGATCAACAACACTAACCGCGGTGACACACAAGTTACTGATGTTCAGCAGCTTCAGAATAAGTACGTTCACTCAAATCATCCAATAATGGCACAAAACAATAAAGAGAAGTAGAGCCGCTCGCCTCCTAGCGCGCCCACCACGTGACTCCC
>callinectes_sapidus.71722
GGTACTTTTTTCTTTTTTACATATATTACAGTGAAAGTCAGTGTTCTTGTTGATTCTGTTACAACTGTTAAACATATTGTTGCTGCAAGTCCTATACGCTAGTGATCACTCATTTGAACACCAAGGCTCAATGTCTCATGGCCATACATTACAAAGGTTACATTGTGTATGGTCAGGTAGTTGGTAAGTCTTGCCATGGACACTAAGCACAGGGACTAAGCTAGCTCAATCATTAGCTGCTCCTTGATTTTCCACTCCAAAGGTAATGTAAAATAGCACCATAAAATAATGGAGTGGGAAGATCACACAACTGAAATTCCAGTGTTTATGTTTACCATTGATTAGGTATATTAATACTTACCATAAAAGAATGTAAAAATTTAATAAAAGTGTCGTTATTGCAGCTGGTTTAAGTTAATGGGCTTGATTTGACGGTATTACAATATCAACACTAGTGCAGGCACAAACATCACAAAGCATTACCACAAACTTTGAAAATCCTTCAATAAAATAATAAATATTCTTGCATCATATTTGGGATTGCCCAAGTTGAAAAAATTTCCAAAATGTTTCCAAATCAAATTGCAATTATCAAATAAAAATAAAAAGGTTCCCTGAACAGGGAAGCCCATAATCTAAGATGTTCAGAGCAACTAAACTATATTTTCCTCTATTGAAAATTTACTACCTAAAATGATGTTAAATATTAAAATATCAAAACTGTATCATAACTAATGAGCTCTCAGCATAATCTCTCATTTACATCACTCAAAAATGTTAGGTACCATAGGACTGATTCATCCATACACATATATATATTATATATATGTATAAGTAAAAAGAAATGGTTGAAGAATACTTAGACTGGTAACTGGTGAGCAGTTCTAAGTACAACTGAACCAAATGGTGTCTCATAAGAGTATTGCAAAGCAGAACAGTAATGTGCACGGGAAACCTTTTAAGGCACATTGTTACACTTCCTCTGCATTGCTTGAGCGGTATGTCAAGGCAGACAAAAACGTAGACAGCAATGAAGACACGAGTAAAGAACAGTGTTCATGAAGACATGTTAATTGTATGTGCAGTACACTCTCCTGACTGTTGATCACGTGTCTTCACTCACTGTCTGAAGGGAAGACAAACACCAATTTTGGAATGTTCTATAACTACACTAATCTTGGTGAGTCATGATAATTATAGGGGATACCTAAACAGTATGGGCGGAGACAGCATTAACTCCATCACGGTAAGGCATTCCATTGTACTATAAAGACCATACATTTATGAGCTATACCAATACATCTGGTTAGTTCTTCATCACTGCCAAAGATCAGCATGTGAAAAATCTTATGACAAAATAGGCCATTTCATAGCACAAAAATTTGTCCTCTTTTTCTTGAGGCATTCAGAAGTGACTGACAAAGATCCTCCAATACTACTGGATACAATCCAAGAAAACATGTCTTTTAAAAAGGATACTACAATTCAGAAACATCACAACCAGCCCTTCAAAATGCATGTCTCTACAAAACTGACACTGCTTACAATAATTTTCTTCACAGCAAGACAGGCACTGTTCTTGTTACTGTTACTGCTTGGTAATATTAAGTTCCTATTTACATCAAACATTGGAAATACTCTCTCACACTGACAAACTAAAAGCAGCTAACAAGTGAAAAGTAGCTAGAGCTTTCCTTCTGTATGAGAAGCATCCAATATATTATCCATAAAATCAATTCATTATCAATAAACAAATAGTATTTCTTACTTTTCCAATTCCTTGTGCCAAGTTTTAGAGGCTGAGGTAGGTGCGGGTGGTGTCTATGGTTTCCTGTGGGGGTGGTGAGGCATTCTGCTTCTCCCACTGGCTGAGGGCAGCATCAACCAGCATGTAAAGGCACTTGAATTTGTCTGCATCATCCTCTGGAGGAGTAGGGGGAGGTGTGACTTGAGCAGGTGTGAAGGTGTGTGGGGCATATTCTGTTTGTGGAACGTAATGCTCTGGAGTTGATGGAGGATACAAGGGAGAATCATTTGGAGTGTATGCAGGTGAATTGGTGTCTGTGTATATGGGTGAGTTTGTCGTTGCTGTCACTTCTGTTATGAAGTTTGGAGCAGTGGTGGGTAGAGGAGCAGATGCTGGTGGTGGTGCTGGGGTACTGGTGTTGAAACTGGTGTTGTGCTCAGTCTCCGAACCACACCCACAGGGACAAACAGCTTCAAAAGGCGGCTTGGCTGATACTCTCTGCTGCTCTGCCACCCAAGAGGCGACACGGGACTGCATGGAGAAGTCATAGTCGTGGTCTGGGAGTTCTGTGGATTCCCAGTGGGGCCTGGTGCGTGTGTAGTCATTCTGTGTTGGCCGGGCACACTCCTCCTGTTCAACCCGGTCGCGTGATGAGACGCCCTTCAGCTTCTTAGCACGTCGGGTGATGGTGTACTTCTCAGGGTCGTTGCCCTCACGCCGAATGATCTCTGGAAGGATTCTCCGCCGGGCGTTGATGAACCAATTGCATACCTGAAGGACAGACAGGTTAGCTGCCCGTGACAGCTGCAGCTTCTCCTCGTCAGAAGGGTAGGCATTGTAGCGATGATCATACAGCCATTTCTTCAGTATTTTCACAGACTCCTTGGGAAGATTCCCTCGGCGTTTTCGAGCTGCTGCTGCTGCTGCCCTTAAATAGGATTCATCACCCCCAGAGGAGGGCTCGTCTGTGCTGGATGAAGAGGATCGTTCGCGAACTTTCGCGTTAACGAACATTTCATCATGCGACGAGTTGTCAGAGAAGTAATGCATGGCTGGTTGTGGCGAGTACTGGGCGGCGGGGTAAATGGTATGGAGGCTGTGGGGAGAGGAGAGGAGCGCGTGGACCAACACGTGGGGCTTCCTCCTCCCACTTGCTTACGCCAGCCAAACCTCAGAAAGAATTTGGATATGGTGCACTACCACTTTCCTCTGTTTCTCGGGAGCTCAGGTTACCACAGGGAGCAATAAACAGGTTGGCGGAAGCTGGTGTCCGTAACGAACTGTCACGTAAATCCTGCTGTGACTTGGCAGTACAGTACAACATACAATGTCCTTATTCCACTGGTAATACAACGCCGCAATATGTAAGCGGTGTTTTCGTTACATGTGCACGAAATGTAACAGACGACAGTATCACTGGCCTCTTGACACAAGGGATGAGTGGACCACGTGGTGTTCTCAAGCCCGCCAAACACCCGCTGCTTTCACTAATAGTTTGCTAAGCCTTCTCTCCCTGATCAACAACACTAACCGCGGTGACACACAAGTTACTGATGTTCAGCAGCTTCAGAATAAGTACGTTCACTCAAATCATCCAATAATGGCACAAAACAATAAAGAGAAGTAGAGCCGCTCGCCTCCTAGCGCGCCCACCACGTGACTCCC
>callinectes_sapidus.71724
TTTTTTTTTTTTTTTGTTCTTCTTTTTTTTTTTTTTTTTAAATAGATCATTTTATTTTCTCTATGATAATAATTCTGCACTGTACAGAAGACGCACTAATATTGGACTACGCTCATCCCACGTCCCCTCAGCCTGTTGCTTCCTCTCACTCGCCCCGCCCTGACCACAGTGCCACTCAGCCTCCCCACCAAAGAAATACAGCAATAAGAACTATATGTTATAAGAGTAGCAACCCTGATATCAAGATTTACTGAGGAGAAACCAGTGACAACAAAACTAACCCAAGTCAAGAAGGGCAGGTGAGAGCAAGGCAACAGTCTGAGAGCGTGGCATTGCGACTTCAACCATCAAACTATGAACAACATAAAGAATATCACTACTCTCACGGAATAACTGAGGTGGCAGTTACATGCAGACAACATTGGCACTGAATACAAAACTAAATATTTTCTTACAAACTTAGCCATATCATTTCCATTGTAAAAAGGATTTTGAAGAACCATTTCATCAACACCTTCCTTCAGTTTACAGGGTCAATAACTAGTATATGTACATGATCCCTGACAAACTTTCCAATGTTTACAAGTGACAATATGGTGTACACAGAAGCATTTTCATTATCAGCTTCAGGTGGTTTGGCATTCACAATGTTTCTTTTCTCTTTTTACATATATTACAGTGAAAGTCAGTGTTCTTGTTGATTCTGTTACAACTGTTAAACATATTGTTGCTGCAAGTCCTATACGCTAGTGATCACTCATTTGAACACCAAGGCTCAATGTCTCATGGCCATACATTACAAAGGTTACATTGTGTATGGTCAGGTAGTTGGTAAGTCTTGCCATGGACACTAAGCACAGGGACTAAGCTAGCTCAATCATTAGCTGCTCCTTGATTTTCCACTCCAAAGGTAATGTAAAATAGCACCATAAAATAATGGAGTGGGAAGATCACACAACTGAAATTCCAGTGTTTATGTTTACCATTGATTAGGTATATTAATACTTACCATAAAAGAATGTAAAAATTTAATAAAAGTGTCGTTATTGCAGCTGGTTTAAGTTAATGGGCTTGATTTGACGGTATTACAATATCAACACTAGTGCAGGCACAAACATCACAAAGCATTACCACAAACTTTGAAAATCCTTCAATAAAATAATAAATATTCTTGCATCATATTTGGGATTGCCCAAGTTGAAAAAATTTCCAAAATGTTTCCAAATCAAATTGCAATTATCAAATAAAAATAAAAAGGTTCCCTGAACAGGGAAGCCCATAATCTAAGATGTTCAGAGCAACTAAACTATATTTTCCTCTATTGAAAATTTACTACCTAAAATGATGTTAAATATTAAAATATCAAAACTGTATCATAACTAATGAGCTCTCAGCATAATCTCTCATTTACATCACTCAAAAATGTTAGGTACCATAGGACTGATTCATCCATACACATATATATATTATATATATGTATAAGTAAAAAGAAATGGTTGAAGAATACTTAGACTGGTAACTGGTGAGCAGTTCTAAGTACAACTGAACCAAATGGTGTCTCATAAGAGTATTGCAAAGCAGAACAGTAATGTGCACGGGAAACCTTTTAAGGCACATTGTTACACTTCCTCTGCATTGCTTGAGCGGTATGTCAAGGCAGACAAAAACGTAGACAGCAATGAAGACACGAGTAAAGAACAGTGTTCATGAAGACATGTTAATTGTATGTGCAGTACACTCTCCTGACTGTTGATCACGTGTCTTCACTCACTGTCTGAAGGGAAGACAAACACCAATTTTGGAATGTTCTATAACTACACTAATCTTGGTGAGTCATGATAATTATAGGGGATACCTAAACAGTATGGGCGGAGACAGCATTAACTCCATCACGGTAAGGCATTCCATTGTACTATAAAGACCATACATTTATGAGCTATACCAATACATCTGGTTAGTTCTTCATCACTGCCAAAGATCAGCATGTGAAAAATCTTATGACAAAATAGGCCATTTCATAGCACAAAAATTTGTCCTCTTTTTCTTGAGGCATTCAGAAGTGACTGACAAAGATCCTCCAATACTACTGGATACAATCCAAGAAAACATGTCTTTTAAAAAGGATACTACAATTCAGAAACATCACAACCAGCCCTTCAAAATGCATGTCTCTACAAAACTGACACTGCTTACAATAATTTTCTTCACAGCAAGACAGGCACTGTTCTTGTTACTGTTACTGCTTGGTAATATTAAGTTCCTATTTACATCAAACATTGGAAATACTCTCTCACACTGACAAACTAAAAGCAGCTAACAAGTGAAAAGTAGCTAGAGCTTTCCTTCTGTATGAGAAGCATCCAATATATTATCCATAAAATCAATTCATTATCAATAAACAAATAGTATTTCTTACTTTTCCAATTCCTTGTGCCAAGTTTTAGAGGCTGAGGTAGGTGCGGGTGGTGTCTATGGTTTCCTGTGGGGGTGGTGAGGCATTCTGCTTCTCCCACTGGCTGAGGGCAGCATCAACCAGCATGTAAAGGCACTTGAATTTGTCTGCATCATCCTCTGGAGGAGTAGGGGGAGGTGTGACTTGAGCAGGTGTGAAGGTGTGTGGGGCATATTCTGTTTGTGGAACGTAATGCTCTGGAGTTGATGGAGGATACAAGGGAGAATCATTTGGAGTGTATGCAGGTGAATTGGTGTCTGTGTATATGGGTGAGTTTGTCGTTGCTGTCACTTCTGTTATGAAGTTTGGAGCAGTGGTGGGTAGAGGAGCAGATGCTGGTGGTGGTGCTGGGGTACTGGTGTTGAAACTGGTGTTGTGCTCAGTCTCCGAACCACACCCACAGGGACAAACAGCTTCAAAAGGCGGCTTGGCTGATACTCTCTGCTGCTCTGCCACCCAAGAGGCGACACGGGACTGCATGGAGAAGTCATAGTCGTGGTCTGGGAGTTCTGTGGATTCCCAGTGGGGCCTGGTGCGTGTGTAGTCATTCTGTGTTGGCCGGGCACACTCCTCCTGTTCAACCCGGTCGCGTGATGAGACGCCCTTCAGCTTCTTAGCACGTCGGGTGATGGTGTACTTCTCAGGGTCGTTGCCCTCACGCCGAATGATCTCTGGAAGGATTCTCCGCCGGGCGTTGATGAACCAATTGCATACCTGAAGGACAGACAGGTTAGCTGCCCGTGACAGCTGCAGCTTCTCCTCGTCAGAAGGGTAGGCATTGTAGCGATGATCATACAGCCATTTCTTCAGTATTTTCACAGACTCCTTGGGAAGATTCCCTCGGCGTTTTCGAGCTGCTGCTGCTGCTGCCCTTAAATAGGATTCATCACCCCCAGAGGAGGGCTCGTCTGTGCTGGATGAAGAGGATCGTTCGCGAACACACACTGGGCTGCTTGACACCACCTCCTCCTTTACCACCATGCCGGTGTGCATCTCCTCATCATCCATGGTCACTGGCTGTCGTGTTCACTGTTAATAACAAGGAATAATCGACACCTTGCCTTCTGCCTCCCACGAGGTCTGTTCCCGCGCGCGGTGTGACCCCCGGCCGTAATGGCC
>callinectes_sapidus.71725
TACTTTTTTCTTTTTTAAAGAATGTAAAAATTTAATAAAAAGTGTCGTTATTGCAGCTGGTTTAAGTTAATGGGCTTGATTTGACGGTATTACAATATCAACACTAGTGCAGGCACAAACATCACAAAGCATTACCACAAACTTTGAAAATCCTTCAATAAAATAATAAATATTCTTGCATCATATTTGGGATTGCCCAAGTTGAAAAAATTTCCAAAATGTTTCCAAATCAAATTGCAATTATCAAATAAAAATAAAAAGGTTCCCTGAACAGGGAAGCCCATAATCTAAGATGTTCAGAGCAACTAAACTATATTTTCCTCTATTGAAAATTTACTACCTAAAATGATGTTAAATATTAAAATATCAAAACTGTATCATAACTAATGAGCTCTCAGCATAATCTCTCATTTACATCACTCAAAAATGTTAGGTACCATAGGACTGATTCATCCATACACATATATATATTATATATATGTATAAGTAAAAAGAAATGGTTGAAGAATACTTAGACTGGTAACTGGTGAGCAGTTCTAAGTACAACTGAACCAAATGGTGTCTCATAAGAGTATTGCAAAGCAGAACAGTAATGTGCACGGGAAACCTTTTAAGGCACATTGTTACACTTCCTCTGCATTGCTTGAGCGGTATGTCAAGGCAGACAAAAACGTAGACAGCAATGAAGACACGAGTAAAGAACAGTGTTCATGAAGACATGTTAATTGTATGTGCAGTACACTCTCCTGACTGTTGATCACGTGTCTTCACTCACTGTCTGAAGGGAAGACAAACACCAATTTTGGAATGTTCTATAACTACACTAATCTTGGTGAGTCATGATAATTATAGGGGATACCTAAACAGTATGGGCGGAGACAGCATTAACTCCATCACGGTAAGGCATTCCATTGTACTATAAAGACCATACATTTATGAGCTATACCAATACATCTGGTTAGTTCTTCATCACTGCCAAAGATCAGCATGTGAAAAATCTTATGACAAAATAGGCCATTTCATAGCACAAAAATTTGTCCTCTTTTTCTTGAGGCATTCAGAAGTGACTGACAAAGATCCTCCAATACTACTGGATACAATCCAAGAAAACATGTCTTTTAAAAAGGATACTACAATTCAGAAACATCACAACCAGCCCTTCAAAATGCATGTCTCTACAAAACTGACACTGCTTACAATAATTTTCTTCACAGCAAGACAGGCACTGTTCTTGTTACTGTTACTGCTTGGTAATATTAAGTTCCTATTTACATCAAACATTGGAAATACTCTCTCACACTGACAAACTAAAAGCAGCTAACAAGTGAAAAGTAGCTAGAGCTTTCCTTCTGTATGAGAAGCATCCAATATATTATCCATAAAATCAATTCATTATCAATAAACAAATAGTATTTCTTACTTTTCCAATTCCTTGTGCCAAGTTTTAGAGGCTGAGGTAGGTGCGGGTGGTGTCTATGGTTTCCTGTGGGGGTGGTGAGGCATTCTGCTTCTCCCACTGGCTGAGGGCAGCATCAACCAGCATGTAAAGGCACTTGAATTTGTCTGCATCATCCTCTGGAGGAGTAGGGGGAGGTGTGACTTGAGCAGGTGTGAAGGTGTGTGGGGCATATTCTGTTTGTGGAACGTAATGCTCTGGAGTTGATGGAGGATACAAGGGAGAATCATTTGGAGTGTATGCAGGTGAATTGGTGTCTGTGTATATGGGTGAGTTTGTCGTTGCTGTCACTTCTGTTATGAAGTTTGGAGCAGTGGTGGGTAGAGGAGCAGATGCTGGTGGTGGTGCTGGGGTACTGGTGTTGAAACTGGTGTTGTGCTCAGTCTCCGAACCACACCCACAGGGACAAACAGCTTCAAAAGGCGGCTTGGCTGATACTCTCTGCTGCTCTGCCACCCAAGAGGCGACACGGGACTGCATGGAGAAGTCATAGTCGTGGTCTGGGAGTTCTGTGGATTCCCAGTGGGGCCTGGTGCGTGTGTAGTCATTCTGTGTTGGCCGGGCACACTCCTCCTGTTCAACCCGGTCGCGTGATGAGACGCCCTTCAGCTTCTTAGCACGTCGGGTGATGGTGTACTTCTCAGGGTCGTTGCCCTCACGCCGAATGATCTCTGGAAGGATTCTCCGCCGGGCGTTGATGAACCAATTGCATACCTGAAGGACAGACAGGTTAGCTGCCCGTGACAGCTGCAGCTTCTCCTCGTCAGAAGGGTAGGCATTGTAGCGATGATCATACAGCCATTTCTTCAGTATTTTCACAGACTCCTTGGGAAGATTCCCTCGGCGTTTTCGAGCTGCTGCTGCTGCTGCCCTTAAATAGGATTCATCACCCCCAGAGGAGGGCTCGTCTGTGCTGGATGAAGAGGATCGTTCGCGAACACACACTGGGCTGCTTGACACCACCTCCTCCTTTACCACCATGCCGGTGTGCATCTCCTCATCATCCATGGTCACTGGCTGTCGTGTTCACTGTTAATAACAAGGAATAATCGACACCTTGCCTTCTGCCTCCCACGAGGTCTGTTCCCGCGCGCGGTGTGACCCCCGGCCGTAATGGCC
>callinectes_sapidus.71726
TTTTTTTTTTTTTTTGTTCTTCTTTTTTTTTTTTTTTTTAAATAGATCATTTTATTTTCTCTATGATAATAATTCTGCACTGTACAGAAGACGCACTAATATTGGACTACGCTCATCCCACGTCCCCTCAGCCTGTTGCTTCCTCTCACTCGCCCCGCCCTGACCACAGTGCCACTCAGCCTCCCCACCAAAGAAATACAGCAATAAGAACTATATGTTATAAGAGTAGCAACCCTGATATCAAGATTTACTGAGGAGAAACCAGTGACAACAAAACTAACCCAAGTCAAGAAGGGCAGGTGAGAGCAAGGCAACAGTCTGAGAGCGTGGCATTGCGACTTCAACCATCAAACTATGAACAACATAAAGAATATCACTACTCTCACGGAATAACTGAGGTGGCAGTTACATGCAGACAACATTGGCACTGAATACAAAACTAAATATTTTCTTACAAACTTAGCCATATCATTTCCATTGTAAAAAGGATTTTGAAGAACCATTTCATCAACACCTTCCTTCAGTTTACAGGGTCAATAACTAGTATATGTACATGATCCCTGACAAACTTTCCAATGTTTACAAGTGACAATATGGTGTACACAGAAGCATTTTCATTATCAGCTTCAGGTGGTTTGGCATTCACAATGTTTCTTTTCTCTTTTTACATATATTACAGTGAAAGTCAGTGTTCTTGTTGATTCTGTTACAACTGTTAAACATATTGTTGCTGCAAGTCCTATACGCTAGTGATCACTCATTTGAACACCAAGGCTCAATGTCTCATGGCCATACATTACAAAGGTTACATTGTGTATGGTCAGGTAGTTGGTAAGTCTTGCCATGGACACTAAGCACAGGGACTAAGCTAGCTCAATCATTAGCTGCTCCTTGATTTTCCACTCCAAAGGTAATGTAAAATAGCACCATAAAATAATGGAGTGGGAAGATCACACAACTGAAATTCCAGTGTTTATGTTTACCATTGATTAGGTATATTAATACTTACCATAAAAGAATGTAAAAATTTAATAAAAGTGTCGTTATTGCAGCTGGTTTAAGTTAATGGGCTTGATTTGACGGTATTACAATATCAACACTAGTGCAGGCACAAACATCACAAAGCATTACCACAAACTTTGAAAATCCTTCAATAAAATAATAAATATTCTTGCATCATATTTGGGATTGCCCAAGTTGAAAAAATTTCCAAAATGTTTCCAAATCAAATTGCAATTATCAAATAAAAATAAAAAGGTTCCCTGAACAGGGAAGCCCATAATCTAAGATGTTCAGAGCAACTAAACTATATTTTCCTCTATTGAAAATTTACTACCTAAAATGATGTTAAATATTAAAATATCAAAACTGTATCATAACTAATGAGCTCTCAGCATAATCTCTCATTTACATCACTCAAAAATGTTAGGTACCATAGGACTGATTCATCCATACACATATATATATTATATATATGTATAAGTAAAAAGAAATGGTTGAAGAATACTTAGACTGGTAACTGGTGAGCAGTTCTAAGTACAACTGAACCAAATGGTGTCTCATAAGAGTATTGCAAAGCAGAACAGTAATGTGCACGGGAAACCTTTTAAGGCACATTGTTACACTTCCTCTGCATTGCTTGAGCGGTATGTCAAGGCAGACAAAAACGTAGACAGCAATGAAGACACGAGTAAAGAACAGTGTTCATGAAGACATGTTAATTGTATGTGCAGTACACTCTCCTGACTGTTGATCACGTGTCTTCACTCACTGTCTGAAGGGAAGACAAACACCAATTTTGGAATGTTCTATAACTACACTAATCTTGGTGAGTCATGATAATTATAGGGGATACCTAAACAGTATGGGCGGAGACAGCATTAACTCCATCACGGTAAGGCATTCCATTGTACTATAAAGACCATACATTTATGAGCTATACCAATACATCTGGTTAGTTCTTCATCACTGCCAAAGATCAGCATGTGAAAAATCTTATGACAAAATAGGCCATTTCATAGCACAAAAATTTGTCCTCTTTTTCTTGAGGCATTCAGAAGTGACTGACAAAGATCCTCCAATACTACTGGATACAATCCAAGAAAACATGTCTTTTAAAAAGGATACTACAATTCAGAAACATCACAACCAGCCCTTCAAAATGCATGTCTCTACAAAACTGACACTGCTTACAATAATTTTCTTCACAGCAAGACAGGCACTGTTCTTGTTACTGTTACTGCTTGGTAATATTAAGTTCCTATTTACATCAAACATTGGAAATACTCTCTCACACTGACAAACTAAAAGCAGCTAACAAGTGAAAAGTAGCTAGAGCTTTCCTTCTGTATGAGAAGCATCCAATATATTATCCATAAAATCAATTCATTATCAATAAACAAATAGTATTTCTTACTTTTCCAATTCCTTGTGCCAAGTTTTAGAGGCTGAGGTAGGTGCGGGTGGTGTCTATGGTTTCCTGTGGGGGTGGTGAGGCATTCTGCTTCTCCCACTGGCTGAGGGCAGCATCAACCAGCATGTAAAGGCACTTGAATTTGTCTGCATCATCCTCTGGAGGAGTAGGGGGAGGTGTGACTTGAGCAGGTGTGAAGGTGTGTGGGGCATATTCTGTTTGTGGAACGTAATGCTCTGGAGTTGATGGAGGATACAAGGGAGAATCATTTGGAGTGTATGCAGGTGAATTGGTGTCTGTGTATATGGGTGAGTTTGTCGTTGCTGTCACTTCTGTTATGAAGTTTGGAGCAGTGGTGGGTAGAGGAGCAGATGCTGGTGGTGGTGCTGGGGTACTGGTGTTGAAACTGGTGTTGTGCTCAGTCTCCGAACCACACCCACAGGGACAAACAGCTTCAAAAGGCGGCTTGGCTGATACTCTCTGCTGCTCTGCCACCCAAGAGGCGACACGGGACTGCATGGAGAAGTCATAGTCGTGGTCTGGGAGTTCTGTGGATTCCCAGTGGGGCCTGGTGCGTGTGTAGTCATTCTGTGTTGGCCGGGCACACTCCTCCTGTTCAACCCGGTCGCGTGATGAGACGCCCTTCAGCTTCTTAGCACGTCGGGTGATGGTGTACTTCTCAGGGTCGTTGCCCTCACGCCGAATGATCTCTGGAAGGATTCTCCGCCGGGCGTTGATGAACCAATTGCATACCTGAAGGACAGACAGGTTAGCTGCCCGTGACAGCTGCAGCTTCTCCTCGTCAGAAGGGTAGGCATTGTAGCGATGATCATACAGCCATTTCTTCAGTATTTTCACAGACTCCTTGGGAAGATTCCCTCGGCGTTTTCGAGCTGCTGCTGCTGCTGCCCTTAAATAGGATTCATCACCCCCAGAGGAGGGCTCGTCTGTGCTGGATGAAGAGGATCGTTCGCGAACTTTCGCGTTAACGAACATTTCATCATGCGACGAGTTGTCAGAGAAGTAATGCATGGCTGGTTGTGGCGAGTACTGGGCGGCGGGGTAAATGGTATGGAGGCTGTGGGGAGAGGAGAGGAGCGCGTGGACCAACACGTGGGGCTTCCTCCTCCCACTTGCTTACGCCAGCCAAACCTCAGAAAGAATTTGGATATGGTGCACTACCACTTTCCTCTGTTTCTCGGGAGCTCAGGTTACCACAGGGAGCAATAAACAGGTTGGCGGAAGCTGGTGTCCGTAACGAACTGTCACGTAAATCCTGCTGTGACTTGGCAGTACAGTACAACATACAATGTCCTTATTCCACTGGTAATACAACGCCGCAATATGTAAGCGGTGTTTTCGTTACATGTGCACGAAATGTAACAGACGACAGTATCACTGGCCTCTTGACACAAGGGATGAGTGGACCACGTGGTGTTCTCAAGCCCGCCAAACACCCGCTGCTTTCACTAATAGTTTGCTAAGCCTTCTCTCCCTGATCAACAACACTAACCGCGGTGACACACAAGTTACTGATGTTCAGCAGCTTCAGAATAAGTACGTTCACTCAAATCATCCAATAATGGCACAAAACAATAAAGAGAAGTAGAGCCGCTCGCCTCCTAGCGCGCCCACCACGTGACTCCC
>proasellus_rectus.5321
GCTCACCTTTATCAATATCATCCTGGCATGGGTTTACCCCCTGGTCTAATTCCAGCCCACGCATTTCCCCATACTGCAACTCAATTAATGGACACACATGCATTTGGAGCTCTGAAAGCAGGGGGTCCAGGAATTTCGCCTGCAGCTTTGGATTGGTTTGCAAGGGCAGGACTTATGTATCCAAGACTTCCTGAGCTAGCAGGTCTCGGTCACAATGGCCTTATGGGTAAAACGAGGCGTCCGAGGACTGCATTTACTTCCCAACAACTTCTGGAGTTAGAAAAACATTTTCGAGAAAATAAATACCTTTCCAGACCCAAACGATTCGAAGTTGCTACGTCACTTATGCTCACTGAAACGCAGGTGAAAATTT
>proasellus_rectus.6944
GAAACCATACCTGTACTCTTGCCTCTGTCAGTTGAATTCTAAGAGCCAATTCTTCACGAGTGAAGACATCCGGGTAATGAGTATTCAGGAAGGTCATTTCCAGTTCTTCTAACTGCTGGTTTGAGAAGGTAGTTCGATATCGCCTTTGTTTTCGTTTCATAGAACCAATCCCTCCAAATCCTTGATAAGACCCTTTTCTTTCACATTCCCTTGGCTGGTTAAAATCACCTTTAGGTTCGGAAGTCGAGAAGTCTATTTGCGTTGGCACTATATTATTTGATGTGCTTGAATGCGGCAGAACAGAGTTGATGATTGTTGACATGTGA
>proasellus_rectus.7197
AGTAGCCTTTGGCCTCTAACTCAGTAAGATGGGGGTGAAGGTGGTGTGGATGCATCATTTGATGGTGCATTTGGTGATAAGCCTGCGGGTGCATTCCCATGCCCGCGTTCATACTGGCCATTTTGTGTTCCTTCTTCCACTTCATCCGTCTATTTTGGAACCATATTTTGATCTGTCTTTCAGTCAGGCAAAGTGCATGTGCAATTTCTATTCTCCGCCTCCTCGTTAGGTATCGATTGAAATGGAACTCCTTCTCTAATTCCAGAGTCTGGTATCTGGTATAAGACGTTCTTTGTCTCTTTGTTTCGCCATTAGAATTAACCGT
>proasellus_rectus.7406
TGAGGTAGTGGCAATGGTCGATCTTTTCTGATGGCATGTGATAAAAGGTGTTCCTCAGTACGAACTTGTAGTGGAACTTGTTGCTCCACGTGATTTTGAGCCGTCGTTTCCTGGCGGAAGGTAGATTCTTCCCTGTCTTCTTGATCACCATCTGTGTCTTGAAGCTGTTGTGCTGCTTCAATGCTCTTTCTGTGCATACCTAGAAGCCAAGGTGCCGGACAATCTTCTCCCGATTCAACGCTTTTAACTATGGTTTCTGGGAGGGGAAGAGAATGTCTGACCATTGCACCATACAGGCCATATTCGGCCATAATTGTACTCTTTCCCCAGGTTTTCTCAGTCTTGCGCCATTTTGCTCGGCGATTCTGAAACCAAACTTGTATTCTGTCTTCAGGAAGGTCAGTTTTGAGAGACAGCATCTCTCTGGCGTAGACATCGGGATAATGGGACTCCCTAAATGCCTTCTCTAATTCTTCTAATTGATGTGAAGTAAAAATAGTTCGGCTGTGTCGTCGTTTCTTCTTCTTCTTTTTACCAACTCCAATTGAATGGCTGTCGTAAGATTTGTTCATGGAATCCG
>proasellus_rectus.9077
ATATAAAAAATATTCTCAGAGCTTCATCTACCAGTAATGAAATTTGTACAAAAAAGATCTATTGAAGAATGACATTCACCATGCTCTTAAATTTTGGTGAGAGAAGTTCTGAGGTGATTGGGCATATGACTGCGCAGAATTGTAATTGAATTGATACCCAGGAGGAGGAGAATACTGAGGGGGGCTGCATCCGGATGAAGCGTAATTGGTTGGGTACCCAGTTCGACATGGTTTTCCATCATGAACTAACAGTGGTACTGCAACTCTTCTTGGTGACGTAACAGATGCCATAGTAACTGCTGCAGTTGCCATAGTAGTGGTAAGTTCTAGATTTTTATCTTGTCTTTGTCGTTTGCATTTGTATCTTCTGTTTTGGAACCAAATTTTGACTTGCGTTGAAGTAAGTTTCAGTAAATTAGCCAAATGCTCTCTTTCGGGGGCCGTGAGGTAACGCTGCTGCTTAAACCTTCTCTCTAATTCATATACTTGTGCTTGAGAAAATAGCACTCTAGGTTTTCTTTTTGATTTCTGTTTTAATGTGTCTCCAGATTTGGTAAATCGTTCCAAAGACGAAACTTTTTTTTCTGTGTCATCTTTGGCAGTCATTCGGGCATCTGGAAAGGGGGGGCACAAGGTACTTAAAGTTTGGACATGTGGAGAGGTCAACGGAGGACCTCCAAATAAATTATGGGGAGAATGGGAGTCGAATTCTTCTTTGCATTTAGCTGTACCAATAATCGGGTCCATTCCTAACATTAATGGGTTAGGAGTTAAATTCATAGTTGCTTCACCTTCAGCTTGAATATTGGGACTACCATTGGCTCCTGGAGGATGAATTCGATCTCTAAGTGATTCTGCATATTTGGTGTAAATTTCTTTATGACATAATTTGAAGTCTGATTCTGTATCTCTGTTTTCTGATTTTAAGTGCTGATGGTTAGGGGGAGTGGAGTACTCCGATATATGCATATAAGAATATGGAACGTCTCCCATCTCGCTGACATTTGCTTCATGAATATTCCCTAAATGTGGATGTGAATTAACTATGGCTTGCGCTGCGGATGTCGCCGAATGAATGTTGCTGTGCATTTCGTCCCACGCATTGGATGCCCACATACCAATGGAGGGATCGCCAATGGGTTCCCCTGTTATATTGCTTTCACCGTAATAGCCCGGATGGGGACCACCG
>proasellus_rectus.9395
ACTAATTTGATAGTTCAATCAAGAAGTGTAATTACTGATTATAGTTACTATGTGTGATAGTTGTTGAACTAATTATTTAAATAGCATCATCTTTTAATGTGAATATTTTGTTTCGAATGGATATTTTGTAAGGCGACATCAATGCCTTCCGAATCATTTATGATGCCTTTGGTTCCGACTCCCCTTGCTGCAACTAGACCGCGTCTAGGATTCTCGATCGAATCTTTAGTAGGAGATGAAAAACAGTCATCACCATCACCCCCCCTTCAAGGACTTACCAAACTACCAGAGTCTCAGAATGGAAATGAAAATTCCTCGCTGTTAATTTCTCGAGAACTTATTCAAGCGGCGAGGGAACAGCATATTCGCGATTCACTTATAAGATCGCAAATAATTCGCGAACAGTTCAACAGAGATCAACAGCAGATCGCCAGAGAACAGCACAGAATTACGAGAGAGCAACAGCCGTCAACAATTAGAGATAATATTTTGAGAGATTTGGAGAATAGGCTGTTAGGGTCACCGTGTGGAACCCCAGCACGTTCGTCGTCTCCTTCCACACATTACGAAGATGATCTCATCAAGAAGTCCAGCCCTCCCCCAACCTCTCCGATACATCCTCATCCTTCTTTAAATAATGTATTAGCGGGCGTCGGGGTCCCGATACCCCCTCATCTTTTAGCTATGGGTAATCCTGGTTCGTATCCACCTTTGGGATCGCAACTGTTACAACCTCACCCGCTGCTTGGCACGCCGTCAGGTCATCCCTTAGGGACACCTTTACCTCCTTCGGCCACCCCTAGAGAATATCCTTTATACCCCTGGCTATTATCAGCAAGACATGGAAGACTATTTCCCCCAGGATTTCCAGGGTCTGATTTCCCGACATTTTTACTACCATTTCGAAAACCAAAAAGGATTCGAACCGCCTTCAGTCCGAGTCAGCTTCTGAAGTTAGAACAAGCCTTCGAAAGAAACCAATACGTTGTGGGGGCAGAGAGGAAGCAGTTGGCGCAGTCGCTTAATCTATCTGAAACTCAGGTGAAGGTGTGGTTCCAAAATCGAAGGACGAAACATAAACGCCAACAGCAAGAAGGAGATGGTGACGGCGACGAAAGCGTCAATAAAGATAGTTGCAAGAGGTCTCTAGAAGACGATGAAGATGGATTAATATTGGAACACGAGGAAGACGAGGAATTAGACGTAGAAAATGAAGCAGAAAATCAATGAAATTGTTTACTTTGATTACTCTCGTTAGGTGAGATGGAGAGAAAATAAGACTCATTATTAGCGTACTGAGCACGATTATCTCATTAATTCGGGATATATCAGCAACTGTTTCATAACAGGAATAAACAATCAAAATACGGAGAGGTTTTTTGGTGGACGTACTGTATATATTACATTGGGTACGAAGGCAATAGTCCCTTTGCTGTACTGTATAGTGAATTGTATATTTGATAATTTACTGGGCATTAAATAAATCGATATAAGTGATAATGATAAATAATAATTGCTTAATCAAATAAAACATTCTATGAAAGTAATGTTTCAAAAATGAATAGCTATATAGGCTATATTTTCACAAAGTGTAAGTGTTGCGTAATATAATATGAAACTAATTATCTACTCTTACTTCTGCAAATATAGAGGTGACTCACCTCATATGTACTGTAAAAGTTACGTCCACAAAACCATTTAATATTTACTAAAGTGGATTATGAATAAAAATTACGACTGACAATATTTAACTTAACATTCAGTTGGTTAAAAATTCCAAGTCCTAATATGTTATTAAAAAATTTTGAAAACATCTTATGCGCAGTTTGTGTATTCATTGTATTTATGTATACTAAGTTGAGGATAGCAATGGCAGAAATACATGTCGAAACGTGTTTAATTATTAAACAGCTTTAAATCACAATTGATTTCTTTGTATTCTGACTTCATGGAGCTGCATAATA
>proasellus_rectus.9433
GAGAGTCGGTAGCGGCATCGTTAGTACGGTCATTGTTTGACCGACTCATCACTGAACCGTGCGACCGAAAAATTGTGAAGTGAAGTTGCGTGTCCTTCGCGGTGCCAATCTGAACTTGACACCTTTGCTACCCTTGTCCCAAAAAGTGGTTGGAAGATCTTCAGGGTGGATATGATCATGCGCGTCAGCTTCATATACCACATATAAAAGAAGAATTAGCACATCATTATTAATATAATCGTTTCTGTGGCACGAAAACATCTTCATACTAACATTTAATAAAATCGAAAGTGAAGATGACTAACGTTGATTTGGAAACTGAAGAAGAGATTAATGTTGACAGTGACAGTCGTCCGTGCAGCCCAGCTGCCACGGCCCTTAGAGGCAAGAGGGTCACGGATGTTCCTCGAAATAAACTATCTTTTAGTATTTCTGCCCTCTTGGGGGACAGATCTCCCCACGAAGAAGAGCCACTTCACCCCCAAAGTGAAGAAGAAGAGGATTTGGAAGAGGAAGAAGAAGACAGTTATGAATTAGATCAAACTGAATATGAAATTGCAAGGTCCTCTTTCTCGTCCTCACTTGGTAATGGATTCGGTCTGCACCCAAACTACGGCCCCTTAGCAGGTGGGGTTCCAACTGTCCTCAGAGTGCCAGCTCACCGGCCATTAGGGTTGGCTTACCCTGCAAACTTTTTAGGGGCAGCACATCCATGGCTCGCCGGTCTCCCAACCCCACCTTATGATCGCCCAACTGCACTGGCGCCTCATTATCCAACTCTTGACCGCTTAGCAGGTCCATTCCCTCTGGCTAGACGCATTGGTCACCCCTATCAAAGCAGGACCCCCCCAAAACGAAAGAAGCCCAGGACATCCTTCACACGCGTACAGGTAAATGAATTAGAAAAAAGATTTGGGAAGCAGAAATATTTAGCAAGTAGTGAGAGGGCAGCATTAGCTAAATCCCTTAATATGACAGATGCACAAGTGAAAACGTGGTTTCAGAATAGGAGGACAAAGTGGAGGCGTCAGGCAGCTGAAGAGAGAGAAGCTGAAAGACAAGCCACCAATAGGTTGATGATTTCTCTTCAAGCTGAGGCTTTATCCAAAGGACTCCTCACTGATCCTCCAACGACACCTCTGTACAACAGTAACGTCTCACTCTGCGCTCTCGAAAATATCAAACCTTGGGCCGATGCATCTAAAGCTGCCTCTCAAGGGCATATGGACTCAGATGGACACCTTTCTGGGGGATGCGCCGATGGAAATTCAGGCTCAGAACCATCAACAACGCCGGTAGTTTCTCCAATGTGTTCTTGAAGGTCCAACTGAAAGAATCCTCAGTGAAGAATTCAGTTATGCCTTTTGAAACCTGCATATTGATTTTTTTTTTTTAAATAAATCATCTGAATTATATATAGCTCTTGCGCCAATAAATCAAAAGAAAATTGTACTAAAGTAATGTCTATCTATAGTCGGACATTGCTTTCTGTACATAAGACAGATGAGAAATAAAAATGCTGTATTGCATCCAGACTTTAATAAAATTATTTTAGTGCCATATATACTTTTATAAGCTTAATGTATATTTATATACAAATGTAAATTTTT
>proasellus_rectus.9611
TATCAACGCAGAGTACGGGTCACAAATTCTGGTAGTCATGCAGAAGATCGTGATGAGACATTCTTGCCGCAGCTGCCGCCACTGAAGAGGAGTCCATACCGCCTCCTGCGGAAGGAATAACGTGACTCGAAGCTGCCATAGCCGCCGCCAGACTTAAATGCGTTTGGTATGCCGCTAGAGTTGAAGAACTGACGGAGGTGCCGATGGAGGGTAATCCGTTGGAAGTGCCACCAACTTTAGATAATTCGCTATAAAGATCCGTATGATGGTGATCCTGTCCAAGGTGACCGGCCTGAGAAACTGCAGGTATTGGAGAATCCAATCCAGAAAGGCTGGGTTTTACTTCGTCTAAAGACTCTGACCCACTATCCAAATGAGTGTTCTGAAGTCCAGAAGAACCACTTCCAGAGGAGTTTTTGGGATCTCCGTCTTTTTGTTCAGCAGCTCTGTCTCTCTGCCTTCGGTTTTTGAACCAGTTGGAAACTTGTGTGGTTGTTAACCCAGTTGCCTCACTGAGTTCTCTTTTCTCTCTTGGGGAAGGGTATGGGTTGTGAGCATACCACTCACGCAAGACGTTTCTCGATTTTTCTTTGAAACAGTAGGATGTTTCTTCGCCGTCCCAAATGGTTCTGGGTAAGGGAAACTTTCGCCGTACCCTATATTTTCCCACAGCTCCTAAGGGCCTACCTCTCAGCTTTTCAGCTTCAATATAATGAGCCTTTAACCATAACTGTTGAAGTTTGCTATGATTTTGAACTGAAAAAGTATGTGCCTCCAGAATCCTATAAAGTTCCTTGAAGTTTCCTCGATGGAATGCCACCATGGCCTTAGCCTTCAACACAGATTCGTTTTTATGCAAATGTTCACATGCGGGCAGGGACCATAAGAACCTCCCGAGCCGATCTATATTACCGCTTTGCTGTAGAACCTCGCAAACGCAAGCGACCTGCTCCTGCGTAAACCCGAAGGAGGGTAGCATGGAGGCAGGAGGCGATATAGAGGTCTGCGGGTGCAAAGACGGTGGCCCGAGATGCGAGGCGAGTAGGTGCGTGCCCTCGCTCATAGACCCAACTATCATAATACAGCTCTCGTAACACCTTCGTCAACGTGGTCTACACACAAAAGTTATTCACTTTCACGTCCACGTCCTCTCGAAACAAGAGGATCAAACACACTGTACTCTTTAAAGACAACAGT
>proasellus_rectus.9712
GTTTCCCTTATCTGTGATGGCAGTGAACGGAATTTTAAACAAGATATGATGATAACAAAATTACATTGCTATCGCCTTTCAAATTTTGTTAATTAAGTTGCATTTATTATCCCTGTAATCAAATATATAGTGAACGTTTTACTGTCAGGTGAAAATCATGATTCCTTGTTTCAGGTAGTTAGCGCCTCAAGACAGGTATTAGTGGGTGTTTCTGAGGGCGGGCAGTACAACACAGGGGATTCAGTGCCCACCTCTCTTCTCCAGGTGCCCCACAAGTGTGTGCACTTAAGCACGAACATAGAACAACTAAATCAGCAGCAAGAACAGGACTCCAATGAAACTGTAATTCAGGTCATGGTATCTACCGGTGATACAAATTATTTGGCATCTGGTAGAAGGGCCAATACTGCTATCACCACAAAGATGACCTTCACCACAACAACCTCCAATACCATTAGTGCCACCAATGACATCTTGAATACCTCTTCATCACTAATCAATTCTCCTCTTCCTACTCATACAACCTTATCCTTGACCATGAATGACCCTAAGTCTGCGAATGACATTATTTCTATTAAAAATCCCATTTTAGTGAATGACCCTATCATAGTGAGAAACCCTTTAACAATTATTGAAGACGTTCGCCAAGTTAAAGATCCCATTACAGTGCGAGACCCTAAATTAATGAAAATCCCAATTCCAGTGAAAGACCCTAATCCAATGAAAGACCCTGTCTTAGTGAAAGACTTTATCTCAGTAAAAACTCTAACCTCAATGAAAGACCCTACCTCCGTGAAAAACCCTGTCTCAATGGATGACCCTATTGCAATGAATGACCCTGGTCAAAGTGACTCAAATGAACTTTGTGATTCTCGTGACCCTTTCAATCCCCCAACATCTACTTCGATCCATTCCTTAACCCCAACTCCAACTATTCAAGGAAGTACACCACTTTCACAAATAGGTGCCCACCTTTATCCTCCACCTCCGAAGTCGAAAATCTTTAGTCTGTTGGGTCCTTTAACACTTCCTCCATGTGAAGATGACGATGAAAATAGTTTGAGACGAATAAAACGTGGAGTATTGCCCAAACAAGCAACAGCCATTATGAAGTCTTGGCTATTCAGGCATCTCATGCACCCTTACCCCAATGAAGATGAGAAACTTCAAATGGCCACACAATCAAATCTTACTTTATTACAAGTAAATAATTGGTTTATCAATGCGAGACGCCGAATCCTACAACCTTTGCTGGACAAATCAACA
>proasellus_rectus.10608
ATATGATTAATATAATCATATATGCTGTATTAGATTACATTTCACCACGATCTCCCTTGAATTGGAAAATAACACATATTGCTTGCATTATGTGGAGTGGTCGGGGGTGTTACCATAGAGTGCGTTGGTGGCGTCAATCTAATATAATCACCCGCCAAAGAGGCCACTGCACCCAGACATGGTGGATTTCCTGAGCTGACCACAACACCATCCGTCAACATGGTGGAAGAACAGTCATCCGAAATCATTGACGAAGCTGAATCGTGATGACTTGTCGGAAGGGAATAAGATGAAGGTGCCATATGTGGAGAATTATCTTCATGGATAGAATGGTTCACGTGATGTCTAGATGCTTCTTGGGTCGCCACAGATGCCGTCCTATGGTCATCACCGGTACTGTTATTAGAACAAGGTTTACCATCCTTTACTAGTAATGGAACAGCTACTCGTCTAGGAGAACTGGAATTTTGAGAGTTATTGCTTGTTTGGTCTGACATTGCTTTCTCTTTGGCAGCCCTCTTCATCTTATATCTATGATTTTGAAACCATATTTTGACTTGAGTTGGAGTTAGATGGATGCCACCAGCTAATTGTTCAATTTCTGGTGCACTCAAATACTTTTGCTGCTTGAACCTTCTTTCCAATTCATAAACTTGTGCCTGACTGAAGAGGACCCTTCGCTTTCTTCTTTGAGAGAGTGGAAAATGCATCGATTTATTATCTGTCATTCCACAGGCCGAAAGGGAGTTCATAGTGCCATTCGACATATTCACGTTGCATCCTCCCATTAACCTGGAAATTGCGAATCTTGGGTCCTGCGAAGAACTTTGATACCAGGAGGTGGGAGTTCGAGGATCGTAGACATCGGGAGTGCAGTAGGATCCTGGAGGAGGCGCAGGATATGCGACATGTTGCATTGGTTGCATTGGCGCTCTACCGTAGGGGGATGTCTCGAAGAAATCAAGTCGGCGATCCTCCAGAAGGTCGAGCGCCCTTCGTTGCTCTTCTAAGGGCGACAGAATGTCGGAAACCGAAAATGGTGTTGTGTGACGTGGGCTGAAGGTAGGCCTTGGACTTAGGGACATTAGATCCCCTCCGTGAGGGGGCGTAATGTCACCCAAACCTCCAGGGTCTTCGATGTCACGTTTGAGGTCTACAAACAGGTAAGCAGACGAAGGCACACTGTAGAGGCGCTCCTGGGGCAGAGCCACGGTGACGGTGGATAGTAAAATATTTGTATTCTAATCAAACTTTATCGGACCACGGTGATCAACGCACGGAAAATAACACGGTAAAACAGAGGGTAAGAAGCCCAAAGGCTGTTATGCCTTTTGAAGGCACAAATAACTGAACTCCTTTACTCCAAAACCAAACTGATGAATCACGATAGGAGTGTTTAGAACATGATAAGGACGCCCTCGTTATAGTTCCACCTCAAGAGGTCGTGCAAACACACTTTTCGACCCTGACGAAGGGACCTTTCTCCCCCGTACTCTGCGTTG
>proasellus_rectus.12986
GTTGCAAATCATTTTGAACTGTCCTGTCTTTAGAAAGACTTTCCCCAATCGTTTATATGACAACAAAATTAATAAAAAAGTGTAAAAACGTTATTTATAAACGTCTTTATACGATGACAGACACTATAAAAGCTGAGAGGACGGCTCGGCATTCGGTATGTATGGGCTGTACAGGCGTCATAAACGATCAATACATACTCCGAGTGGCACCCGATATGGAATGGCACGCGGCATGCCTAAAATGTGCAGACTGCCAACAATTTCTAGATGAATTTTGTACCTGTTTTGTTAGAGAAGGAAAAACTTACTGTAAAAGAGATTATGTAAGATTATTTGGCGCTAAATGTGATAAATGTGGAAGAATGTTTGAGAAAACTGATTTAGTCATGAGAGCTAGAACCAAAATTTACCATCTAGATTGCTTTAGGTGTGCCTCTTGCGGAAAACAATTACTGCCAGGTGATGAGTTTGCCTTACGCAAAGATGGTTTATTTTGTAGACACGATTTCGACAGTTTAGAGAAAAAAGCGAACGCTGAGAATAACAACACTACAAATATTAATCATAACGAAGTAAAGACCACTGATACAAAGCCACTGAGGAAGGAGAGAAGAGAGAGCAAAACCACGAGAGTTCGGACGGTTTTAAATGAAAAGCAACTCCAAACTCTTAGAACTTGTTATGCTGCAAATTGTAGACCAGACGCGCTTATGAAGGAACAATTGGTGGAAATGACTGGATTGTCTCCGAGGGTGATAAGAGTTTGGTTCCAGAACAAAAGATGCAAAGATAAGAAGAGAGTCATTCTTATGAAACAAATGCAACACGAAAAGACCTTTCAATTTCAGGAAAAGCAATTGGCACTGCAGGGCCTAACGGGGGTACCCATGGTTGCTTCTTCGCCCATTCGGCATGACGGGGGGCCCATGAACATCGGGGTGAATGGCCCTCTTGATGTCACTGCATATCAGGCACCATGGAAAAGCTTATCAGATTTTGCATTGGCCCATGACTTAGATAGAGTGGATCCATCAACGCCAGGTTATCAACATTTGATACAACAGATGCACGGCTATGGTGCGGAACTCTGTTCAGCGGTGGACATTTTGGGTCACCCACCTCCCCAACAACAACAAAATAACCAACAACAAAACCAAGCCATGAACGACTCCAAATTTGATTTGAGTCACTTTGATGAGTCCGTCCATAGTGACTCTTATGTTTCCTACTTGGAATCTGATGACTCCATGACAGCCCCTTTGGGGGGGTCCACTACTAGTCCATGAAGTCCACCACTATACGTAACTATCCATAACGATTTTGATGAAGACTCCGACAATTTCTAAAATGCGTTATGGACCTTAAA
>proasellus_rectus.12987
GTTGCAAATCATTTTGAACTGTCCTGTCTTTAGAAAGACTTTCCCCAATCGTTTATATGACAACAAAATTAATAAAAAAGTGTAAAAACGTTATTTATAAACGTCTTTATACGATGACAGACACTATAAAAGCTGAGAGGACGGCTCGGCATTCGGTATGTATGGGCTGTACAGGCGTCATAAACGATCAATACATACTCCGAGTGGCACCCGATATGGAATGGCACGCGGCATGCCTAAAATGTGCAGACTGCCAACAATTTCTAGATGAATTTTGTACCTGTTTTGTTAGAGAAGGAAAAACTTACTGTAAAAGAGATTATGTAAGATTATTTGGCGCTAAATGTGATAAATGTGGAAGAATGTTTGAGAAAACTGATTTAGTCATGAGAGCTAGAACCAAAATTTACCATCTAGATTGCTTTAGGTGTGCCTCTTGCGGAAAACAATTACTGCCAGGTGATGAGTTTGCCTTACGCAAAGATGGTTTATTTTGTAGACACGATTTCGACAGTTTAGAGAAAAAAGCGAACGCTGAGAATAACAACACTACAAATATTAATCATAACGAAGTAAAGACCACTGATACAAAGCCACTGAGGAAGGAGAGAAGAGAGAGCAAAACCACGAGAGTTCGGACGGTTTTAAATGAAAAGCAACTCCAAACTCTTAGAACTTGTTATGCTGCAAATTGTAGACCAGACGCGCTTATGAAGGAACAATTGGTGGAAATGACTGGATTGTCTCCGAGGGTGATAAGAGTTTGGTTCCAGAACAAAAGATGCAAAGATAAGAAGAGAGTCATTCTTATGAAACAAATGCAACACGAAAAGGAAAAGCAATTGGCACTGCAGGGCCTAACGGGGGTACCCATGGTTGCTTCTTCGCCCATTCGGCATGACGGGGGGCCCATGAACATCGGGGTGAATGGCCCTCTTGATGTCACTGCATATCAGGCACCATGGAAAAGCTTATCAGATTTTGCATTGGCCCATGACTTAGATAGAGTGGATCCATCAACGCCAGGTTATCAACATTTGATACAACAGATGCACGGCTATGGTGCGGAACTCTGTTCAGCGGTGGACATTTTGGGTCACCCACCTCCCCAACAACAACAAAATAACCAACAACAAAACCAAGCCATGAACGACTCCAAATTTGATTTGAGTCACTTTGATGAGTCCGTCCATAGTGACTCTTATGTTTCCTACTTGGAATCTGATGACTCCATGACAGCCCCTTTGGGGGGGTCCACTACTAGTCCATGAAGTCCACCACTATACGTAACTATCCATAACGATTTTGATGAAGACTCCGACAATTTCTAAAATGCGTTATGGACCTTAAA
>proasellus_rectus.13627
AGATGACATCAAATCAGGAGATGAGCGCAAGAAGAGACCCCGAACTGCTTTCACAGCCACTCAGATCAAAAGCCTAGAACAGGAGTTTGAAAAGAATAAATATCTCTCAGTTAGCAAAAGACTACAACTTTCTAAACAGCTGAAATTAACCGAAACTCAGATTAAAATATGGTTCCAAAACCGCCGCACGAAATGGAAGCGAAAGTACACAAATGAATTGGAATTGATGGCCCAACAGTACTACTCATCTTTGGGAATCTTAGGCCCACGACCCATGATAGTGGGCGATAGACTCTGGCTTTTCAACTACCCCTTAAATCATCCGAATCAACACTCGATTGGGCTACATAACAACAATGGTCTTGGACTCCATACTAATAGCCCAATTAGACTCAATTCAAATGGTTTTCCGCCTCTTCAATCTTCAGTAGGCAATCTACCTTGTTTGCCTGGAATGCCTTTCAATCAAGCTTTGGGGAGTCCTTCACCAGATTTACCTTCACTCTTACATCCAAATCCACCGCATCATTTAGCTGATCGACATTTCTTTAGCGGGGGTCCATCGGCCGGGAGCTTTCAACCCCCACCTATGTCATTACTAAATTCAGCGTCCATTCCACCAATGTCATCTTTACTTTCCTCGCACCCAGCCTCTTTTAATAACGGAACTCATACAATGCCAATGACGTCACCCTTCCAGACCAATCTTTCTAAACCAGCCAACTTAAGCTCACCTGATAATGATAGATCATCGGTTTGATTTCATCCGCTTAAGCTAAAAATACGCCCATTGATGAAATAAAATTTAATAAGATTTGCCTATATTT
>proasellus_rectus.14169
GAATGAGCAGGGTAAGGAGGAATTAATGGAATTCAGAGTTGAGGATAAGGATGCTGCCGCAAGAGCGGATGAGAAAGGTGGAACAGACCTCAGAGCCTGATTTGTAGAGCCTGGCATTCCCAGAAGTCCTCCAAAGAGTCCTGGTAAACCGACTACGTGTGAATTAATTGGGAAGTTTGAGCCAAAAGGTGGAAAAGATAAGTCGTGAGCAGAAGAAACATTTCGAAGTAACTCGTTTGTGGTAGGGAATAAGGACGTGGTTAAGTTATCCTTACCGAAGAAGGGAGACGCCAAGCGCCTGATCGTATGTGGCAAGTGAAAAGAACTTCCAGCTCCCAAGACAGAATGTTCAAGTTGCGAATTATAACCTTTTTCTCTGAACATCTTTTTCGTTTTGTACCGATGATTCTGGAACCAAATTTTAACTTGAGTGGGCGTAAGGTTAATTAAGGAGGCAAGGTGTTCCCTCTCTGGGGCGGACAGGTATCGCTGTTGTCTGAAACGTCTTTCCAGTTCGTAA
>proasellus_rectus.17906
ACGACGCTCTTCCGATCTCTCCAGGCAGAAGTTTCTTCCTTGCATTTGCTCGTTTGTTTTGAAACCACATCTTAATGCTTCTATATGGCGCTTTAAGCTGGCGAGCAATACATTGCTGATCTGCAGGCTCAGGGAAATTATTGTGCTCGAAAGTAGTCTGTAATAATTCATATTGCTTCGCCGAAAATGCTATCCTTTTTCTTTTATTTTGAAGGTTGGAAGAATTTTCAGTACCAATTTCTTCAGATAAATCATTATCAATAAAGTTAGAACTAGGTAATATTTTATCTTTGGAAGCCCCAATATAGGATCCTAAAATTGAGTATTTATTATCAGGGGAAGAATAAGTTGAAAGTTGAGCAGCATCACAGGGTTGTTTTATGAGATGATCTTTTAACATTGGCATTTCACTAACAGTTTCTTCTTCATTTTCATTATTTGGAGAATATGCTTGAGAAAGATCTGTAGCAGTATTTATATTAGAAAATATATGGGAAGCATTTAAATTGGGCAAAAATTGAAGTAATCTAGAGTAGAGTACAAATGGAACCA
>proasellus_rectus.18410
AGAGTACGGGGTTTAACGCTGCAGCTGCAGCTGCTGCGGCTGCGGCCGATGCTGCACTATGTTGCGGAGGATACGGCCATCCATAACCTGCAGTACCATATAATCTTTGCACTGCGGCGTAATTACCAGCTTCAGCCAGAAGTTCCAAACCGACTGCCGTTTGTCGTTTCCATTTTGTCCTTCTGTTCTGATACCATGTTTTGACTTGAGTGTCCGTAAGATTTAATTTAGCAGCCAATTCCATCCTATCTTGAACACTCAAATACTTCTGGCGTTCGAAGCTCTTCTCCAAGGTTTGCAGTTGTTGATCTGAGAAGGCTGTGCGAGCCTTCCGTTGCTTCTTGCAAGGAGGCTGGTCGTTACCATCGACACCTTTGGATGAGTGCCTGTCATCTTCGTCGTGACTTCCTTCGCCGTCTAGATCGATATCG
>proasellus_rectus.18770
GGGTTTAACTTATATTTTCTTGTCAAGTGGTGGTTTCTACACTTTGTCTGAGCAGTAAGTGCTAGAAAAGCGCAAATTAACTTAATATTCATTGATATGGCCTAATTAATATTGATAATTCATGGCTTATATATTGTTGTTAAAAAATAATTTAATTGTTTACAAATTAATTAGTTAAAATTAAAGCAAACAGTTTTAGATTTTAAATGCGTATTAAATTTGTATCGTAAGCGATGACGCCATCTGGTTACCTAAAAGCGAAGACTGCCTTTTCCATAGAGTCTCTGGTTGGCCGAGGAAGCTCTCCTACTCCGTCCGAAGGCCCAGAATGCACTGAATCTCTGTTCACGAAATCTACGGCTTTGGAACCATTCTTCTCAAAGGCGTTTTTGAATTTACAGGAGAATCCATCCGCCATCAGGAGGCCAAAGCCTGTAAATGGAGCGATTCACAATTCACAGGGCAACTTGGAACTTCAAGTTCCAGCATCATATCACGGGACAAAGGAGCTTGGGTCAATTCCTAATTTATTTTTGAATTCTCCATTCGCTTTCGCTTCTATTCCACAATTGCATGGACTTCCATTGACATACCCACCACAATTGAATCATTTGCTAGGAGGACTGCCAGGGCTGGGAACTTCAATTCCAAGGGAGTTCTCTCCGTACCCTTGGATGCCATCACGACATGGAAGAATATTCCCACACGGACTTCCCAGTCAGGAACAATTGGCTTTCTTTCTTCAGCCGTTTCGGAAATCTAAGCGGATTCGAACTGCTTTCAGCCCTAGTCAACTTCTAAAATTAGAACAAGCTTTCGAGAAGAATCAGTACGTAGTTGGTGTAGAAAGGAAGCATTTAGCACAGAATTTAAACCTGTCCGAAACTCAGGTTAAAGTTTGGTTCCAAAATAGGCGAACGAAAGAGAAAAAAGTTCAGCCAGATGAAGATGACACTATGGACCACGAAAGCAGTAAAAGAAACGAGAAGACAGAAGAAGAAGGTGAAGAAGGAGCGGAGGAGGGAGATGGAGTGGAAGAAACTTTGGGTACTTACAAGGCAAAGAGTATCGATGAAAATCGTTT
>proasellus_rectus.19276
TGAGGTATGAGGTGGCATATGCGCAGATGGGGGTATCGATGAAAGAGGGGACGATTGGGACTGCGATGGATTGGACGTATTACATGGAACACCGTGATTTGCCGGAGACTGCGCTTGAGGTGGTGGGCTGAGCGGTGTAGAAATAGTGTACGGCTGCATTGGAGAAGGCGCTGACATCGGAGACGATCCCAGTGGAGAACCTGGTCCAACAGGTGCACCTTGAGGGATACCTGTTTGACCACCGCCAGTTTGAGCTGCCTTCATCAACTTTTTGTATTTGCTTCTTCGGTTTTGAAACCAAATTTTGACCTGAGTTTGAGTTAAGCCAAGTTTAGCCGCTAGCTCAGCCCTCTCTGGCAAAGAAAGGTACTGCGTTCTTTGGAATATTTTGTTAAGTTGCTGGAGTTGTAAACTGGAATAGATGGTTCTGGGCTTCCTCATCTTCTTTCCCTTCCCACCAACTCGAACAGAACCTTCGTCATCGCCTTTGTCCGATGGACGACCCAGATACAAACTAGGGCTTTGTCTGTATTCGTTATGTGAACCGATATCTTTGACTGAGTTCCATCCATCATCTACGGCAGGAGAAGGACACTGTGATGATAAATAAGAACTCATGGGATACCCGGCGTAGGATCCTTGTTGGTACATAGAAGGAAACCCATAACTTGGTGGGTTATAACCAGGTGTGGGTGGTTGCTGATAAGACGATAAAGATTGATAAGGAGGTGTATGAGGAGGCATCGAATTAAGGCCCTGTTGCGGCAAATCGAGATATTTGGATGCCAGTTCTTGGTCTGGCATACTTGCTGTCTCTGCAGTGGCCACTGTGCTAGAAGGGACTGGCACCTTTTATCAATTTTGACACTATAAATCCAGAGTATGATCTCACAAAGGGAAAAAGCACATTCGCCCACCGCGTTAGAACCAACGATAGCTTTATAGATGTAATCACCACAGCAGAACAAATACTTGTCCCCCGTACTCTGCGTTG
>proasellus_rectus.19277
AAAAAAAAAACCTTTGTTTCTATATATATATAACCAAATTAGATATAGTTTACTAACTCACCTGAGTTTGAGTTAAGCCAAGTTTAGCCGCTAGCTCAGCCCTCTCTGGCAAAGAAAGGTACTGCGTTCTTTGGAATATTTTGTTAAGTTGCTGGAGTTGTAAACTGGAATAGATGGTTCTGGGCTTCCTCATCTTCTTTCCCTTCCCACCAACTCGAACAGAACCTTCGTCATCGCCTTTGTCCGATGGACGACCCAGATACAAACTAGGGCTTTGTCTGTATTCGTTATGTGAACCGATATCTTTGACTGAGTTCCATCCATCATCTACGGCAGGAGAAGGACACTGTGATGATAAATAAGAACTCATGGGATACCCGGCGTAGGATCCTTGTTGGTACATAGAAGGAAACCCATAACTTGGTGGGTTATAACCAGGTGTGGGTGGTTGCTGATAAGACGATAAAGATTGATAAGGAGGTGTATGAGGAGGCATCGAATTAAGGCCCTGTTGCGGCAAATCGAGATATTTGGATGCCAGTTCTTGGTCTGGCATACTTGCTGTCTCTGCAGTGGCCACTGTGCTAGAAGGGACTGGCACCTTTTATCAATTTTGACACTATAAATCCAGAGTATGATCTCACAAAGGGAAAAAGCACATTCGCCCACCGCGTTAGAACCAACGATAGCTTTATAGATGTAATCACCACAGCAGAACAAATACTTGTCCCCCGTACTCTGCGTTG
>proasellus_rectus.20881
GAGGCGCTAACTGTGGATGAGGATGGGCTAAATGATGATGTGGGTGATGTCCATTGTAAGGTGACCCCGCATCGGGTGACCCTGGTGAATCGTAACCATATTCAGTTCTAAGTAAGTTTTCACTCTGCATCTTTCCTTTGAGACACGTGATGTAGCGATTACAGAAGTCTTTACACAGTTCTTGAACCTTTTCAAGTTCTAGCAAGTGAATGCGGAGGACTTGAATAGCTTTTATCATCAATCCATCCACTTCTGGATCGTTCATTAAAAAGGGTTTCCTGTCTCTTTCCTGATGTTGAATAAAGGCCTGGTTGGAAATTAGTTCTCGAAAGTAC
>proasellus_rectus.20882
GAGGCGCTAACTGTGGATGAGGATGGGCTAAATGATGATGTGGGTGATGTCCATTGTAAGGTGACCCCGCATCGGGTGACCCTGGTGAATCGTAACCATATTCAGTTCTAAGTAAGTTTTCACTCTGCATCTTTCCTTTGAGACACGTGATGTAGCGATTACAGAAGTCTTTACACAGTTCTTGAACCTTTTCAAGTTCTAGCAAGTGAATGCGGAGGACTTGAATAGCTTTTATCATCAATCCATCCACTTCTGGATCGTTCATTAAAAAGGGTTTCCTGTCTCTTTCCTGATGTTGAATAAAGGCCTGGATGTCAAGGTTGAAGGAATCGCTGCTAACTGCGTCTGAACTCTGGGTTGCAAGTTCACATTTTTCAAAAAGCAAGGCAAGTAATGGAAACAGTGGATGCTTGTAAACTGATCTTTTATCGGCTTCAAACATGGCTTGATCATGGTATCCATGATGGTCTGGGGGTA
>proasellus_rectus.22705
AAATCAATTTTATTATAAAATTGCTGTGTTAAACTTGACTATTAAGACTGTTGTGATCATTTGTACTGAATTAAAATTAAGACACGCAAAAGAAACATATCGGACCGTGATTTTTAAGTGTCATAACCAAATACACATATATTTAGAGCTCTCTTACGCCGTGTAAATTCCTTCTATGTAGAATCACATACAGTTCATGGTTAGAAAAACAATTCAGCTTAACGTCATCTTTGAAAAAAGGTGACTATCTCAATGATCATGATGGCAACTCCGCCATACGCACAGCCTCTTGGTTACCAACAGGCACAATATAACGCTCCTGGCTATGGATTTCCTCCCATGTATGCCCAGGGCGGTTATGGGTACCCTATGGGTTATGCCCCCCCACAGTGCTCTTCCCCGCCAAGAGACGAATTGGATGGTGTAAGAGTAAACGGTAAAGGAAAAAAGATGAGAAAACCTAGAACGATATATTCCAGTCTGCAACTTCAGCATTTGAACAAAATTTTCCAGCGGACTCAGTATCTATCTCTACCAGAGAGGGCAGAACTAGCAGCATCATTGGGTCTTACTCAAACGCAAATCAAAATATGGTTTCAAAACCGCAGGAGCAAATATAAGAAGTTGATGAAAGCAGCTCAAAATGGAAGTGGTCCTAGTACCCCAATGGGTGCTCCAATAACTCCAGGTTCTCCTTTAGGAGGTTCCCCACTAGACGCAGCTTCACCATTAGGTCAGCCCTTACCATCAACTACTCCTCAAAGTGTGGCCTCTCCACCTCCAGCTGCTCATAGTCCATCAACGGCTGCGCTTCCGTTTAGCGCCTTGGCCACTGTTGCCGCTGCTGCTGCCGCCGCTGCTGCTTCTTCGGCCAGTCAACAAGGAGCGCTGACATCCTCCCAGAATCACCAATCTAAGCTAAATCAACAACAAAGTCAACCCAATCAAGCTGGGCAAAATAGCCAGGACAATCAAGGAGGGTCACTAAGAAGACCCCCCAATTCATCTTCAAGTAACGATCAAATTGGACCAGGTGGACATCATTCTTCTCATTTAGGTGGATCAACCCCATCCCCAGGGATACCATCGAATCAATGGGGAGATATGAAACCTCCTGTAGCCGCACCATACATGTATTCATGGTATACTTCGGAAGCTCACCACAACCTTCTAAGTTAGGCTTCGTAATAACCCAAACATTTTATTAATACCGAAACACAACTATGTTGCTAACGCTGCAACACCTCAAGTTAACTTATTACAATAAGAAAATAGTAAGGATTAATCTGTTTCTCAGAATGTTCAGTTATAGAAATGCTGATGCGGCTAATA
>proasellus_rectus.22812
TTATATAGGCCCTGTGCCATCAAATGCTGGGCAAGACCATTTTTATTACCACCAACATTTTTCTTGTCTTTCGCTCGTTTATTTTGGAACCAAATTTTAATTTGTGATTCGTTTAAGTTTAAATCTTTTGCCAACGTTTGTCGACGTTTATCGTCTAAATATTTATTAGTTTCGAATTCCACTTTTAACTTTGCCAACTGCTCTGAAGTAAAGGCTGTCCTTGGTCGTTTCTCTTCAGGGTTCCGTTCCCTGCGTTTAATTCTTCTCGATCGAGGACCTGAAGAAGGTCGATCAGAATATCTTGTGCAGTAGACCCACGCAGGCCAAACCATATCTTCTTCGGGTACTTTTGGATTTGCAAGTTCTTCAGGATTTTCAGGATACCTTATTCGGGAATTTGAATTACTGCAGACGTCGAAGGAATTCGTTAGTTTGTTTTCAGTTGAGGGATTTTCCGTTGGTTGCTTTTGCGTGATTGAAATCGGCGTAATTTTGCTCTGTTGTGGCACCGGTGGATTTTTTTTGCTGAGGTCAACAGGGCTATCATTTTTGTGTAATTCAGGCGTTCTCGGGGGTGTCCTGAAACCCGACTCTGACGAAGGAAGGTAAAATGGAATTCTCGACGGACGAGGGTTATTTCCAAATTCAGGGCGAAGTATGTTTTCTATGCTGAAAGAGAACAGCGGCTTTTGGAGTGCAATTCGAGGAATTGGAATTTGCACAACCGATGGAGGAGACGAAGGTCCAGCTGGTGATTTTGGAGGAGGACTTTGACCACCACATGACGAAGGAGGTGAAGGTGGGAAAGGATGATGATTTGCCACCGGTAAATGAGACGACACAGATTGCGAAAGTGACGGCGACGGTAGTACGATCGTCGTCGGAGATGGGACGATTGCTCCTGCAAGCGGGGACGAAGGAGCTGCCGATGTCATAGCCACAAAATATCTTAATCACACTTTGATTCTAGTTCCGGATATTATCATTCACGACCGGATATTTG
>proasellus_rectus.22932
GTTCAGTACCTAAAACTTTTTGAAGTGCCAATTTTGCCTTTTTCTCCTTAGCTCTTGCGTTTTGGAACCAGACTTGTATCACTCTTTTGGCCAGCCCAACTTCTCTGCCAAACATTTCACATTCTGCCATAGTAGGAGTTTTATAATCATTAAAAATAGTTTTCATTAATTTTACTTGGATACCTGACATTTGTGTGCGAAACCTTTTGTTAAGAGCATTTTGCTTGGCTGAACTTGTTGTAGATGAGGTAGGTGATGCTGGATTACTGTCAAATGAATAGTTTCCATTTTCCCCTTCCTCATGTTCGGAAATTTCAAGTTGGCAACCTTCATCATCTGACCAATAATCCAATCGGTCATTTGAAGTGCCATCATTAAAATTTGAAGAATCAAGTCCTAAGGGTCTTACCAGGTCAAAGGGCTTGCTGAGATCCAGAGGAGTTTCTCCTTCACGTTTCATGCTGCCGCCACCTTCAGAAACCAAGTTGACATCATTCAAGTATCGTCTGATTGCTTCTTCGTGGTACTTGGCGATGGAGTCTTCGGAAACTTCTGAGGAGAAGAGAGAAGAAGATATCACTTGAGAGGCTTGAGTAGAAGAAGCAGAATTTAAGCTGTAGTTCCCAACACCATTATCCTCAACATCAGGCAGTACTCTGCGTTGATACCA
>proasellus_rectus.23893
TAAATCATATTTTGAACTTTCAGCTTTCTTAAAATATTTAAATTATCACTTCCCTTTGTTTTGATTGGCGAAGTGGACAATCAGTCCATCTTGATGCAAATACTTGCTCTCCAAGACTACCTAGATGCAATTGCTAGGACCACCTGCCCTTCACCCTGACACTATGACGGTAGTCATGTCCAAATTTTCAGAATTAGAAAACGGACTGGGCTCGGAGGGTAACGGTTTGAGCAACGGATTAAGTGTTGTCGAAAATGGTGGTAATACAAATTTGAGAGTAGGTGGCTCTTTATTGAATTCAGCGGCCATTGGAAGACTACATTCTTCTAAAGAAGATGTGGGAGGAATTGCTTCGCAAAGACCCAAGTTTCTCATCACAGACATTCTAGCACACCGAAATCAATCATTAATTTCCCATCAAAGCCACAACGTAACTGGTTGCCCAGAAGTGGAAAGCAAATTGACGGTTCTCAACTGCGAAAATTCTGAGGAATTCAAAACTCAAGGACACTTTGACGATGAAGGCGATGAAGATGACGAGGTCTCACTTCCTGATGATGGAAGTCTCCAGGACGAAGGCGAAATAGGAGTGTGCAACTCCTTAGAAGATGGTATTCAACCTCCTTGTAAAAAACAGAGAAAGGCCAGAACTGCATTCACAGACCATCAACTGCAGACTTTGGAGAAAAGCTTCGAACGACAGAAGTATCTGAGTGTTCAAGATCGTATGGAATTGGCTGCTAAACTAAATCTTACCGACACTCAAGTTAAGACGTGGTACCAGAATAGAAGGACTAAATGGAAACGTCAGACTGCAGTAGGCCTAGAGCTGCTAGCAGAGGCAGGGAACTATGCGGCTTTGCAGCGATTGTACAGCACGGGCTATGGTTGGCCCTACCCCCCTCAACCATCGTCAGCCGCCGTTGTGGCTGCTACTTTGAATCAAACTGCTCCTTCGT
>proasellus_rectus.24416
AAATGAAGTGGGTCGAAAGGAATCTGTGAAGGATTGGGAAGATCTCGAGTTGGAGATGAAACTCCACCATCGGGACTGCCAGGGTGTTGCTTTAACCTCATTCTATGATTGTGAAACCAATTAGAAATAGTTCTTGGAGACAATTGAAGCTCTTGACTTAAGAACTCCAGGGCTGTCTGGCTAGGATATGGGTCCAGATTGTAGGCAACTTTGAGGGCCTCCTTTTGCTCTTCCGAAAATAGGACTCTGGGCTTCTTAGAAGACCCTCCCGGAGATGGAACTTGATACATGTCCTGAGAGTCTGGAGACGCTTCCGCACTCGGATCGAGGACTCTTCTTCTTTTGTTGGCTTCCCTTCTTTCATTCTTAAGAGCTTGTAACTTTTCCACATTGTGAGGGTCGTTCAACCAGAGTTGCATTCGAATGAACGGTTCTCGACCTTTGATACTAAGCATATGCCAAGGTTTAGGTTTGCTGAGCAGTTCGGAAACTGACCCTTGCGATAGTCCAA
>proasellus_rectus.26035
GAAGTCGACCTGAGCGCTTTGCCTTCCTTCGTTAAATTAGTAACGAGTCAAAATCAATTGAGATGGTTAGTTAGGCCGGACGATCTTCAATTGAAAGAACCGTGTTAACCTCCGCCTCCCGATTTTGGCTTATTGTTCTTAGTTAAAGGCTCAGTCGGTGATTGTAGCGCGTTGATTTTTCAATTGAGCCTCCATTCCTCGCATTTAAAGCTAAATTCGGACCACGAGCCGTTTTAAATGAAGTAAACGAGCCCACTTTGCTTCATCTTAACTATCATAAACTCACTAAATTGGAAGTAATAAGTGACGCCAATCGTTTCGTTACTTTACACATCTATTATCGCCTTATTTTGAAAGTGAAATATAGTTCAATTTTCCAAATTAAATTTAATGTGTGCGTAATTGATTTGGAAAAAGCGTAATTGTTTATATTTTGCTTCCTTTCGGAAAAAACTTTTTATAATTACTTAAAGGATTGAAAACTACAGTTGTGATTCGCTAATTAATATCAATTCTATAATGAATAATTCGCCTTCGAATCAAATGTCAAGGAATTCTTCGATGCTCTCTGATTTATCAGCTCATATTCAACAAAGGGGAATTCAACGTGAAAAAATGCCACAGACATCTGAAGATGACAATCTCGCATCTTTAGGTGTGACTTTAGAAAATGTAGGGGATTCCGGAGGTGCGTCTCGCAACGTTCAAGTTATGCTTCATCATCCAGGAGAGTTGATCATGTCAAACATATCCAATCAGCATTCTCCCTACTCGGATATCTCACCATCGCAAATTCATCAGAATCTGGAGTCCAGTTTGCATCCAGGTAACTCACCAACGTCATATTCTTTATCTGGAACTCATCAAATTGGTGAACAGAATGATCACAACATAAGAACCATCGCACTAATTGACAACATAGCGTCTCTAGATACTTCCCCGTCGTCTCACCAACATCAAGTTCTCCAGCCACATCAACTTGTTCAGACGTCTCAATCCTTGTACTACCCAGTATCAACTTTATCTCAGATTCAAGTGAATGATATTACTTTAAACCAGCAATCCACCAACATGGTTATTTCTTCTGTATTAACACCATCTAACAAGTTATCAGCTTCTGCTACGACTGCGTCAGGAGAAAAAAGAAAATATGATGAATTTTCTTATTCTCCAAATTCGTCTGTTGCAGCTACAGCAGCTTCGAATTCCGTGACAAATGCTTCCAATTCTGTATCCAGTAGCAGCGCGACTACAGCTGATGGAGCAACCAGTAGCAACCAACCAGCTAAAAGAAGTGAAAAATCCAAAAAAGGATCTGACTCAACAGGAGTCAAAAAGAAGAAAACAAGAACCACCTTTACCGCTTATCAGCTAGAAGAACTGGAACGAGCTTTCGAGAGAGCGCCGTATCCTGATGTTTTTGCCAGGGAAGAACTTGCGGTAAAACTAAATCTTTCAGAGTCGAGGGTTCAAGTGTGGTTCCAGAATAGAAGAGCAAAATGGAGGAAAAGAGAACCCCCTCGCAAGAATTACATTCCTCCAGGAATGGGACCTGGCTTAGGTGGTCCGTTCAATACGTTAGGATCCCTTAATACTCTAGGATCGTTTAACTCCGGTGAAAGTTGGACCTACTCCTCCTATGATCCAACTCATCTTAGTCTTCTGGGATCAACTTCTTACGGATTCACGGCCAACCACAACTCTGGATATAACTATTCCATGATACCCCAAGCAATGGGTATAAATGAAAATAGTTTTCAGAATCATATTGGACAAATGAGATCTTTTGATTTACCATCAGCCAATAGCATAAGAGAATTTAACAGCAGTCCGCTGAAATACGACTACCTTCAAGATACAAAGACTGAAGATTTTCTGACTGAAAAAAGAGATGCCAACATGAATACAATGAGGCACTCTGTGTCACCGAAAGAAAATAAACATTCCCCTTCCTGTTTAACTTCTTTGCCTCCTTTTTTAAACTGAAACAAGAGCTTCGAGCCATGCAGCGTGCCCGTGATTTAAAAGTGGAGCACGAGGCTTCTCAGACTTCGGAAGCTCATTGTAGCAGTAGCAATTACATACCAACGATCTCCGAAGAAACTACCATTGATACTTATGAAATTTCTCCTTCGAGCGAACTTGATCTACAACCACCAGATGCAGTTCATAATTCATCAAGTATTCCTTCAACCTCTTATTGTTGCGAAGAACCGTTTGATGAAAGTGTTCAAAGAACCTTAGATGGCAACATTGGCTATCAAGGTTATCCACAACAGCATTCAGTAGCTCCAATTTTAGCTAATGAATTCTACTATAGCAATAATAGTGAACCAGACATCAGATATAAACCAGATAACTTATCCACTTGCTCACCCACGAACTATTACATGTCTCAAAACATGATGAACGATGGTTTAATATTAGCTCCAACGAACGAGGCAACTGCAGTTCATTCAACAATGCAGATTTCTAACTATTCTTCAGCACAACCGTCCTTGGAGATTCGGGATGATTTGAATACATACAGTTATGCATCCTGCTCATCTTTACTTGATCCATTGCAAAAACATTGTTATGATCCAATACCAGCCCAAGCATTCTCTGCGTCACTCCAGGAAACCACGAATGTTACCCATCAACAAGAGTTTCCTAGTGAGCAATTTGAAGCGTTTAATGACAGCCATGGATTTCTGGGCGATGAACTAATAGTTACAGAAGATCCTTCACACATTCCAACCAATGTTGTTCTAGATTTTGGGCCAATGGAACCTCTTTTTCAAGATTAAAATTGCGACTTTAATTAAACTTAAAAATAGGTAGATCAGACATGTATAAAGAAAAATACATAG
>proasellus_rectus.28372
GGGGAGTGTTCGAGTGGCGGTCATAGTACGAAGCTATTTTGCTATTTTAATTGTGCTCGTAATTGTGCAGGTGTAATCAGTTATCTATTAGTCAAGTGGACTAAGTAGTTACTTAGTCATACAGACTCACTCTTTAAATATGTTGGACCAGGAATTATTGTCCAAAAGTGGACTTAGTAGCGACAGCCAACAGCAAAACCATCACCACTTAAGCAATCCATATTCACAGTTTCAACAATATCAGCAAACTATGGCATATAATAATATGGGCTATGGATTTCCAGCCGCCATGTACGCCCAAAATGGGTATGGATACCAACTATCCCCTTATCCACACGCATCGAGCCCTTCAGCAGACGTTACAGAAAAACCTGAAGGAGGAGAAGTTAGAATGACTGCAAAAGGGAAGAAAATCAGAAAACCTCGAACCATTTACTCCAGTCTTCAACTCCAACAACTGAACAAAATGTTTCAAAGAACTCAGTACTTAGCCTTACCTGAGAGAGCGGAATTAGCTGCCAAATTAGGTCTAACCCAGACTCAGGTTAAAATATGGTTTCAAAATCGTCGTTCAAAATGCAAAAAGCTTTATAAAGCTGCCCAAAATGGTACTTTGACTGGTGTTGAAGCTAATGAATTATTGGGTGAAGTTGGTGGAGCTGGGTTGCCGCCGTTAGGTGCAAATCCTGAATCTCCACATTCACCTAGTCACCCAGGTGAGCAGCAATCTACCCCTACATCTGTTACTGAACCTATGGGAGGACCACTTTCACCGCCACCACAACGAGGAATGCAACAACAACACGCTAATAGAAGTCAAATTCAGGTCGCACAATCTCTCCAGCAACAACACAGCGGTCACCAGGAACGACCAGAGTCCAACGTATCTATGAGTGGCATGCAAGGAGACCTTCAGGGTATGATGAAAGGAGAAATTCCACAGATGATGAACTCGCCCAGAGATATGATGTCCCCACGAGGTGACATGATGACTCCGTCCAGAGACATGATGACATCTCCTCCAGCCCCATCACCAAAAGATCTGGCTGGACCAGAATCTCACTTTCAGAGACGATCTGACTATCCTGGAATGATGATGCATCCCAGCGCCGGCCAGTGGGATCCCAGCCACTACATGTATTGGCATTACGGGGAAATGGCCGCAGTGCATCAAATAAACCAACAAATAATGACATGAGACTACAATAATGTATAGAAAAACATACAATGAAAGTAAATAACAAAATTATTGTGCGTGGATCTTAGATTTAACATGTCCAAAATTTTCATGACACATTACATCGTCGTGCGTTCATTGCTGCTTGCGTGCATCTGTCAAGTTCTTGAAGTGTATCTAGACTTGCAAATAATAAGAACAGGGAGGTGCCATATAAAAGGATTTATATATTGTTAAG
>proasellus_rectus.29143
CAGTGGTATCAACGCAGAGTTTAACTTCACAGTTCATGTGGGTTTCATCGCATTGTGATTGTTTCTTCTCCATAGAAAGATTTTTACGAAATCACCATGTCTAATCAGTCCCCCGTTAAAAAGGATAAAATTACTCAAAGTAATAAGAAACCTCGTCTGAACTTCAGTATAGATTCCATTTTAGGTAACAAAGAAGAATCCCTTTTAAAAAGTTCACTCAAACAAGACGGCAATTCTTATAAATCCGAGGACACTACTTCTGCACTAAATTCTACTGTATATCCTGAACAAATTCGATCATTATCTAGGTGTAGTGTTGAAAGCAGCAGTGACGCCTCTGAAGACAGCCATGAATCTGAAATATCCACAAGTCCGCTTCCAATATACGACATGGAATCAAATATCAACCTCAAACGGATGTTCCCACTTCGTTCAATTTCTTCTGCAATCCAGCAACAAAATCACCAAGCTATTCATGCTGGTTCAGCCTCGCATTGGATAAATCACCCTTATTTCGGTGTCTCCCCTCACAGTCCACCAATGCCTAAATTGCCCATTCCTATGGTCTTGCGAAAACACAAAGCAAATAGGAAGCCAAGAACTCCTTTCACTTCAGACCAGCTTTTGGCCTTAGAGAAAAAGTACAGAGATAAACAATATTTAAGCATCGCGGAGAGAGCCGAATTTTCGGCATCACTTCAACTAACAGAAACGCAAGTCAAAATTTGGTTTCAGAACAGAAGGGCGAAAGACAAGAGATTGAAAGAGGCCGAAATTGAGAGGCTGACTCGGCCCCTCTTCCCTTCATACGGAGGGTATCTTAATATGGGCATGCCATTCCCTCCTGGTGTCTCCCTTCAGAGGCCCCTAGTTTCCTTACTAGGGTAGAAATATTAAGGATACTTTTAATAAACATCTTCTTACGGGACAACGTTTGGTCATCAAGGCATGATCTGATTTCTTTCCCGTATTTCATCTGTGTATTCAGCATATATACGAAAGGAGCTCCTAGTCATTAAAAAAAAGATATGTTGTGCCCGTCAGAAATGTAAACAAATTTCTGCACCATTATTTGTGATTCGTGTTTTTTAAACATTTAAACATTCCCATTTGTCAATTTTTTTATTTTTATTGGAATTGTAAATATTTACCTTCCTAATAAGTACAATATTTAATATGAGCTGTAATCTTAATTTTTATGAAGATGGACTGACTGACATTTATGTTCTGTATAGTACGTATGTATAAATATATATAAATATATAGGCTTTATGCCTCTTTTTATAGTCCCTTATGTGCAGTAATTTTGAAATAAAATTTTATTTCACAAGGATGCATTGGATTGTTTTAAATGTTTTGTAGGTTAAATTACCTTATAATTCCACCTTTTTAAGGTCTTTCAAATGATGAAACGAAATGAATTTAGATATACATTAAAATCCCTTTCTTTTTAAAAATTATATTGTGTATTATTACATCATTCCTCCCCCCACATTCTAATTTTGATTTTTTTTTAAATTACTGAATTGTGGAAACTTACCCAATAAATGACTAAAGTTGAGTTATTGTTAATTAAAAAATTTAATGTAGAAAAACAATTGCTTCAAGCGCTTGATTCTAAAAAATATAATTAAATGTTCATTTTTTAAAAATGTTTGAAAACAAATATAAAAAAATTTGAATGTAATATATTT
>proasellus_rectus.29994
GTGTTGTTTTATGTGCCAAGCCTCAGAACGAAGATACCTCAACAATGGATCTCCCGCTTAATTCATATTTCATTGTGCAGTTGTGAATAGCGGTATTTCTAATGCCATGTTCGGTGCTCGCGGGCAAACAGTATTAATTACGCCATGACATTATTCCCTTAGAAAGTTTGCGATGAAAATACCCAATAGTTGATTTTAATAGCTATAATTGTAATAAATCGAACTTTAAATAGTTAATTAATGTTGCAAGTTATTTTAAAGAATAACTGGAAAAATATTCATTTAAGTTTTTTTAAGTTTAAGTGCGAAAGTTAATTTATTTTCGCGATAAATAAACAACTTTTTAAAAATAGTTGTACAGTGTAGTAGTTTAATGTCAATGCCACTAATGCATTCACATTTAAATTTACACTTTCCTTTACCTCCTTCGGGAGGTGCCAAATGTCGTCAGGAGGGGGACGCAACCGAATTTGCGTTCGGTTTTCCAGTGAAGACAGAATTTAAAATCAGTTCTCAAAGAAATAAACGAAAAAATAAAGATTTTGACAGAGAGAAATTTGGACAAACGTCTCGATTCTCTAATCATAACGACGATTCCAACGATGGAATAATCTCAACTTCGCTGACTCTGGAATCAAGTTTGGAAGCAGATTCGTCGTTAAAGACAAGAATATCTGTCGACGAAAACAATGGTTCCCTTCTGTCGACATCTTTTCATTCAAAATCGGCACTGAAATTTGGAGTTGACAGACTTTTATCAACAAACAATCCAGAAAGTGGATTGTTACGAACAGAAAGTGAGAATATCAATAGGCAATCCAGTAACTCAATACCTCCTATTCAGAGTTTCTTACACACATTGCCACCTGCAATTTCTGCAGACCTTCGTCATCTAGGTAACAGAGATCCGAGAAACCCTTTACCCCACGAAATATCCCTTCTCGCCTGCTATGGCTCCGAATACTTCAACGGGTATTACCCAGCATTGATTAACTATCATCCATTCCTTAATTTCGAAGCAATCTTGCAACAGAAGATGCCTTATGGAATGCTAGTTAATGACAGTTTGGAAAGGCGAACAGGTAGTTTAACAATCGGACCTCAGGGAGGAGGTAACGAAGAGTTGGCCTTATCCCTCATCGGGGAACAGACCCCCCATGGGGAAACCAGGAGGAAGAGGTCTTGGACGAGGGCCGTCTTCAGCAACCTCCAGAGGAAGGGACTTGAGAAGAGATTCTCCATTCAAAAATACATCACAAAACCAGACCGTCGTCAGCTGGCAGCCACACTTGGTTTAACGGATGCTCAGGTAAAAGTTTGGTTTCAAAATCGTAGAATGAAGTGGCGCCACTCAGAGATGAAAAAAATTAAATACCAGGACGAGGATCAAATTCCACTTTGCAAAACCAAGTCAAACCGTAAAAGAAACAACGAAGAAAATAATTTACAAACTTTTCAGGAAA
>proasellus_rectus.39266
AGCGTCAGAGATATTCTTCAGCTCTATGAATCACCTGTAACAGGTGTCGTCCCTGCTTCCAGTTCGTCCTCCAGGGAATGCAGCACAATTCAGGCTGCTGCAGATTCCACAGAAACAGGAAGGCGAAGTGCCGCAGATTCGAATCTGGAAGAATGCGAATCCATCGAGATTGACGAAGATGATGATGAAGAGGAGTCAACACTCGGTGGAGGGGATTACTGTAAGAAGAGGAAGAGGAGGATACTTTTCTCGAAAGCCCAGACTTACGAACTGGAAAGACGTTTCAGGCAACAGCGATATCTGTCCGCCCCAGAGAGGGAACAACTTGCAGCCTCAATCAATCTAACACCCACTCAGGTAAAAATTTGGTTTCAAAACCACCGATACAAGACTAAAAAACTACGCATCGAGAGACCTGCTATCGATTTCAGCAATTTAGCTTCGCCTAGAAGAGTGCCAGTGCCCGTCTTGGTACGTGATGGAAGGCCTGTCGTGTCTACAGTTGTCACACAGAGCCAACCCTCTCTATACACCACACCCGTTTCATTTCCAAATTCCTTTTTCGACATGGGAAATTTTTATCAGCATCCTTCTGTGCCATCGACCACTGGATCTAGTTTGCGGGGCGTAACAGATCCACCATCATCCGGTCCTACGTTCGCCTCACTACACACACCGAATCCAATATTGTCGACCGGGGCATTTCATTCAACTTCATATTCTGCAGCACATTCTTTGCAGCAATCCATGAATTCGTCCGCTTGCTCATCGACTCCTTTAAGTCAATATACATCACTCGTTGATGGCAACTTAAATAATGGAGCAGTTCCACCGTTCACTGGCTATCAGCCATCCCACGGAGCTGTTTCACTAAATTGAAGATGTAACTAGATGAACGTCTTGCAAAGAGATTTCAATGTTTCCTAATTGGAGTTACTGCTCAACAGATTATTTTATTTTATTTAGTAATCTCTGGTAACTAAAATAAACTCTCGTTCAGATTGATTCAT
>proasellus_rectus.39267
TCAACCTAATGGAAATGTCTCCTCAACTTCGCGGAAATCAACCAACAAATTCATTTCCACCTTTCGGCAACTCTATTCAAGATTTAATATCGGACAGTTGCAGATTAACAACCTCTCAGTTATGGAATCAACCAAGCATTAACGAAGCAGATACAAATCATCCAACTAATTCTACAAACCATCTTCTGAATTCGAGGACTTCAAATCTTCCGCTCAATTTAAGCGTGTTCGATAATTTGGCCAACTTCAACGCCATCGGGTTAACAAACAACATCACTAACTCCTTTAATGGTAATGTTAAAAGATTTAGTAAATCAATGCAAACAGCCTCTTTGTGTACTTACCTTATTGTGTACATTCAGCGTGAAAATTTGAAGTGTTTAATAAGTTATTTAATTGCAGATCATCTTCTATCCAACATACCTTCTTCGTCGAGTGTCAGCTCAGCTCTTTCCGATTTAGCACTTCTACAAAATCGCCTTCAGCAAGAAAATCAAAGTCTACACCTTCAGCAGTTGGACTCCCGTCAGCATCAACAGAAAGATTGCTTACTAGGTGACGGAGAATTGAACAATGCCCTCCAGCAACAACTTCAGACATTTCAGAAACCTTACCAAAAGTGCTTATCTCTGGAAGAGCGGGAAGCTCAACCTGATTCAACTCAGCCTAAATTAGAAGTTGACGATTCCGTTCCAGAATGTTGTCCTAAGAATGGCGATATGTCAACCAATTCCATAGAAGAAGATTTAGAAGAAGAATGCAACCATCTTCTCAAAAAGAGGAAGAGGAGGATTCTCTTCACGAAAGCCCAGACTTACGAACTGGAAAGACGTTTCAGGCAACAGCGATATCTGTCCGCCCCAGAGAGGGAACAACTTGCAGCCTCAATCAATCTAACACCCACTCAGGTAAAAATTTGGTTTCAAAACCACCGATACAAGACTAAAAAACTACGCATCGAGAGACCTGCTATCGATTTCAGCAATTTAGCTTCGCCTAGAAGAGTGCCAGTGCCCGTCTTGGTACGTGATGGAAGGCCTGTCGTGTCTACAGTTGTCACACAGAGCCAACCCTCTCTATACACCACACCCGTTTCATTTCCAAATTCCTTTTTCGACATGGGAAATTTTTATCAGCATCCTTCTGTGCCATCGACCACTGGATCTAGTTTGCGGGGCGTAACAGATCCACCATCATCCGGTCCTACGTTCGCCTCACTACACACACCGAATCCAATATTGTCGACCGGGGCATTTCATTCAACTTCATATTCTGCAGCACATTCTTTGCAGCAATCCATGAATTCGTCCGCTTGCTCATCGACTCCTTTAAGTCAATATACATCACTCGTTGATGGCAACTTAAATAATGGAGCAGTTCCACCGTTCACTGGCTATCAGCCATCCCACGGAGCTGTTTCACTAAATTGAAGATGTAACTAGATGAACGTCTTGCAAAGAGATTTCAATGTTTCCTAATTGGAGTTACTGCTCAACAGATTATTTTATTTTATTTAGTAATCTCTGGTAACTAAAATAAACTCTCGTTCAGATTGATTCAT
>proasellus_rectus.39268
TCAACCTAATGGAAATGTCTCCTCAACTTCGCGGAAATCAACCAACAAATTCATTTCCACCTTTCGGCAACTCTATTCAAGATTTAATATCGGACAGTTGCAGATTAACAACCTCTCAGTTATGGAATCAACCAAGCATTAACGAAGCAGATACAAATCATCCAACTAATTCTACAAACCATCTTCTGAATTCGAGGACTTCAAATCTTCCGCTCAATTTAAGCGTGTTCGATAATTTGGCCAACTTCAACGCCATCGGGTTAACAAACAACATCACTAACTCCTTTAATGGTAATGTTAAAAGATTTAGTAAATCAATGCAAACAGCCTCTTTGTGTACTTACCTTATTGTGTACATTCAGCGTGAAAATTTGAAGTGTTTAATAAGTTATTTAATTGCAGATCATCTTCTATCCAACATACCTTCTTCGTCGAGTGTCAGCTCAGCTCTTTCCGATTTAGCACTTCTACAAAATCGCCTTCAGCAAGAAAATCAAAGTCTACACCTTCAGCAGTTGGACTCCCGTCAGCATCAACAGAAAGATTGCTTACTAGGTGACGGAGAATTGAACAATGCCCTCCAGCAACAACTTCAGACATTTCAGAAACCTTACCAAAAGTGCTTATCTCTGGAAGAGCGGGAAGCTCAACCTGATTCAACTCAGCCTAAATTAGAAGCTTGTTGTCCTAAGAATGGCGATATGTCAACCAATTCCATAGAAGAAGATTTAGAAGAAGAATGCAACCATCTTCTCAAAAAGAGGAAGAGGAGGATTCTCTTCACGAAAGCCCAGACTTACGAACTGGAAAGACGTTTCAGGCAACAGCGATATCTGTCCGCCCCAGAGAGGGAACAACTTGCAGCCTCAATCAATCTAACACCCACTCAGGTAAAAATTTGGTTTCAAAACCACCGATACAAGACTAAAAAACTACGCATCGAGAGACCTGCTATCGATTTCAGCAATTTAGCTTCGCCTAGAAGAGTGCCAGTGCCCGTCTTGGTACGTGATGGAAGGCCTGTCGTGTCTACAGTTGTCACACAGAGCCAACCCTCTCTATACACCACACCCGTTTCATTTCCAAATTCCTTTTTCGACATGGGAAATTTTTATCAGCATCCTTCTGTGCCATCGACCACTGGATCTAGTTTGCGGGGCGTAACAGATCCACCATCATCCGGTCCTACGTTCGCCTCACTACACACACCGAATCCAATATTGTCGACCGGGGCATTTCATTCAACTTCATATTCTGCAGCACATTCTTTGCAGCAATCCATGAATTCGTCCGCTTGCTCATCGACTCCTTTAAGTCAATATACATCACTCGTTGATGGCAACTTAAATAATGGAGCAGTTCCACCGTTCACTGGCTATCAGCCATCCCACGGAGCTGTTTCACTAAATTGAAGATGTAACTAGATGAACGTCTTGCAAAGAGATTTCAATGTTTCCTAATTGGAGTTACTGCTCAACAGATTATTTTATTTTATTTAGTAATCTCTGGTAACTAAAATAAACTCTCGTTCAGATTGATTCAT
>proasellus_rectus.39269
TCAACCTAATGGAAATGTCTCCTCAACTTCGCGGAAATCAACCAACAAATTCATTTCCACCTTTCGGCAACTCTATTCAAGATTTAATATCGGACAGTTGCAGATTAACAACCTCTCAGTTATGGAATCAACCAAGCATTAACGAAGCAGATACAAATCATCCAACTAATTCTACAAACCATCTTCTGAATTCGAGGACTTCAAATCTTCCGCTCAATTTAAGCGTGTTCGATAATTTGGCCAACTTCAACGCCATCGGGTTAACAAACAACATCACTAACTCCTTTAATGATCATCTTCTATCCAACATACCTTCTTCGTCGAGTGTCAGCTCAGCTCTTTCCGATTTAGCACTTCTACAAAATCGCCTTCAGCAAGAAAATCAAAGTCTACACCTTCAGCAGTTGGACTCCCGTCAGCATCAACAGAAAGATTGCTTACTAGGTGACGGAGAATTGAACAATGCCCTCCAGCAACAACTTCAGACATTTCAGAAACCTTACCAAAAGTGCTTATCTCTGGAAGAGCGGGAAGCTCAACCTGATTCAACTCAGCCTAAATTAGAAGCTTGTTGTCCTAAGAATGGCGATATGTCAACCAATTCCATAGAAGAAGATTTAGAAGAAGAATGCAACCATCTTCTCAAAAAGAGGAAGAGGAGGATTCTCTTCACGAAAGCCCAGACTTACGAACTGGAAAGACGTTTCAGGCAACAGCGATATCTGTCCGCCCCAGAGAGGGAACAACTTGCAGCCTCAATCAATCTAACACCCACTCAGGTAAAAATTTGGTTTCAAAACCACCGATACAAGACTAAAAAACTACGCATCGAGAGACCTGCTATCGATTTCAGCAATTTAGCTTCGCCTAGAAGAGTGCCAGTGCCCGTCTTGGTACGTGATGGAAGGCCTGTCGTGTCTACAGTTGTCACACAGAGCCAACCCTCTCTATACACCACACCCGTTTCATTTCCAAATTCCTTTTTCGACATGGGAAATTTTTATCAGCATCCTTCTGTGCCATCGACCACTGGATCTAGTTTGCGGGGCGTAACAGATCCACCATCATCCGGTCCTACGTTCGCCTCACTACACACACCGAATCCAATATTGTCGACCGGGGCATTTCATTCAACTTCATATTCTGCAGCACATTCTTTGCAGCAATCCATGAATTCGTCCGCTTGCTCATCGACTCCTTTAAGTCAATATACATCACTCGTTGATGGCAACTTAAATAATGGAGCAGTTCCACCGTTCACTGGCTATCAGCCATCCCACGGAGCTGTTTCACTAAATTGAAGATGTAACTAGATGAACGTCTTGCAAAGAGATTTCAATGTTTCCTAATTGGAGTTACTGCTCAACAGATTATTTTATTTTATTTAGTAATCTCTGGTAACTAAAATAAACTCTCGTTCAGATTGATTCAT
>proasellus_rectus.39270
TCAACCTAATGGAAATGTCTCCTCAACTTCGCGGAAATCAACCAACAAATTCATTTCCACCTTTCGGCAACTCTATTCAAGATTTAATATCGGACAGTTGCAGATTAACAACCTCTCAGTTATGGAATCAACCAAGCATTAACGAAGCAGATACAAATCATCCAACTAATTCTACAAACCATCTTCTGAATTCGAGGACTTCAAATCTTCCGCTCAATTTAAGCGTGTTCGATAATTTGGCCAACTTCAACGCCATCGGGTTAACAAACAACATCACTAACTCCTTTAATGATCATCTTCTATCCAACATACCTTCTTCGTCGAGTGTCAGCTCAGCTCTTTCCGATTTAGCACTTCTACAAAATCGCCTTCAGCAAGAAAATCAAAGTCTACACCTTCAGCAGTTGGACTCCCGTCAGCATCAACAGAAAGATTGCTTACTAGGTGACGGAGAATTGAACAATGCCCTCCAGCAACAACTTCAGACATTTCAGAAACCTTACCAAAAGTGCTTATCTCTGGAAGAGCGGGAAGCTCAACCTGATTCAACTCAGCCTAAATTAGAAGTTGACGATTCCGTTCCAGAATGTTGTCCTAAGAATGGCGATATGTCAACCAATTCCATAGAAGAAGATTTAGAAGAAGAATGCAACCATCTTCTCAAAAAGAGGAAGAGGAGGATTCTCTTCACGAAAGCCCAGACTTACGAACTGGAAAGACGTTTCAGGCAACAGCGATATCTGTCCGCCCCAGAGAGGGAACAACTTGCAGCCTCAATCAATCTAACACCCACTCAGGTAAAAATTTGGTTTCAAAACCACCGATACAAGACTAAAAAACTACGCATCGAGAGACCTGCTATCGATTTCAGCAATTTAGCTTCGCCTAGAAGAGTGCCAGTGCCCGTCTTGGTACGTGATGGAAGGCCTGTCGTGTCTACAGTTGTCACACAGAGCCAACCCTCTCTATACACCACACCCGTTTCATTTCCAAATTCCTTTTTCGACATGGGAAATTTTTATCAGCATCCTTCTGTGCCATCGACCACTGGATCTAGTTTGCGGGGCGTAACAGATCCACCATCATCCGGTCCTACGTTCGCCTCACTACACACACCGAATCCAATATTGTCGACCGGGGCATTTCATTCAACTTCATATTCTGCAGCACATTCTTTGCAGCAATCCATGAATTCGTCCGCTTGCTCATCGACTCCTTTAAGTCAATATACATCACTCGTTGATGGCAACTTAAATAATGGAGCAGTTCCACCGTTCACTGGCTATCAGCCATCCCACGGAGCTGTTTCACTAAATTGAAGATGTAACTAGATGAACGTCTTGCAAAGAGATTTCAATGTTTCCTAATTGGAGTTACTGCTCAACAGATTATTTTATTTTATTTAGTAATCTCTGGTAACTAAAATAAACTCTCGTTCAGATTGATTCAT
>proasellus_rectus.41123
GAAAGAGTTTATATTACACTTACAATTACACATTTTCCATCGCACTTCATATTATTTTTTGTTTTCCTTTTCTTAACATATTGGAGTGAAATTTAGTAAAATAAGTGTACTATTAGATTCCCCGCTTCATTGGGTCACCAATGCAGTAGTGACAGTACTGTATATCGTTAAAATAAGACATGCTCTCTTATGTTCGATTAACATTACACGGAAACGGCTAAATAGTCCAACTATAGCTTCCTATCATTGAATTAGAGTTCTTCTTGTGGCCTCAATGTTGTTATAATCAAAAATATAAGTTAATGTCATTTGTCACTTTCACTTTCCATAAGACTATTTACATTATTAGAGGAATGGTTTTAAAAGAGCATTTAACCATGTTATTCAAGCTTCAAGTTTTGATCGAATTTGAATTAACCTCTCGTTCATCCTTCACTAACGTTGTTAAGCAGTAATCTCACCAGCCTTTCTCATCAATTCCAGCTTGACTTCCTGATCACGAGCATGTGCTTTCAATCTTAGGTCATGCAGAGAAGCATTTCGTCTTTCGACATCTTCGCGAGAAAAGACGGTGGAGGAGAGGGGTGGGGTCTGAAGACCCGAAGGGGAACCTAGAGGGGATGTGGTGTATTGTAACGAGTTTGATAAATTCGAGGCCTGAGATAAAGACGTTGCCAGGGAGGGTAAATAGGGCTGCAAACTAGCTAAGTACGGAGCCTCTAGCTTAGATCTTTGGGAAAGCTGAGCCAATACGGATGTGAAGGAGGGAGCGTATGGGATTAATGAAGGTGGCAGAGTTGGGGGTCTATATGCCCCTCCCGGCAAGTCTCTCAACATTGACAGGGAGGCAGGTAAGTATGGTGAATGCTGCAGTAACGACGCTGCTGCAGAAACTTGGGAGGGGAATTGTCCACCCAGGAAAGTTGGTGGAACTCGAGGTGAGAAAATTCCGGAAGATGGATCCAGGCCTTTGGAGTGTGAATGGAATTGGAGTCCTCCAAATGGGCTTCCGATAGATGCAGGCAACTGCGGAGCTTGAAGAGGAAGAGAAGAAGTGGGTGGGAAAGCCCCGTAAGGATGACTAGTTGGGCCAACCTTTTCTTGCTTCCGCCATTTGGCCCGACGATTTTGAAACCAAACCTGAATTCTCGCTTCGGTTAATCCAATTTTCATTGCCAATTCCTCTCTTGTGAATACGTCGGGGTAATGTGTCCTCGCAAATACTTTCTCTAGTTCTTCTAATTGAAAAGATGTGAAAGTCGTTCTGTACCTTCGTTGCTTTCGTTTAGAGGAGGAATTATTTCTTCCATCGGCACCACAACTTTCAGAATTTCCATCCCCTCCTCCTGAAGTGGAAATTTCTTCCATTCCGTCACCTGTGGAAGCATCTTCCTTGATGACAAGGTCTCCTTCCACCTCAGAATCAGTTTCCACCACGTCCACATCTAATTCCTCCTCCGCTTCCGAGATCTGCCTCTCACGAATTCCAGTATTTCCTGGAATGGGAGTCGGCAAAGGAGATTTCACGGAGGAGGTTAATGAAGTACTCCTTAATGATGATTGAGCTAGTGATGCTACTGCTAATGTCGAAGATGATGATAAAGAAATGGTTGATGCTGTTGAATCAAGTTTGGTTGCTGAATGACTATAAGAATGAGAAAACTCTTGGTGCTTTCTCTTGACACACATGTCAAGAGCCATGGAATCAGGGGAACTGATAGGAACTTCTTGTAAAATTCCCATTGTTGTATTCTCAATTCAACTCAAAACTAAATGCCTCGATGTACATAAACAAAATAGTTAGTCAATAACTAAAAAATTATTTCCGGAAAAAACCCACAAAACAACACACGAGTCTTCACACCTTGAGTTCTTGTTATTAACTAGT
>proasellus_rectus.43526
GCGCATGCAGCGTTTCTTAACGAAGGGTGTCTTAGTGTGTTTGAGGACAATTTAGAACAATTCAAGAACCGTGAAACTGTTGCCCTCTCAGGCCGCTTCAGCAGATAGAATGCTGCTGATGGAGAAAATGCTGCCGCATCTGGGCTTTGTCCAACCTTCCAGTTTTCACATGCTTTCGCAATTGGCACGTCCAGTGCCCATGCCCCTTGGACAGCAGCTTTCGTCACTACAGGGACTTGGCCCGCTGTCTGGAACCCACTCACTCAAACTTTGCTCCCCATTAGGTGGTAGAGACGGGGGACAGCATCCCCTTGCTTTTTCTGTACTGGGAAGAACTGGGTTTCTCGACAGCGGGGGACCTGACCAAGGAGGTTCCATCCATCCTAGCCTCACTTCTCCCTACGACCGAGATGATGACAAAGATCTTGACGATAGTCTAGATGACGCAGCAGCGAAACGTCGACGTTCCAGAACGAATTTTAATTCTTGGCAGTTAGAAGAACTGGAAAGAGCTTTCGAATCATCTCATTACCCTGACGTCTTCATGAGGGAAGCCTTAGCTATGAGGCTCGGATTAACCGAGAGTAGAGTTGCAGTTTGGTTTCAGAATAGGAGAGCTAAGTGGAGAAAGAAAGAACAGACCCGGAAAGGTCCTGGGAGACCATCCCATAATGCTCACCCCCAAAGCTGTTCGGGAGAGCCGATCCCTCCAGATGAACTGGAGAAAAGAGAGAAATCTCGAAAAGAGAAGAAAATCCGGAAGCAACTGGAGAGACAGCAAAGGAAACTCGCTCTAAAGGGTGTCCACGTGACCATAGACCAACTACGACGCGAGTTTGAAAGTCAGAACAGACCAGAGCCCGAAATAGACGTGGTTGGCGATGGCCCTGACGATGACGGCTCTTGTGATGGAAGTCCTACTCCTTCCGAAGCAGGAGACGACGAAGGCAGGGAGGGAGAGCGTGACACTAACAGGAGAGGGATTGAGGATTCCTTGCAAGATGCTGACGACGATGAAGATGGTGACACTAATCGGGAAAGACGACTCCTGTCCTTCTCTCCTTCCTCATTTAATTCAAGTTCCTCCCCCGTCAGGTGCGCGAGTCCACCAGCTAAAAAAACCCA
>proasellus_rectus.44779
AAATTTTTATTATTGAAAATGTACACATTCACATAATGGAGTTTCTTAGATAATAATACATTTGGCTGTATTCAAAAAGTTATTTACAGTACATTTCACTCCCAGTCCACAAAGTGTCCTTTGAAATAATGTAGAAATTAAATTGGTGGAGTTATAATAGAATATTAATATTCCTGTTTATGCTTTACTAATTTAAACAATTATTATTATTAAGTTTTTATTTTTGGAATTATGTTTATCTATTGAATACATAAACTTAACCATTTTAATATAAAGAATGTAATTAACTGTACATTAACAAATTCATTTTTAAAGTAGAGTGACACATTAAGTCCTATTTGCATGGCTTATGAAGATACAACTAACTTTTGGCTAAACTTTACAGTTTACACTATTTACATATGGTCCAGACCCTAGTGTTCACCTTGCTGTGAATTTAAATCTCTGTTATATAAACTATTTCCTATTCGTGGGAAGTTGATGGCATTGAGTATGTACCTTCTTCCCTAACATTATTGTTTAGCTACTTTTTTGATTAAAATCAGTTTCCTCAATTTGATTTCATTTTTCTTTGCATCAAAATGTCTGCATGGTAATGGATGACGCCATATACGCTACCTCAAATATCATGATTTTTATATTAACATCGTTCTTCTATTTGAGATTTCAAGTAATAGTTGCAATTGTCAAGGTCAGTATTTTAGTAGACCACTATTATTGCAGTGTGTCAGATTCATCATTAGACCTCTGATTTGAGCTCAGAGGTCCGCTTCATGTCACCAAATCAGCCCTTCATTTTGTCCACTGTTCGGTTGACGTAAGTGAGGCTCTGGGGGTTGTTACTTCAGCCTTAGTCATTTTCATGGTGCATGGCTGGTCCAAATTGATGCGCATGAAATAGGGCAACATTGCAGAATTCTGAAACTGCATGATTCATGCCCATTTCAGGTGAGGATCGTTGGGAAAGCATTTCTGGAGGTTGCGAACTTAAGTAAGGGCTATCACTCAAGGGTGTACCTGCCAATCCAGGCCCTAACGATGGAAAGTCACCCATTGGTCCCCCGGGTGGCAGAGGCTGTTCCATCGCAGGTGGCAACCCATGGGGGAATCCCATTCCTGGGGGAGGGTGTGGTCCGTGACCTGGGAAGAAGTCGTGGAAATTTTGTGGGCCATAACCAAACGGATCGGCATAGTAAGGGTAGCCATCTTCCATACTGGGTGACATTCTCATTCCACGGAGTTTTCTAGGATTTCCAAACAAATGAGCTCTCATTCCCATTGAAGACAGCTGTTTCATTCGTCGCTCTTTGCTTCTCTTGTTCTGAAACCAAACCTGTATGACTCGCATAGGTAGACCAGTGTCTTTCGCCAACTGTTCCCGAATATGTCTAGTAGGTTTTGGAGTAGAAGCAAAAGCACTTTTGAGTACTTCTAGCTGCTTCGCTTTGATAGTCGTTCTAGGCCCACGTCTTTTGTTTCCAGCCTTGTCGTCATCGGTTAGTTTAGAACAGTCTGCTGAATTAGCATCTTTCGTTTCGTTCGAACATTCGCCATCGGAGACGTCAGAATCTGGAAAGGTTGATGATCCATCTCTTTCACTTGGGGGGGTGTCCCTGTAGTTCACACCCATAGAATCGTGTAAGGAATTCGGAGTTGCATTGTTTACATTGGTCATACCGATACTCGAAGGGGATGAGGATCTTCCTATCAGTCCCGATAAGGATGAAGCTGAAGGAGGGCCGATGCTATTGGAATCGAGAGAATTTTGAGTAGGGGGACTTACAACCGGTCTCAATAGGGTTGGGCAAGAAATATGCCCACCTCCAGCCGGGGAAGTAGTCATATTGGGAGTTATTGAAGTTGGGGGAGTTGGGATTGGCGTCGTAGGATCAATGTTGGGTTTTATATCGAGGGCCTCTTCTTCGTCGTCAGATGGTCCTCCGTAGGAATCTGCCATTGATTTGCCATTGATGTAGTCGTGTTTACAAATGAATTTATTTTCGTCCAAAACGTAGAGTTCTTCACCAGTCGAGAGTTGCTTCCTGCAGATGCAACATGTGAAGCACTTGAGGTGAAATACTCTGTCTCGGGCCTTTCTAACGAGATCTTGAGGAGATATTCCTTGTAAGCAACCGGAACATTTGGTGCCAAAACGCTTAAAAAAATCGGTTCTGCAGAAAAGTTTCCCTTCTCTACTGTAACATTTATCACAGAGTTCAATGCCACAGTCATTGCAACGAACACAATCCGAGTGCCAAGTTCTGTCCAGGACAGTTAAGAGGAATTTGTCCAAGATCGGTTTCTCACATCCCGCACAACAAATTATCATTGTTGCTTTGGCTCATTCGATTTAACTTTTATCCGCACAGTGTTCGCAGGTATCGAACTCCATAATTCAACGCGTCCGTTCGATGGAAAGCGAACGAAGTACAAACTTAGCTCGCACTGCGGAGGGATTTAGGGAAACGAGAACACAAAATACATCTGTTTCAT
>proasellus_rectus.44781
AAATTTTTATTATTGAAAATGTACACATTCACATAATGGAGTTTCTTAGATAATAATACATTTGGCTGTATTCAAAAAGTTATTTACAGTACATTTCACTCCCAGTCCACAAAGTGTCCTTTGAAATAATGTAGAAATTAAATTGGTGGAGTTATAATAGAATATTAATATTCCTGTTTATGCTTTACTAATTTAAACAATTATTATTATTAAGTTTTTATTTTTGGAATTATGTTTATCTATTGAATACATAAACTTAACCATTTTAATATAAAGAATGTAATTAACTGTACATTAACAAATTCATTTTTAAAGTAGAGTGACACATTAAGTCCTATTTGCATGGCTTATGAAGATACAACTAACTTTTGGCTAAACTTTACAGTTTACACTATTTACATATGGTCCAGACCCTAGTGTTCACCTTGCTGTGAATTTAAATCTCTGTTATATAAACTATTTCCTATTCGTGGGAAGTTGATGGCATTGAGTATGTACCTTCTTCCCTAACATTATTGTTTAGCTACTTTTTTGATTAAAATCAGTTTCCTCAATTTGATTTCATTTTTCTTTGCATCAAAATGTCTGCATGGTAATGGATGACGCCATATACGCTACCTCAAATATCATGATTTTTATATTAACATCGTTCTTCTATTTGAGATTTCAAGTAATAGTTGCAATTGTCAAGGTCAGTATTTTAGTAGACCACTATTATTGCAGTGTGTCAGATTCATCATTAGACCTCTGATTTGAGCTCAGAGGTCCGCTTCATGTCACCAAATCAGCCCTTCATTTTGTCCACTGTTCGGTTGACCTGCATGATTCATGCCCATTTCAGGTGAGGATCGTTGGGAAAGCATTTCTGGAGGTTGCGAACTTAAGTAAGGGCTATCACTCAAGGGTGTACCTGCCAATCCAGGCCCTAACGATGGAAAGTCACCCATTGGTCCCCCGGGTGGCAGAGGCTGTTCCATCGCAGGTGGCAACCCATGGGGGAATCCCATTCCTGGGGGAGGGTGTGGTCCGTGACCTGGGAAGAAGTCGTGGAAATTTTGTGGGCCATAACCAAACGGATCGGCATAGTAAGGGTAGCCATCTTCCATACTGGGTGACATTCTCATTCCACGGAGTTTTCTAGGATTTCCAAACAAATGAGCTCTCATTCCCATTGAAGACAGCTGTTTCATTCGTCGCTCTTTGCTTCTCTTGTTCTGAAACCAAACCTGTATGACTCGCATAGGTAGACCAGTGTCTTTCGCCAACTGTTCCCGAATATGTCTAGTAGGTTTTGGAGTAGAAGCAAAAGCACTTTTGAGTACTTCTAGCTGCTTCGCTTTGATAGTCGTTCTAGGCCCACGTCTTTTGTTTCCAGCCTTGTCGTCATCGGTTAGTTTAGAACAGTCTGCTGAATTAGCATCTTTCGTTTCGTTCGAACATTCGCCATCGGAGACGTCAGAATCTGGAAAGGTTGATGATCCATCTCTTTCACTTGGGGGGGTGTCCCTGTAGTTCACACCCATAGAATCGTGTAAGGAATTCGGAGTTGCATTGTTTACATTGGTCATACCGATACTCGAAGGGGATGAGGATCTTCCTATCAGTCCCGATAAGGATGAAGCTGAAGGAGGGCCGATGCTATTGGAATCGAGAGAATTTTGAGTAGGGGGACTTACAACCGGTCTCAATAGGGTTGGGCAAGAAATATGCCCACCTCCAGCCGGGGAAGTAGTCATATTGGGAGTTATTGAAGTTGGGGGAGTTGGGATTGGCGTCGTAGGATCAATGTTGGGTTTTATATCGAGGGCCTCTTCTTCGTCGTCAGATGGTCCTCCGTAGGAATCTGCCATTGATTTGCCATTGATGTAGTCGTGTTTACAAATGAATTTATTTTCGTCCAAAACGTAGAGTTCTTCACCAGTCGAGAGTTGCTTCCTGCAGATGCAACATGTGAAGCACTTGAGGTGAAATACTCTGTCTCGGGCCTTTCTAACGAGATCTTGAGGAGATATTCCTTGTAAGCAACCGGAACATTTGGTGCCAAAACGCTTAAAAAAATCGGTTCTGCAGAAAAGTTTCCCTTCTCTACTGTAACATTTATCACAGAGTTCAATGCCACAGTCATTGCAACGAACACAATCCGAGTGCCAAGTTCTGTCCAGGACAGTTAAGAGGAATTTGTCCAAGATCGGTTTCTCACATCCCGCACAACAAATTATCATTGTTGCTTTGGCTCATTCGATTTAACTTTTATCCGCACAGTGTTCGCAGGTATCGAACTCCATAATTCAACGCGTCCGTTCGATGGAAAGCGAACGAAGTACAAACTTAGCTCGCACTGCGGAGGGATTTAGGGAAACGAGAACACAAAATACATCTGTTTCAT
>proasellus_rectus.45262
GGTAGTCACACACCTGAAGTACTTGTGAATGTTACCTCAGTATCTTGAGTTCCTTGGAACATCTCGTACGAGAAGTGAAAAATAAGTTTGAAGTGTTTTTTGGTTTTTCCTCAAGAAAACGTAATTTTGGCTTTGGATATCTTGCCATTCTCGTTCGATTAATTTGAAACAACAAATTCTAAAAATGACCATCCGCCCTTTTACCATTCCCGGATATCCATTTCACGCTGTGAACTTTGCAGGACAAGGCCGAGTGAACCAACTCGGGGGTATGTTCATCAATGGACGCCCTTTACCCAACCAAATCAGGCTTAAGATCGTCGAATTGGCTGCAGGGGGCGTTAGGCCCTGCGTCATTTCAAGACAACTAAGAGTGTCTCATGGGTGTGTCTCCAAAATCTTGAATCGATACCAGGAAACGGGGTCCATTAGGCCAGGAGTAATAGGGGGCTCCAAGCCCAAAGTCACGACTCCTGACATTGAAAAGAAAATTGAAGAATACCGAAAAGAAAATCCAGCGGTTTATTCCTACGAAATTAGGGACAGATTAATCAAGGATAGCGTTGTGGATAAAAACGCGGCTCCATCAGTCAGTTCCATCACAAGAATTTTGAGGGGCGGAAAGTCAATAGATGACCCTAGAAAGGACCATAGCATAGATGGAATTCTAGCAGGAGGAGTCGTTAGTGAAGACAGTGAGACCGAAAGCGAACCCGGCCTCACTCTCAAAAGAAAACAACGCCGCTCGAGAACGACCTTCACTGCTGAACAACTCGACATTCTCGAAAAATCGTTCGAAAAAACTCAGTATCCAGACATCTACACCCGAGAAGAGTTGGCAGTCAAAGCGAAACTATCCGAAGCTCGTGTCCAAGTTTGGTTCAGCAACAGACGCGCTCGACTTCGCAAACATCTCAACAGTCAACAATTGGCAGGGTTGTCCTCTTGCATGACACCCTCATCCATGGCTGGAATGACCTCCGCTGGAGTCCCTACCTCGGCTGGGGCTTATATGAATCAGTACACCCCTGGATCTGAACATTCGGCCATGGCTGCTTCTGCAGTTGCGGCGGCTGCCGCCTATCATAACTCTGCTGCGTGGCAAGGAGCAACTGGGACTGGGTATGATTATTCAAGTGCTGCTCTAACTACACCCACCGACTCGTCTCATTCCATTATGCCATCTGCAATGACAGCCATGGCATACCCAATGACATCAATGACACATGGGGTAAACCATACGCCTACCAGCAACGCAATGACAGATGGATCTTGGGGAACTACAGCAGGGTCCAAAGCCATGATGTCTACTCCATCTGGTTGGAATACCACTCTTGGAACCACAGGGTTCTCCTCGTTGGGAGGAGATCAACTAGGTGGTCTCCTGGGGTCACAAGGGTACAACATGGGGCACTCAGTTCACGGAGGAATGCATGACAAAAGTGTAACGCACCCAGCTCACTCGTACCCCACGTATTTCGGTCAATTCGCTGACCCGTCACTAATGTGTGCTGGTAGAGTACATTAAAACTTTAATATTTTGTTTAAAACTATTCAAAAGTTAACTCACTATTTAATACTATTTGAAAACAAAACTAAATATCACAGATGTACTGTATAC
>proasellus_rectus.45263
GGTAGTCACACACCTGAAGTACTTGTGAATGTTACCTCAGTATCTTGAGTTCCTTGGAACATCTCGTACGAGAAGTGAAAAATAAGTTTGAAGTGTTTTTTGGTTTTTCCTCAAGAAAACGTAATTTTGGCTTTGGATATCTTGCCATTCTCGTTCGATTAATTTGAAACAACAAATTCTAAAAATGACCATCCGCCCTTTTACCATTCCCGGATATCCATTTCACGCTGTGAACTTTGCAGGACAAGGCCGAGTGAACCAACTCGGGGGTATGTTCATCAATGGACGCCCTTTACCCAACCAAATCAGGCTTAAGATCGTCGAATTGGCTGCAGGGGGCGTTAGGCCCTGCGTCATTTCAAGACAACTAAGAGTGTCTCATGGGTGTGTCTCCAAAATCTTGAATCGATACCAGGAAACGGGGTCCATTAGGCCAGGAGTAATAGGGGGCTCCAAGCCCAAAGTCACGACTCCTGACATTGAAAAGAAAATTGAAGAATACCGAAAAGAAAATCCAGCGGTTTATTCCTACGAAATTAGGGACAGATTAATCAAGGATAGCGTTGTGGATAAAAACGCGGCTCCATCAGTCAGTTCCATCACAAGAATTTTGAGGGGCGGAAAGTCAATAGATGACCCTAGAAAGGACCATAGCATAGATGGAATTCTAGAGTGTAAACATACAACATCCGACGAACGTTTATTAGTAGAAACTGCAGGAGGAGTCGTTAGTGAAGACAGTGAGACCGAAAGCGAACCCGGCCTCACTCTCAAAAGAAAACAACGCCGCTCGAGAACGACCTTCACTGCTGAACAACTCGACATTCTCGAAAAATCGTTCGAAAAAACTCAGTATCCAGACATCTACACCCGAGAAGAGTTGGCAGTCAAAGCGAAACTATCCGAAGCTCGTGTCCAAGTTTGGTTCAGCAACAGACGCGCTCGACTTCGCAAACATCTCAACAGTCAACAATTGGCAGGGTTGTCCTCTTGCATGACACCCTCATCCATGGCTGGAATGACCTCCGCTGGAGTCCCTACCTCGGCTGGGGCTTATATGAATCAGTACACCCCTGGATCTGAACATTCGGCCATGGCTGCTTCTGCAGTTGCGGCGGCTGCCGCCTATCATAACTCTGCTGCGTGGCAAGGAGCAACTGGGACTGGGTATGATTATTCAAGTGCTGCTCTAACTACACCCACCGACTCGTCTCATTCCATTATGCCATCTGCAATGACAGCCATGGCATACCCAATGACATCAATGACACATGGGGTAAACCATACGCCTACCAGCAACGCAATGACAGATGGATCTTGGGGAACTACAGCAGGGTCCAAAGCCATGATGTCTACTCCATCTGGTTGGAATACCACTCTTGGAACCACAGGGTTCTCCTCGTTGGGAGGAGATCAACTAGGTGGTCTCCTGGGGTCACAAGGGTACAACATGGGGCACTCAGTTCACGGAGGAATGCATGACAAAAGTGTAACGCACCCAGCTCACTCGTACCCCACGTATTTCGGTCAATTCGCTGACCCGTCACTAATGTGTGCTGGTAGAGTACATTAAAACTTTAATATTTTGTTTAAAACTATTCAAAAGTTAACTCACTATTTAATACTATTTGAAAACAAAACTAAATATCACAGATGTACTGTATAC
>proasellus_rectus.45264
GGTAGTCACACACCTGAAGTACTTGTGAATGTTACCTCAGTATCTTGAGTTCCTTGGAACATCTCGTACGAGAAGTGAAAAATAAGTTTGAAGTGTTTTTTGGTTTTTCCTCAAGAAAACGTAATTTTGGCTTTGGATATCTTGCCATTCTCGTTCGATTAATTTGAAACAACAAATTCTAAAAATGACCATCCGCCCTTTTACCATTCCCGGATATCCATTTCACGGACAAGGCCGAGTGAACCAACTCGGGGGTATGTTCATCAATGGACGCCCTTTACCCAACCAAATCAGGCTTAAGATCGTCGAATTGGCTGCAGGGGGCGTTAGGCCCTGCGTCATTTCAAGACAACTAAGAGTGTCTCATGGGTGTGTCTCCAAAATCTTGAATCGATACCAGGAAACGGGGTCCATTAGGCCAGGAGTAATAGGGGGCTCCAAGCCCAAAGTCACGACTCCTGACATTGAAAAGAAAATTGAAGAATACCGAAAAGAAAATCCAGCGGTTTATTCCTACGAAATTAGGGACAGATTAATCAAGGATAGCGTTGTGGATAAAAACGCGGCTCCATCAGTCAGTTCCATCACAAGAATTTTGAGGGGCGGAAAGTCAATAGATGACCCTAGAAAGGACCATAGCATAGATGGAATTCTAGCAGGAGGAGTCGTTAGTGAAGACAGTGAGACCGAAAGCGAACCCGGCCTCACTCTCAAAAGAAAACAACGCCGCTCGAGAACGACCTTCACTGCTGAACAACTCGACATTCTCGAAAAATCGTTCGAAAAAACTCAGTATCCAGACATCTACACCCGAGAAGAGTTGGCAGTCAAAGCGAAACTATCCGAAGCTCGTGTCCAAGTTTGGTTCAGCAACAGACGCGCTCGACTTCGCAAACATCTCAACAGTCAACAATTGGCAGGGTTGTCCTCTTGCATGACACCCTCATCCATGGCTGGAATGACCTCCGCTGGAGTCCCTACCTCGGCTGGGGCTTATATGAATCAGTACACCCCTGGATCTGAACATTCGGCCATGGCTGCTTCTGCAGTTGCGGCGGCTGCCGCCTATCATAACTCTGCTGCGTGGCAAGGAGCAACTGGGACTGGGTATGATTATTCAAGTGCTGCTCTAACTACACCCACCGACTCGTCTCATTCCATTATGCCATCTGCAATGACAGCCATGGCATACCCAATGACATCAATGACACATGGGGTAAACCATACGCCTACCAGCAACGCAATGACAGATGGATCTTGGGGAACTACAGCAGGGTCCAAAGCCATGATGTCTACTCCATCTGGTTGGAATACCACTCTTGGAACCACAGGGTTCTCCTCGTTGGGAGGAGATCAACTAGGTGGTCTCCTGGGGTCACAAGGGTACAACATGGGGCACTCAGTTCACGGAGGAATGCATGACAAAAGTGTAACGCACCCAGCTCACTCGTACCCCACGTATTTCGGTCAATTCGCTGACCCGTCACTAATGTGTGCTGGTAGAGTACATTAAAACTTTAATATTTTGTTTAAAACTATTCAAAAGTTAACTCACTATTTAATACTATTTGAAAACAAAACTAAATATCACAGATGTACTGTATAC
>proasellus_rectus.45265
GGTAGTCACACACCTGAAGTACTTGTGAATGTTACCTCAGTATCTTGAGTTCCTTGGAACATCTCGTACGAGAAGTGAAAAATAAGTTTGAAGTGTTTTTTGGTTTTTCCTCAAGAAAACGTAATTTTGGCTTTGGATATCTTGCCATTCTCGTTCGATTAATTTGAAACAACAAATTCTAAAAATGACCATCCGCCCTTTTACCATTCCCGGATATCCATTTCACGGACAAGGCCGAGTGAACCAACTCGGGGGTATGTTCATCAATGGACGCCCTTTACCCAACCAAATCAGGCTTAAGATCGTCGAATTGGCTGCAGGGGGCGTTAGGCCCTGCGTCATTTCAAGACAACTAAGAGTGTCTCATGGGTGTGTCTCCAAAATCTTGAATCGATACCAGGAAACGGGGTCCATTAGGCCAGGAGTAATAGGGGGCTCCAAGCCCAAAGTCACGACTCCTGACATTGAAAAGAAAATTGAAGAATACCGAAAAGAAAATCCAGCGGTTTATTCCTACGAAATTAGGGACAGATTAATCAAGGATAGCGTTGTGGATAAAAACGCGGCTCCATCAGTCAGTTCCATCACAAGAATTTTGAGGGGCGGAAAGTCAATAGATGACCCTAGAAAGGACCATAGCATAGATGGAATTCTAGAGTGTAAACATACAACATCCGACGAACGTTTATTAGTAGAAACTGCAGGAGGAGTCGTTAGTGAAGACAGTGAGACCGAAAGCGAACCCGGCCTCACTCTCAAAAGAAAACAACGCCGCTCGAGAACGACCTTCACTGCTGAACAACTCGACATTCTCGAAAAATCGTTCGAAAAAACTCAGTATCCAGACATCTACACCCGAGAAGAGTTGGCAGTCAAAGCGAAACTATCCGAAGCTCGTGTCCAAGTTTGGTTCAGCAACAGACGCGCTCGACTTCGCAAACATCTCAACAGTCAACAATTGGCAGGGTTGTCCTCTTGCATGACACCCTCATCCATGGCTGGAATGACCTCCGCTGGAGTCCCTACCTCGGCTGGGGCTTATATGAATCAGTACACCCCTGGATCTGAACATTCGGCCATGGCTGCTTCTGCAGTTGCGGCGGCTGCCGCCTATCATAACTCTGCTGCGTGGCAAGGAGCAACTGGGACTGGGTATGATTATTCAAGTGCTGCTCTAACTACACCCACCGACTCGTCTCATTCCATTATGCCATCTGCAATGACAGCCATGGCATACCCAATGACATCAATGACACATGGGGTAAACCATACGCCTACCAGCAACGCAATGACAGATGGATCTTGGGGAACTACAGCAGGGTCCAAAGCCATGATGTCTACTCCATCTGGTTGGAATACCACTCTTGGAACCACAGGGTTCTCCTCGTTGGGAGGAGATCAACTAGGTGGTCTCCTGGGGTCACAAGGGTACAACATGGGGCACTCAGTTCACGGAGGAATGCATGACAAAAGTGTAACGCACCCAGCTCACTCGTACCCCACGTATTTCGGTCAATTCGCTGACCCGTCACTAATGTGTGCTGGTAGAGTACATTAAAACTTTAATATTTTGTTTAAAACTATTCAAAAGTTAACTCACTATTTAATACTATTTGAAAACAAAACTAAATATCACAGATGTACTGTATAC
>proasellus_rectus.48607
TTTTTTTTTTTTTTTTTTTCGCTCATTTTGAAACCAAACCTTGATATTGGTATGAGACAAATTAAATAATTTGCCGATGTATTTTAATGAGACATAATCAGGATATTTTGTCTGCTGAAATGCATATCTCAATAGTTTCAATTGATCAGCAGTGTAGGTTACTCTACGACGAACCTTATAAGAAGTCATCTTTGCTTTTCTTTTATCTAAAACATTATCTTTATTTTGCATTGACTGCTTCTGTTCAGATAAAAATGTATTCAATTTCATTTGAGCAGTACTAAAAGTTTCGTCCTGATTTATTAAGTTAGAAGAATTTAAAAGGCCATTGCACTGATTTTCGAATATGCATCCAAATAGGCCAATATCTTTCATTGGTTGTTCTCTATCAGAAATATTTTCATTTGGAAGAAAGCTACATTTATTGACAACTGTACAAGATGTGATATCACTTCTATTTGCCTCATGATAGTTTGAGGAAATATTTGGAGATGCTTGATATTTTCTAGACACAGATAACTTTCCATTTCCTTCCAACTGTTTAGACATTTTTTCACTTGGCAATTTAAGAAAGTTAGATGAGGAAGCAATTTCCAAGTCTGCTCTCTGGGATTCTATAGCTCTAGAGGATGGTAGCAAAAGAGAAGCAATATCAAGGCGTATATTAGATCCATGTGCTCCAGGGATTTTGCTGGGGGGTAATAAACTCTTGCCATGAACCCGCCATGAATTCATTGGAAAACTGAAGGAATTGTTCATTTTTTTGCGGGCTTCTTTGATTGTTAAACTATTTAGCCTAGGCCTAGCCTAGTTTTGCAAGAAAAAATTACTAAAATATCGTATTGTGTTAT
>proasellus_rectus.49053
AGAGTTTTATATTTTTACATATAGTGAATTTAAAACTACATCATTAGTCAAATAGCTGCATTTGGAAATATCCTTCAACGTTTATGTTAAAGTATATATTTAAGGCTTTAATATTGCCATGTGACGTATGACAGAGACATCATAGAATAAATAACGTTAAGTAATTGGAATAATTATCATTTTCCAAATATGAGGGATAAGCGCTGATCATCTTCTTCGACGTTATCTAGATTGAAATTTAACCATTTCTCTAAACATGAACCATCTGCAGGGCTTCTCGGGAGCTCTAAATAGAGTAGCAAATGGTTCATCCAATCACCCATCTGGTAGGGGCATCGACGAAGGACCCTTAAGAGGGGTGGTTCCTCAGCACCGCCACTTTTCAATCAGTTCTCTTCTGGGTCTCGACACCCCTGCTTCACCCTCCATAACTAAAGTCTTCTCGAATCACGATGACGATTCCACTCGGGAACACTCCCCCCTTCGAGATGGAATGTTGGATGATGACAGACAAGATGACGTCAGCTGTGATGATGACGACGAGGATGACGATGAAGATGACTTAGAAGGAGAAGGGACATCATCATCCACTTCTGCAGCGTCTATAGCTGTGTCACAATCACTCTCCGCTTTTGTTCGACCTCTCCCTTTGCACGCAAGGGGGGATTTGGGCGCTTTCGACGGAATGGGGCCTTCCTCACAATCACTTCTGGGAGCTGACGGCAACCTCGGACCACATTTAGGGGGAGCTACGCCCTTAACACCCTTATGGTACCCACCGTGGATGGCCGCTTTCAAACCAATGTTTGGTTTACAAGCACCTCGCCCAAGTGGAAGAAGATCCAGAAAACCAGGTGTGGACAGAAAGCCAAGGCAGGCCTACAGTGCCAAGCAACTAGAAAGATTAGAAACTGAATTTAAAGTTGACAAATATCTGAGTGTCTCGAAACGCTTGGAATTATCACAAGCTCTAAATCTAACTGAAACACAAATCAAAACTTGGTTTCAAAATAGGCGAACCAAATGGAAAAAACAAATGGCGGCCCGAATGCGACTTGCGCAAAGACAAGGCTTGTTGCCACCTCATCTCTACCCAGCTCTACCTCCTCTACCACCGTTGTTCTCTGCATACTACCCAACCACTTTGCATCATGGAACACATTCATCGTCCGCTGGAAACCATACACACCCATTAGGCCTATCACCGCATTTAGCATCAACTATAGGTCATAGTGAATCTGTTTTTTCCTCTTCTCACGAACAGACGTAGCTTTAGTGATTCTAAATAATTTAATGTTTAAAAAAAGATAGTGAAAATTACCGGTTGAAATGAAGGAATATAATTTCCACTATGAATCGTTAATAAGATAACTAATTTATTTCCTGTACTGATGATTCGTAGGTAAGAAAGAGTAGTGTTCAAATACAACCAGACATAAATTGTTACTGAGATAAAAGTGCTTCATATGTACTGCTGGTTGCGAAATGTGAACTGTATTCAGACATTTACCATATTCATGCAAATGATGGTTCGTTTCAAAAACATTTTTGAAAGGATAAGTTAATGAAAACTTAATAATGAAGTACATGCTGTATAGTGAATTTCAATGCTAGTTAACTAGCGTAAATTGTTTTAAACTATTGTTTCCTATTGAAAATATACGAAGTTTGTAAAATGTTGTTTGTTGTTGGTTGGTAAGCTGAAGAGCTTTTTTACGAAATTAATATTTCGAATTGTAAGAGACCTTTAAAAAAATAAAGTTTAACAGTGTTAAGAGATTTTGTATTTGATGACCTTTCCTTAGGGCCCCATTACGTTAACAACTTCAAATATCATTTTGAAATGACATTGCCAACTGTTGATGAAATTGACCAATTAAAGGATGACATCGAGGCAAAATCTTCTCCTCATTGGTCAGTTTCAACCACTGTTCGAGATGACATTTGAAAATGTTTATGTAATGGAAATGGGGCCCTAAGGATTAAATTTCGGACACTACAATATATATAAGTAAGTTTCGTTAACCATGATCAAGAGTTCTAGACTCAAACATCTTCCAAATATTGATTATTATCTCAGAGTCAAAATTGGGCATTTTCATTTTTTGAGATGCAACTTTAATTAACTAATTAACTAAAGTTCTCAAAT
>proasellus_rectus.49293
TTTTTTGATGTCATCATCATCTTTATCGCCTGGTTCTTTTTCGTCATCGTCGTCATCCGATAATTTTGCGTCATCGTCATCCGTTTTATTTCTGGGCTCCCAAGTCATCTTATTTTCCTTCTTTAGCCGTCGACGAGCGTTAGCGAACCACGTTGACACCTGAGTAAGTGTCATTTTGGTAATGATTGCCAACATGATTTTTTCACCCTTAGTTGGATAAGGATTCTTCTTGTGTTCATTCAGCCACGCCTTCAGGGTCGCCGTGGTTTCTCTGGTGGCATTTTTTCTTCTGGCTGCGTCGAAGGTCATCCCATACCCGTGGGCAAAAGGATAAGCAGCGAGGGTATCGTAGGGGTAGTACATAGTATAAGGCCAAGCAGGACTTAGGCCACCGAGTCCTTCTTTTAATTCCAAACTTCCACCATGCAAAATGTGATCTTGCCCGGGTAAGAGAGTAGGATGACCTGGTGGAGTTGGGGGTGCAGTCACAGAAGAAGGGTCCAGGTGAGATGGTGGGGATGGGTGAGCATAAAGAACACTGGCTAATCTTTGGTATGTCATCAGATCATATCCTCCAGGGACACCGACTCCAATGTTACCTGAGAGTGGAGTGTCTCTTGAATCGCATGGATTTAAAGAGCCGCTTGAAGACACAACCAGAGATGGTGTCACCGAACCAGTGTAGGTAACATTAGCCATATTCTACCAATGACATTCAACTTTAATGGCCATCACATCACAAATTTTAACATACTGAAGATAACGGCATCGTTATATTTCTTAGAAAAATATTGTTAAATTTAGTTATCATTCGCATAACTAACAGACGTTTAATAGCGTGGAGTCTTTCTTCTGAAGTCGGCGCAATAGTTGATGCATTATCATAATTACAACTGCTTGCACTTAACGGTCACTAAATTACGTTTTCGTTGATGATTATAGATGTTTGTAGTCTATAGTTGCCTATATATATATATACACGCACACACTATGTATGAACAGTCACGTGACTGTGGAATGGACTATGTCCCACATATTAATTAATAGTACACTGCTAAAATTCACTGACAACGAGTCCATGCTCTTTTTGCTTGCTCACTGGCAGGGCTAAACAGTTAAATACGGTGCTTGCTAAGAAATGTTTTGGGGTTGATCGGATACCAATTGGCTCCTTGTGACTGTTGTTTAGGCTGACAAAAGGCGTAACTTCCCCCAACGAGCAAAATGGAACGTATCCACACTCTTCAATCTTCTCCTCTCGCCCGCGCCAACACACTACTGG
>proasellus_rectus.49294
TTTTTTTTTTTTTGTTCCTTAAAAAAATCTTTTTTTCACGATGTTCAACTAAAATTTTTTATATTTTTTAACTTACTTTTATTGCACATAAATATATAAGCAAACAAACATCATATATTATATTATATAACAAGTAAATACAAAAAAAGACGGTAACAAAATACATTTAAAAATGTTCGATAACGTTTTGGATAACTAAATTTTTTGTTAAAAAAATGTACAAAAATTTTGTTTTATATCCACGATTTCAAATTTTTCGCGTAATTCCCGTAGATTTATTTACATACATACATTATCATTTGCGCTTACCTCATAGGGGTGAGCAAGGGGATTATTTAATAAACCTTTTAAATTAATTAAGTTTTTATGATTTATTAATTATTGATAATTGAACCTTATTACAGCAAACTATATTTTTATATATAGTTTTTGAAAAGGATTAATTTTTTATTTCTCCCTTTTAAAGTCTGTCTCAACAATCAAATTAAAGATAAAATAGAATTTTCTTATCTATATTTAACTAAGATAACATAAATATTAAACATTTTTGGTAACGGTTAAATCTCTTAAACTAAGCAATCTAACTCTACCAAACTTTGTCTATAGGTTAGGTTAGTCAAAATTTGGTTGGATTAGCTTATTTTGTTTAAGAGATAGGACCAATACAATTTTTGTTTATACGTTTTGAAACTAAGGTAATCTGACTTTATAAAGCCGATATTTTAAATATACATTATTTGCAGCTCTTTATTTTTATAATTTTATTATTTCATTAAATGAGTTTATTTACACGTCTCTTTTTTTAAAAGGGAGATAAAATATTTATAGCTGGAATTAATCTTTTGAAAGGGACCTCATGAAAAATTCATAGCTTCCCTGTAGTTCCATTCGTGAAGAAGCTCTTCATCATAAGCATCGTTTCAAGAAACGTAGGCTGCTGTTACTGCTGCAGTTTGTTGGTTTTGTTGGCACTGAAGTTGTTGCTGTTGGGTCACCATTGCTGACTGTTGGGAGGTTGGGTTCTGGTTGGCCGTTTGATTCCCTTTATAAACTGGTGAAAATGTACTCTGCATAACAACCGAATTTTGGTTTCCTTGAGTGTTCGATAAAGAAACTGTCGCCGAATAGCGCTGATGAACTGTAGTGTCGACATTTATGGCTTGATTTGAAGGACCTCGTGAACAGGAGGATAGAGTTTGTCCGCAAGATGATAAATTAGGGCCATAACCACCATTGATACTTCCGAGAAAGTTTCCTGATGACGTTTTGGAAGCATTTGGTGGGGTTTGAGGGGGGGTGTCTGTTCCCACCGATTCACTGTATCCTGACATGTACTGCGAGGCGTTAACTCCCGACATCAGCTGCGAAAATCTGGAATATTGTGGCTGAGAAGGGGGTATTGTGGGGGGTAAAGGGAATGTTGTACCCCCAGCTAACCATCCTCCAGCGACTCCAGCGGCAACAACCCCTGCAGGAGGTGGGGTCTTGCAAGCAGCTGTGTCAGCCAAAGACCAAATCTTGGGCTTTGAAGATTGAAGAGACACTGAGCAGTCTCCTTTTTCTCCTTTTGGTACTGAAAATGGACTTCCATGAAGAATGGGAGGTGCTGGGGAGAGAGCTGCTGTTATAGTTTTGGGGACGGCGCCCCCTTCGCAAGATTTTAGTTCCGTTTGAGTGGTTCCTTCTTCTACCTTCGTTTCGGCCATGCAGGATGGATCAGTCTCTTTGTCGTCTTTTTTGATGTCATCATCATCTTTATCGCCTGGTTCTTTTTCGTCATCGTCGTCATCCGATAATTTTGCGTCATCGTCATCCGTTTTATTTCTGGGCTCCCAAGTCATCTTATTTTCCTTCTTTAATCGTCGACGTGCGTTCGCGAACCACGTCGACACTTGAGTCAGTGTCATTTTGGTAATAATTGCTAACATTATTTTTTCTCCTTTTGTAGGATAAGGATTCTTCTTGTGTTCATTCAGCCAGGCTTTAAGTGTTGCAGTGGACTCTCTGGTAGCATTTTTACGTCTCGCAGCCAAATCATAGCCGGGGCCATATCCATAGGCAGCAAAAGTAGCATCGTAAGGGTAATACCCTGCTGGTGAAGCACCAAGTCCTGTTCCATACATTGACACGTCCCCAGAACCTCCCTCTTTCATTCCATACCCTGAACCAAATGGTGGATAAAAAGCTGAGGAATCTACACCGATGGAAGGATATGGATTTTGTTCACTCGAAGGATACGTAGACCCGTAGACTCCACCAGTGGCCCCAAGGCCGGAACCCAACCTCGAATAAGTGCCTATGGCTAAGCGATCATATTGGCACGAACAAACTGTTTGACCGGTAACTGGATCTGTCATCAAAGCTCTCGTCCCTTCGCAACATCCATTGCTACCGGCACTGGCACTCCCTTGACTCACGAGAAGCTGAGAGGCTGGGGCAGCGTACGTATAACCGAATTGAGTGTAGGTGGACATCTCGCTCGTGGCTGAGGAATCCAGACTGGCGAAAAGTAGATAATTAACAAATATTAAAAA
>proasellus_rectus.52326
CTGTGCTTATGTGTGTTTGTGGATTATTTATTATTTAAGTAATACCATTCTTAAGTTACTTATATCATACCCAGTGGTACGAGAATAGTTGTTTATGGAAAAAGCTGAAGTAGTACCGCAGCAGAGTGGAATCGGTGTGTCTTTAGCTTGCTTTGGTGTAGGCGGCAACGAACGGAGAAACACAGCGTTCACACCAGCAGTTTCGGAGATCACAGCGCCGTCGTTATTCTACTCCCTTTGATCAGTTGTGAAGTGCCTGCGGGCAGTGACGGACGGGGATCGTGTGATTGTGACTCTAAATTCTGACACGTTAACAAACCAAAGCTTCGTTTTATTTTTTAATGTATCTGTGGGGACAGCGGTGACTTCTGCCGCATTGCTGCATCCTTATTAAATTTAGTGAGAAGTGCTTTTAATGTGCACGGCCATGGATGACCAAACGCGGGGCATGATGCATTCAACCTCACAATCGGGCATGTTAATGCCGCAACACTACGGAATGACTGGATCAGTAGACCCTTCAGGAGCAGCCACCCCTGATAGTGATGTCAGAAAACAAGACATTAATAGTATTTTAGAGCAAATTATGAATATTACAGACCAGTCTTTGGATGAGGCGCAAGCGAGAAAACACACTTTAAATTGCCACCGGATGAAACCCGCGTTGTTCAGCGTACTTTGTGAGATAAAGGAAAAAACAGTTCTGTCCCTCCGCAACACTCAAGAGGAAGAACCACCAGATCCTCAGTTAATGCGACTTGACAACATGCTTATCGCCGAAGGAGTAGCTGGTCCTGAGAAGGGTGGAGGCGCTGGTGCGGCTGCAAATGCGTCAGCGGCAGCTGGAGCGGGAGATTCTGCGATAGAACACTCAGATTATCGGGCCAAATTGTCTCAAATTAGACAGATATATCACCAGGAACTCGAGAAGTACGAACAGGCGTGCAATGAGTTCACAACCCACGTAATGAACCTCCTTCGAGAGCAATCTCGGACCCGACCAATCACGCCGAAGGAAATCGAGCGGATGGTGCAAATCATTCACAAGAAGTTCTCATCTATTCAAATGCAGCTGAAGCAGTCGACTTGTGAAGCTGTAATGATCCTTAGGTCACGCTTTTTGGACGCGAGGAGACGTCGGCGCAATTTCAGCAAGCAGGCCTCCGAAATCCTCAATGAGTATTTCTACTCTAATTTGTCCAATCCGTACCCCTCGGAAGAGGAAAAAGAGGCACTGGCGCGACGGTGCGGAATAACGGTTAATCAGGTTTCTAACTGGTTTGGTAATAAAAGGATTAGATACAAGAAAAATATAGGAAAGGCTCAAGAGGAGGCTAATCTTTATGCTGCGAAGAAAGCCGCCGGGGCGTCTCCGTATAGCATGAGTAGTACCCCAGGACCCATGATGTCTCCTGCACCAGGTGAAGATTCAATGGGTTATGGGATTCCAGGAATGAATGGTTCGGGTTATTCTGGGTAGATGGATGGACAATAGTGACGAATGTTACCGATGTCTGATTGAATGAACACAACAATCTTTGGGTAGCACATCTCGTAAACTATTCCTATAGCTGCTCTTCGAGATGAACATTGGCCAGCCAGTGGACAACACGCCCAGCCACTGATCATCTCAATCAATCCCTCCTACAGTCCCCCTTCCCTCATCGCTTCTTCATTTTATTCTTCCTCGACTCTTCCTTGAGGGTACTTTAAACTGTCGCGCTGTTTCCGCGTCCTACCCCCTGGCCCATCGTATACGAGCAACAGGGAAGGCGGGACCCATCACTCTCCCCCCTGGCCCACCGCCGGCCTTGTAGCCACGCGTGCCCTCTCAGTGCCATAATCTTTCGACGTCAGCTTGGATCACAAGGATCGTTGAGGGCTTTGAAAGTGGTGCGGAGGGTACGTCAACCATGTATACGGTCAGTATGTGATAGTTCTTCACGTCTTGCTTTTGTGTGTTGGAACATCGTTGTTTTCTTCTTATTACGACGTCATCTTAGGACTCTTGGTCCCAGC
>proasellus_rectus.52327
CTGTGCTTATGTGTGTTTGTGGATTATTTATTATTTAAGTAATACCATTCTTAAGTTACTTATATCATACCCAGTGGTACGAGAATAGTTGTTTATGGAAAAAGCTGAAGTAGTACCGCAGCAGAGTGGAATCGGTGTGTCTTTAGCTTGCTTTGGTGTAGGCGGCAACGAACGGAGAAACACAGCGTTCACACCAGCAGTTTCGGAGATCACAGCGCCGTCGTTATTCTACTCCCTTTGATCAGTTGTGAAGTGCCTGCGGGCAGTGACGGACGGGGATCGTGTGATTGTGACTCTAAATTCTGACACGTTAACAAACCAAAGCTTCGTTTTATTTTTTAATGTATCTGTGGGGACAGCGGTGACTTCTGCCGCATTGCTGCATCCTTATTAAATTTAGTGAGAAGTGCTTTTAATGTGCACGGCCATGGATGACCAAACGCGGGGCATGATGCATTCAACCTCACAATCGGGCATGTTAATGCCGCAACACTACGGAATGACTGGATCAGTAGACCCTTCAGGAGCAGCCACCCCTGATAGTGATGTCAGAAAACAAGACATTAATAGTATTTTAGAGCAAATTATGAATATTACAGACCAGTCTTTGGATGAGGCGCAAGCGAGAAAACACACTTTAAATTGCCACCGGATGAAACCCGCGTTGTTCAGCGTACTTTGTGAGATAAAGGAAAAAACAGTTCTGTCCCTCCGCAACACTCAAGAGGAAGAACCACCAGATCCTCAGTTAATGCGACTTGACAACATGCTTATCGCCGAAGGAGTAGCTGGTCCTGAGAAGGGTGGAGGCGCTGGTGCGGCTGCAAATGCGTCAGCGGCAGCTGGAGCGGGAGATTCTGCGATAGAACACTCAGATTATCGGGCCAAATTGTCTCAAATTAGACAGATATATCACCAGGAACTCGAGAAGTACGAACAGGCGTGCAATGAGTTCACAACCCACGTAATGAACCTCCTTCGAGAGCAATCTCGGACCCGACCAATCACGCCGAAGGAAATCGAGCGGATGGTGCAAATCATTCACAAGAAGTTCTCATCTATTCAAATGCAGCTGAAGCAGTCGACTTGTGAAGCTGTAATGATCCTTAGGTCACGCTTTTTGGACGCGAGGAGACGTCGGCGCAATTTCAGCAAGCAGGCCTCCGAAATCCTCAATGAGTATTTCTACTCTAATTTGTCCAATCCGTACCCCTCGGAAGAGGAAAAAGAGGCACTGGCGCGACGGTGCGGAATAACGGTTAATCAGGTTTCTAACTGGTTTGGTAATAAAAGGATTAGATACAAGAAAAATATAGGAAAGGCTCAAGAGGAGGCTAATCTTTATGCTGCGAAGAAAGCCGCCGGGTGGCCGGAGGATGCTGACAGTGAGGGCAGCAACCTCCTGACGAAGCCCCCATGGTGCTCACTCAAAGGGGCGTCTCCGTATAGCATGAGTAGTACCCCAGGACCCATGATGTCTCCTGCACCAGGTGAAGATTCAATGGGTTATGGGATTCCAGGAATGAATGGTTCGGGTTATTCTGGGTAGATGGATGGACAATAGTGACGAATGTTACCGATGTCTGATTGAATGAACACAACAATCTTTGGGTAGCACATCTCGTAAACTATTCCTATAGCTGCTCTTCGAGATGAACATTGGCCAGCCAGTGGACAACACGCCCAGCCACTGATCATCTCAATCAATCCCTCCTACAGTCCCCCTTCCCTCATCGCTTCTTCATTTTATTCTTCCTCGACTCTTCCTTGAGGGTACTTTAAACTGTCGCGCTGTTTCCGCGTCCTACCCCCTGGCCCATCGTATACGAGCAACAGGGAAGGCGGGACCCATCACTCTCCCCCCTGGCCCACCGCCGGCCTTGTAGCCACGCGTGCCCTCTCAGTGCCATAATCTTTCGACGTCAGCTTGGATCACAAGGATCGTTGAGGGCTTTGAAAGTGGTGCGGAGGGTACGTCAACCATGTATACGGTCAGTATGTGATAGTTCTTCACGTCTTGCTTTTGTGTGTTGGAACATCGTTGTTTTCTTCTTATTACGACGTCATCTTAGGACTCTTGGTCCCAGC
>proasellus_rectus.56915
ACGCAGAGTACGGGGGAGTCTTCAGTGAACAGTTTAGGGGGTAGAATGTTTAGCTAAAAGTTTATGGCAGTAGAATACCATGAAGAACATACGTTATAGGTACTTATATAGTAGTGTTTCAAACCGTCACTGAGCCCAATAATAATGCTTAGAATTAGATATAATTCGACGTAGTAATTATTTTTGCTAAACATGAAATATTATTCACGATGAGCTTTCAAAAATGTGACATTACAATACTTGCGAATGGATATTTCATTAATTGAGTAGTTGTTTATAAAATATGTTATATGTTTTGACAATGATTGCGAAGTAATTAGCAACCACAGGTGAAAAAAGGTACGAAACTTTAAGTTGGACATTACGACAATGATGTATGACAATTATTACCTCAATGTGGACACATCAAATATAGGTCGTGACATTTCGGGTTCGTCAAGTTCAGACGAGCCTGGCTCGGGTGGTGATGAATCGGGCTTTTCTCTACTCGGGAGTTCCCGCAAGCGAAGAGGCAATTTGCCAAAAGACGCAGTCAAAATTTTGAAAAGGTGGCTTTACGAACACAGATACAATGCTTACCCATCAGATGCTGAAAAAGCTCAACTTGCAAAACAATCGAAGTTGTCAGTGTTGCAGGTTTGTAATTGGTTCATTAATGCAAGAAGAAGAATTTTGCCAGAAATAATAAGAAGAGAAGGTAATGATCCAGAAAAATTCACGATTACTCGCCGAGCGAAGAAATTAAAAGGTGGTACGTTATCGAAAGATCGATTCGACCGAGAAGAACTTTTCTCCTCTCCCCAGCCTTCTCATTCATCACCAGTTCCTTCCAGTTCTCCACTAAAATGGGAAACCAGCAGTTTTTCTTCCGACCATGATTATGACAGACTCGCTTCTTGGGTCGCTACTCAGCAGAGTATTTCTAGGGCTCCCAACGATATTACTTGCCCTTGTGGTTGCGGGACGGATGGTTTAAATCATAACCAATCGGGAGGATACTATGAAGAGCCTCTGCAGCAACAATATCAAAATTATAGCTCCAGTGATACTCCTGGCATAGATAATGTATTAAGTCCGTATT
>proasellus_rectus.75671
GAGGTCACTTTGGAATGATCCCCACCGAGTGGGGGAAGTTATGATCCCCGCTGAATGGGGGCCTCGTAACATTATATCAGCATGATTTACTTGAGGAGCTTCAACCCTTAAAAGCTTAAAAGCAAGATTTTCACTGCTATTGAGGCGACAAGTAGACCAGCTGGGCTGGCTGTCACAAATCGTGTTCCTCAAGACAATGGCCGACCATCGAGGAAGTGTTTGCTTGCATCTGGTTCATTTGCGTCATGTGAACTACTGACGAAGGATTTTGCGACGCCATCGTACCCGTCGTGGTCATTTTATTGGTGACGACTTCGTTATCATCTTTCCATTTGTCCATCGATCTTCTACGGGCGTTCATGAAGAAGTTTCCGACGGTGGAAGGTTCGAGGCCGAGTTGACGGGCGATGGTCACCTGCATTTCTTTACTCGGCCTTTTTGTCTCCTTAAAAATAGCTTGCAGGGTACGTCGCTGCAAATCCGTGAAGACCAGCCGCGGCTTCTTGGGCGCAGGCTGTTGTTCGACTGGACTTTGTTGTTCCTCTTTCCGCTTGCAAGCTGTTTGGTAATTCAGCTGGTTGTCGTCTTCCATGACTTGGAATCCGGCTGCTAATCTGAGTGCCGACATCCGCTGGAATTCGGGTTCTTGCAACCACTTCCACATCCGACGGAAGGTTTCTCTTCCCGACTTGAGCTTGGACCATGGTTTTGGGTTCCGGAGTAGGTCTGATAGCGTGCCCTGCGATCGGCACAAAACGCGCTGCGCGAAAATTGCTTGAGGAATCGAGTAACGTTTAAGTTCAGCGGAAATCCGTTGCGCCAGTTCTTTGGTATTTATCTCTTCTACTTCGCCTCCTCCTACACCACTAACGGGGCCAAGTCCACTGAGGTTTCCTGAACTCGTTGTCGCCATTGGGGAGGGCTTCATAGGAGCCCCACAAGATGTAGGTATGCTTCCAATAGACGTTGGAATGCCCGTAAGTTGCTGAGCCATCGTGACTGCCATGTGAGAGTGAGGGGGGCTCTGGTTCATTGACATAGTCATCGGGGCACTCATGTTTACTAATTGGCATCCAATTGTGCCACCGTGTAAATGAGGTTCTTGTTTGACATTAGTTGGGGATGGGGCCCCGTGAAGTTGAGGGCTGTAGTTTGGACTATGTGAGCTCACATTCTGCGGGGACAAAGTACAAAGCCCATTCATATTTAATGCTGAAGTTGTCAATGTAGGTGTTGGGGCCACAGTAAAAGCAGAAAAGTTTTGTTGAATTGGGGAATGATGCAAAGTCGCAGGCGACGACAATGTCGGAGAATGCGTTGAAGCAGATAAAGTAGTTCTACTCATATCATGCCTGGTATACGGCGAGTCATACCCATTTGGACTTAAAGATTTTTGAGGGGACGATAGTCCATTGTGATAACTGTGAGGTGACAAAGGGGAATGCTGTGGACCCAAACTTATTCCTAAACCATTGTTTGAAGCGTAGTGCGGTGGTGACATGGACAGTTTGTCGTACTGATATGGAGAACCCATGGATAACATATTACCCAACCCATTATTTTGCATAACTGTAAAACTTCCTGAAACATTTCCAGCATGTCCATAAGCAAATTTGTCTGAAACAGTACTGATCGGCGGCAGGGGTTGAAGAGGAGTAAGAGTTGCATAACTACTTGCTGACGAAGGAGAAAATCCTGGAGGAGACATCCTTCCGTTCATAGAAGATAGATTTTGATAAATTGGCTCCGGTTGGAGAGACCGGAAATCGGTTGCGTCAATCATACTGGGTACACTTACCGGGCCTTCCCTAGGAGAAAGGTCGGCTGGACTTAGTAGTCCAGAGTCATGGGCATCGAGGGGAGAATCTTGTGGCACTACGCTAACACTGAGGGGCTCGTCCTTATAACGGACGTGAGCAGGGGGCGATAATTCACTGTCTTCTTCTGAGTCAGATAGTCCTATTGAATGCAAGGTTCGATGGTGAAGATCAGGATCGTCAGGGTCTGAATCCGTGTGGTGTTGATGGTGAGCGAGCGAAAGAGGCGGCGAACGTATCGTACGACGAAGAAACCCGTCTGAGCGCGAGGGCACGTGGCGCGCGACTCTGCGTTGATACCACT
>proasellus_rectus.76696
TAAAAATATCAAAATCTATCCTTCCTGGGCCATTTGTTTCAGCAGATTGGTTTGAAAAAAAATTGTATAGATTTAAATAGGGTTTCATAAAACGAGAAAAATTAATTTTAGTAACTAAAAAATTAATTAACTTATTTCTAACGACATTGATTAATTAAATCAGATTTTACTGTAAATTATTCTGATTAAAAGATCCTATTCTTTATGTAAACAATAAGATTCATAGGTTGTTTACATTTGCCGTTGCTGAATCATCACCATGTCGTTGTGAATCTACATGTACGATTTGTTCTGAGATGTAGATGCATACATACACTGCATATTTTGATGATGGTTATAGTTTTCCATTGTATTAACGTTCATATTGAAGTTGACCTGTACTCCATTGCTTTGATGTTGAGCAAATTGGTTGTAATATTGATCTTGCGCATTATACTGATCGTAGGCATTTGGGACAGGAAAGTTTCGTTGATGGGCAAATACTTTTTGGACAGAATGTGCCTCAATGCCTGGAGCGTCGTACTGCATCCTCGCGATATTGCTTAAATGAGACAAGGCCTCCGGTTCAACATTATGTGGATAGAGAGGGTTCTGATAGTAGCCTTGATCTGGCACAATTGGTTGTTCAGCGGACGGTCTATAAAAGCCATTTACGTCTGTAGGATTTTTCTTGCTCTTTGGATCCTTTTCTTTGGCATCCACAAAAGGCACTTGATGAAGAGCATTTTGTTCCTCGTGGGGGATGGGTACCTGATTTGAGGCACAAGCAATCATAGCCGGAGAATCGCACGAAGGATTCTGTATTTTACTGAAGTCTCCACCTTTAATTTTTGTTTCCTTTTTAAGTTTCATTCTACGATTCTGGAACCAAATCTTTATTTGTCTCTCTGATAGGCTCAATCTGGAGGCCAATTCCACTCGTCTTGGACGACACAAATATTTGGTATAGTGGAATTCCTTTTCCAATTCCACCAGCTGACCAGAAGTGTATGCGGTTCTGGCTCTTTTCGATGCAGAGTTTCCGCAGTGTTGCCCTCGAAATGAGTCTGTCTTCGTTAGCTCGGCTACTTGTGTATTATCAAACTCGTATCCATTTTGTCCGATAACAGGTGAGGGGACTCCCGAATCAGGTGTGGCAACAGTCAACGTTGAAGACTTAGTATTTAAAGCTGGTGATGGAGTTGGCATCCCTTGGCACGGCGGAAGTGGTTGAGTTTCCACGTGAGTTTCATTTGAAGATGTGACCGATGGCGACGAAATATTGGAGTCACTATGAATAGGTCCAGTTTGGCACGGTGAAGGCGTGTTGGTATAATTACCGCTGTAATACCCATAATTAAGATGCCCCATTGTATTGTCGTAATCACAATATGCTTCTTTAGAATCGTTGTTCATTAACCTCTCCTTGAAATAATGATTGAAATTGGACAAAGCCATTTGGTTATGAACCATATTTTCGTAACCATGATATTGATGTGGGTTCAAATTATTCATTGGACTGGGGGCCCCGTATGGGAAATAATTTAAATTCCCATTGTAGCTTTGAACATAATCACTTTCACTGCACGAATTATTGTAAGGAATGGGATTGTTTGCCACTTTTTCCATCTTAATGTTATGGCGCAGGCTAGCTTCATAGACTGACTTTTCTATCTTCATCTCCTCAGCTGCTGGAGCAAGTGGTGTATCTTGTAAAGGCTTCGGAGTGACTGATGAAGAAGCTCTTTGGTCTTCCATTTTTCTCTCCATTTTCCAGGTAGGTCAATTTGGGTCAACCAGAGACGGGGTCGCTTTCCTCACATAAATCTTAGCGGCCAGACTTAATCCTTTCAGTGATATATCTCTGCTCTGGAACTCAAGTAGACAGATGAACACACTTAGATAAAACAGAGATCGCATTTCATCTTGGGCACCATCTTAAACCACTTGTTAATA
>proasellus_rectus.79925
GTGGTATCAACGCAGAGACGGAGGAGGATAGAAATTGCGCATGCGCTTTGCCTCACAGAAAGACAGGTGAAAATATGGTTCCAAAATCGACGTATGAAACTGAAAAAGGAACTACGAGCAGTGAAGGAGATAAACGAACAAGTCCGACGCGAAAGAGAAGAACAAGACAAAATGAAACATCCGCAATCTGAGAAAGATAAATCAAAAGATTCAAATAGCGGAAATGCAACCAATGGAACTACTAATGGCAATGGCGCGTCCCCTCCCCCCTTAAATGGCACAACAGGCTCTTCGGTGGGACCACCGCCTTCGGTAG
>proasellus_rectus.80226
GATAGATTCTTTTTGCGGAAATCATAAATCAGCATTTAGCGCGGTCGCCAAATCAAACTTTTCTTTCTCAGTTGATTCAATTTTAACTAAAATTTCCACCGAAAATGGACACGTGATCAATGGGGAGAGTAAACGGGGAAGTCATTCTCAACAAAATATAACAACAGAAGAAAACGAAACCGATGAGAATGACGATGAATTAACCGCAGAAAATGTAATGGATGAAGAACTACCAACGCAGGACATATCTACTTTTAGTGATGCCGAGGACGGCAATAAAAAGACTCCAGAGCTCCTGAAGGAGCAATGCGAAAAAGAGGACAAACTAATCGAGGGGAGAACGGAGCGCTCTTTATTCCAACCTTCTGTCCAAGATTTCTCAATTGGGAGGCTTCTTCCCGGTTGTCCTCCGTTGTCCCTTTCTTCTCCATTCATGGGAGTCAACATGCAGCCGGGAGTCTGGTCTTCCTTTCAAATCCTTGAACAGCAGTTGGCTCTTAGGGCATTGACCAAAACAGAAAATACTCCTCGGTTCGCTTGTCCATTGAAAGTAACTCTAAGAAAGCATAAACCGAACCGCAAACCGAGGACTCCCTTCACGACCCAACAACTTTTGGCTCTAGAGAAAAAGTTTCGAGAGAAGCAATACCTGAGCATAGCGGAGAGAGCAGAGTTCTCAGCGTCGCTTCACCTCACGGAAACTCAGGTCAAAATCTGGTTCCAAAACAGACGAGCCAAAGACAAGCGGCTCAAAGAGGCAGAGATCGAAAGAGTGCGCTTCGCTAGTGCTGGAAGGTTGGCTCATTTCTCTAGTCCTCTATTGGCTTCCACTTCCTCGTCTTCAGCTCAGTTCCTGAATCCTTTTTTATTACGTCAATCTCTCTTTAATGTCGGTGATATCAGAAGGGCAATTTACTATCCCTCTTCTACGACGGGCAGTTAGTGAAATATATATTTATATAAAT
>proasellus_rectus.81452
GTGGTATCAACGCAGAGTTCGTGAACTTTTTCTAATTCTAATAGATGAAACCTTAAAACTTGTATAGCCTGAACCATTAAACTATCTAGTTCTGGATTAGCTTGATAATAAGGCTTCTCTTGTCGTATCTGTTTCGAGAAGACTGCAATATCTTCGTTAAAAGACTCAGATGAGCAGACGTCACCCCCTGCCACGCCGGGTTCCCTGGGCGTACATGTGGCCAGCTCACATTTCTCGAAGATAAGAGCCAATAGAGGAAATAATGGATGTCCATAAATGAGATCTTTGTCCCTTTTATGAACGTCTGTGGTAGGTCCCATAATATGATTAGCTACGTGATTTGTAGCTGCTTGCGTATGTGCCGCATACATGGCTGCGTTGTGGGCACTACCAACATGATTCATGTGACTCATTAGAGCTGATTGCTGTAGGCCTGCTGCTGCTGCCGCCGCCGCACTGCGGTGTGGATCTCCATACATGCTGCTTGCCACTGCATCCATACCCGCACCTCCGCCGCCGTAGTGCCCAAGCCCGTCGTCGTACCTGGCAGGCTGAGCCATGGCACCAGAGTACTGGAAAACCCTCTTAATATCGCACTATGCCCTCACCGCACAGATAAAGTCAAGTCACAACAAATACGTACCCCGCACCCACTACTTCACCGACTAGCACCGCGCCGAGCTAATACAACGCGTCAACACGTCAATCGACATGAGTAGACTGAGACCGGAGCAGCGTGCGTGTCCGCCTGTCACTGGACCCCAACTCTGCGTTGATAC
>proasellus_rectus.81979
AAGAGAACATCTTGCAACCCTTCTGGACCTCACTCCGACCCAAGTTAAAATTTGGTTCCAGAACCACAGATATAAAACCAAGAAAATGATTAAGGAACGAGGGCTCGATGGTCCTTTAAGTTCCCTCGGAGGGCCAGGGTTTGCATCATTTAGTCCTGCCTTACGTTGCCTAGGGGGCCCTCCCCCATCTATGCAGAGACTCCAGCACGACACGCACCATAGAGTCCCGGGGGTTGCAGATTTCTTGCTCCATCAGGATAGGCTAAACAGTCTTAGTGGAATCGATTGTACATCAGCTCCAACTCCACCATTCTTGCCTTTAGGAATCTCAGCCGCTCAGTTTCCAGGACTTCTGCCATTCCTTCCACTTTGTCCTTTTACTCCTCCAGGTTATCCAACGTCTTCCTCCCTTCTTTTGGCAGCCAGTGGCCAACATATGAGACCTCCTTTGTCTTCGGTTTCGTCACCATCTCATGTAATCACGACTACATCTTCTTCAATGTCCTCGAATCCCCACCGCAGAAATCTATCCTCTGAAATTAAGCTCCCAAGAACTACCTCGTCAGACTTGTCCCAAGTCTTGTTGCCTAAAAATGCATCTCATAGACACGAAGGAATCTGTTGGTGACAATAGGTCGTCTTCATCTTGATAATTTAATTTTCGTTATAGTGTCACAAATGAAAAGCTAACGAGAAGGGTGGGGGGATGGACGATGATGCCCAAGTGTACCCTCGCGAATGAAGGTGATGATAAGCGATTTATAATTCAGTCTTCATATAATAACTGCTACAGGCACAGA
>proasellus_rectus.83976
TGCGGCCTCCATCCTCCTCAATGTCTTTCACTGGCGGCAATGGGGCTGAGGACGCACGGTCGCCAGGTTCAGGGGGGACGCCCGGGCCCCTCTCGCATCAACCCGCCTCTCAACAGTCTGGTGATAATACCTCCGAAGCAGGTAAGAAGAGCCCCGGAGGTCTGCATTCGCGTCTATTCCATGAATTTGAAGGCGATGCTTCGAATGCGAGTATCGGGTCCGGCGATGGGACGGAGGAGGATGACGAGAGTAGCAAGAAAAACCAAAAGAAAAGAGGCATTTTTCCAAAAGTGGCCACGAATATTCTCAGAGCGTGGCTCTTCCAGCATCTCACGCACCCGTATCCCTCCGAAGACCAAAAGAAGCAATTGGCTCAGGATACGGGGTTGACTATATTACAAGTGAACAATTGGTTTATCAATGCTCGTCGCAGAATTG
>proasellus_rectus.86761
TGGAGAAAAGCTTCGAACGCCAGAAGTATCTGAGTGTTCAAGACCGGATGGACTTGGCCAATAGGTTAAACCTTTCAGACACTCAAGTTAAGACATGGTACCAAAATAGAAGAACGAAATGGAAACGTCAAACTGCTGTGGGTCTTGAACTGCTGGCTGAAGCAGGTGGTTTTGCTCCTTTACATAGAATGTATAGCAATGCGTCCCAAGTAAAGTTGGCATCGCATTGGTCAAGTTCACCCAATTCTACTCCACTCGCAAATTCTACAGACTTGGAAATATTTTATAAGCAAGCGCTGATGGCACTTGGTCAAGCAGTTTCAAGTGGCACAACAAATATCCCTTCAGTTACATCTTCATCACCTCTCAGAGCTTCCAGTTTCTTAAAAAATACCCCAGATATGTCATCATCACCTCCTTCAAGTCCATTGTCACCATCAACTCTATTTTCACCATATCATTTGGCATCACTGTCAAATTATTACACTCAAGCAGTTGATCCGGCACCCACGCTGACACTCCCCAACGGACTTACTTTAACTATATCGCCGTGCAGGTCTTCGCCTTCAGGATCATTTTCATCACAGGACTCTAATACAAGATCACCTTCACCTGCTGCAGCTCCCAGATCAATTGTTCAAAAACCCTGCATAGCATAAAATGTAAACGATCTGAATCAATTGTTGATAAACCATTGATTTTTA
>proasellus_rectus.91762
TTTGACACTTAGAAATCATTAAAAGTCTGTTTATTTAATATACCAACCTATTTTTGGCTGCAGCCGCTCTGTCTCTTTGGCGACGATTTTTAAACCAATTTCCAACTTGAGTTGGGGTGAGTCCGGTTGCTTGAGCTAACTCTCTCTTCTTACTTGGGTTTGGATAAGGATCTTGAAGATACCATTCTCTAAGTAAGGATCTAGTTCGCTCTTTGAAGCAATGTGTCTTTTGCTCTCCATCCCATATTGTTCTAGGATAGGGAAATTTCTTTCGGACTCGATATTTATCCACTGGTCCCAAGGGCCTTCCACGGAGTCTCTCGGCTTCTTGGTAGTGGGCCTCTAACCACAGGGCCTGAAGGCGGGCATGAGATGCCTTTGAGTATCTTTGCGACTCCAGGATTGCATAAAGCTCTCGGAAATTGCCCATATGAAAGGCTACGAGAGCTCTCGCCCTAAGCACAGCCTCGTGCTTGCCTAAGTCATGCAGATGAGGATGAGCCACTGGCAACGACCACAGAAAGCGCCCTAAACGTTCCATGTCTCCACTTTCCTCTAAGG
>proasellus_rectus.93398
AAATTATATTTCCTATTTACATCGACACCCTCAGCCTCTTGCATTTGGCTCTTCTGTTTTTGAACCAGAATTGTATATTTTTAGGTTCAAGTTTAGGAAATTTTTGTCTATACGGCATTCGGTTCAATTCTTCGGTATACTTTAGTATCAGGTTATGGCTTGGGTGGGTGTTGATGGCGAACCATTGCTCGAGACGAGGAACTTCGGAAACAGGATCTATGAAGGTACGATTCCGCTTTCGCCGCTCCTCCGGTAATCCCCCAGCCCCAAGGCCACTGGGAAATGGGGGAACCTGAGGCATGTACTGAGCCATATACATCATGGAATGCTGAAACAAGGGCCCTGACATGACAGAGTAAGGCAGTCTGTCAACAGTTCCAGGTTGCCCTAAACCTGGAAGAGAAGGGTACGGAGGCAAAGAGAGAGTTCCCGGTGATACCGATGAAGGAGATCCCCATGCTTTTATGTCTGGATTGGCATTACTTTCACCAGACCTACAATCGTCGTCATCTTCGCTCATGTCGATATCACTTTCCAGGGGGTCTCTGTCCCCTCCAGAAGCGGAGCCCCCATCCAAAATTGATCCTCCACAGCCTCCAGCTGTAGGCAGTGGCGCGAGATTACGGTTTTGATCATTTGCTGTCACTGTTGAAGAGGTTTTGGAATCTTCCTCTTGCTTGACAAAAAGA
>proasellus_rectus.96692
ACTTGCCGTCTCCATTTTGCTCTGGCATTTTGAAACCAAACCTGCAGAACCCTTTTTGAAAGTTGCGTTTTAGACGATAACTGTTTCAAGTCCTTGGCATCGGGATTGTGGTTCACCTGAAAGTAAGTCTTCATAATCCTTAATTGGCCGTGTTTGAAAGACGTTCTGATTCTCTTCGACCTAACCTGTTGACAAGAAGAATTCAAAGGCCCGTAAGTGCCCTCGATGTCATACCCACTTGAGAGATTCATATTTGTATCCATGGGCTCATCTTTAAGCCTCTTCTTTCGTGGACGGCCTTTATGGGGGGCTCCCACCCCATTG
>eulimnogammarus_verrucosus.37646
TGTTGTTGCTGCTGCTGCTGCTGGTGGTACTGTTGCTGCAGCAGCATCTGGTGTCTCAGGATCCATTCAGTATCGCTCGTGGGGTGCTAGCTGTGGGTGGTGATGTGCCCCCATGACATGATGCGGGTGATGGTGTCCGTTGAAGGGTGAGCCCCCGTCTGGTGAGCCGGGAGATTCGTAGCCGTATTCCGTCCGGAGCAGGTTCTCGCTTTGCATTTTGCCCTTGAGACAGGTGATGTATCTGTTGCAGAAGTCCTTGCACAGCTCCTGCACCTTCTCCAGCTCCAGCAGGTGGATCCTCAGCACCTGGATGGCCTTGATCATCAGCCCGTCGACCTCAGGGTCGTTGACGAGGAAGGGCTTTCTGTCCCTCTCCTGGTGCTGGACGAAGGCCTGGATGTCGAGGTTGAAGGAGTCGCTGGTGACGCAGTCGTTGCTCTGTGTTGCGATCTCGCACTTCTCGAAGAGGAGCGCTAGCAGGGGGAACAGCGGGTGCTTGTATACGCTCCTCTTGTCACTCTCGAACTGGGCCTGGTCGTGGTAGCCCCCCATCGACGGATGATGATCGGGGGGCAGCGGCTGTCCTACCCCCAAACAGGGATCAACCCCACCATGAGGAGCAGACTGCTG
>eulimnogammarus_verrucosus.45376
GGGACGGGGAAGAGACATCATACTGTTTTAAGGAGAAGTCCCGCAACGTCTTGCGAGACTGGTATGCTCACAACCCGTACCCTTCGCCTCGGGAGAAGAGGGAGCTTTCGGAGGCAACGGGGCTAACCACAACGCAGGTCTCCAACTGGTTCAAGAATCGACGACAGAGGGACAGAGCAGCTGAGCAGAAAGATGGTGACGGCAAGACTCCCCCGTCCGGAAACGCCACCCAGTCCTCTTCCACCCACCTGGACAGCGGCTCGGAGTCTCAGGACGAGATGAAGCCTCCACTCTCGGGGCTGGAGTCTCC
>eulimnogammarus_verrucosus.54687
GAGGACGCCAGGTCCCCCGGGTCCGGGGGCACTCCCGGCCCCTTGTCCCACCAACCCGCCTCACAACAGTCGGGGGATAACACCTCCGAAGCAGGTAAGAAGAGCCCAGGAGGACTGCAATCAAGACTCTTTCGCGAATTTGAAGCCTGGTCTCCCGGTGCTACAGGTGACGCAAGTAACGCCAGCCTAGGATCTGGTGACGGTACGGAAGAAGACGAAGACGGCACAAAAAAGAACCAGAAGAAGCGAGGAATCTTCCCTAAGGTCGCCACCAATATCCTTCGGGCCTGGCTCTTCCAGCACCTCACACATCCATACCCCTCAGAAGATCAGAAGAAACAGCTGGCCCAAGACACAGGACTCACGATACTTCAAGTTAACAATTGGTTCATCAATGCAAGGCGTCGCATAGTGCAGCCAATGATTGATCAGAGCAATCGCGCCGTGCCGCACTTCCCAGGCCCCGCCGGCGCCTACTCCCCCGACGCCAGCATGGGCTACGTCATGGACGGCCAGCAACACATGTTCCGCACCGCCGACCCTTACTCCGACCATGCCGCTGCGGCCGCCTACTACGGACACCAGGCGGCGGCAGCCTACAACTATCCGCACCATCTATAGGCTAGGACCGACATGACGGAGGAAGAACTGGAGAGTCTCCTGGACGACTGAAGGCCTTCAAGAGCTGGGTCAGGACGGCGCCTCCGCTGTGTATATAGTGAACAGTGAACTTTATTTTGTAGTAGCAAACTGAAAAGAAAAAAAACAATATGAACTGAAACCTGGCCGTGGGGGATGTTTAGTAAACCTACCTACCTACCCACCCACCCACCTCTAGGACTCGTGAGAAGTGCTGTGATTGGTTAGAGACCGTGACAGAGACACGTGCGAGGCTAGCGCCTCTTCTCCCACAGGCTGAAGGTTGTAGTGGCTCTAGAGCTCCAGTGTACAGTACTCGCAAGTAAACCCCATGATCGTCATCTCTTTAGGGAACACTTTCTCATCCTTCATCTCTGTTTCGGGTTGGTTTGAAACCAGTGAACATTGAATGGCGCTTGCCATATCGTATGTAGTACCCCTAGTGTTCGTTAGTTTTATTTTTTAAACAGACTACCCATGTAAATTATTGAGTATTACGCTGAATTTAATCTCATTGTAAAATATGAATCTTTTCCCCTTATTAGTGAAACTGTTACTTGATCAATTCACTTATTATCCTGTTTGTGCTTTTCTTCAGTCGAACGACCAAGCATATAGTTTTATAAATCATTTCCCTATATTGTTACTCTTCATTTGCTGAACTGTTACGTTTTGTTAACGGACTTGTATAATAGTGTTATCGTTGCGTATTGTTATTCAAGTTGAGACACGGTGATCAGAATCTGTCAAAGCTTGCGCTTGTGTTTCAAACACTGTCGGAAGGTCATCATTACGTATTTTATTGATAGGAGACTTCGAACAAGTTCAACTAGCAAAGATTTAAATCAATTTATATTAGCTAGTTACTGTAGTGAGCCGGTGCTCATTAACCCGTACTATGTATTCAAAATAATTAACATTATTTTGATTTACTAAAGTTTCCACATGAACCAAAACCTTTTGTGAGCTCTGCTAATACAACGTTGACTTTCAACACCGATTCTAGGTTCAGCTATTCAATGATCTAAATGTGGTTAAGCGGAAAGCCATAGCTCCTCCAACGCCTGACGAACGAAGAGTCACAGATGTGACCATTCCCATATTTGTTGGTCCCGCAGGTCCGCGGTTAAGCATTTCCTATGTTACGAGCAGCTAAGTTACAGTAACTCTGTTATAATGACAGATTAATTATATTATTTCGTCTAATGTATGTAACAACTATCACTTTTCAATCCAGTCTGGTTGCGCTTAGTTGATGAAGGATATTGCGGCAATGGAGAACTCCTTTCATGCATTTCTTGGAGGAGCATCTTGAAATTGTTCACAATTTTTAAATCTTAAACTAATTTACTGTTTGTAAGATAATTCACAACACAAACTGTTGGTTTGCGATTGACTTGAAGAGGAATGAACCGTATTTGGCCAACACAAACTGTCTTGACGTTCCCCAAAACTAAGTGTCATCATCAGCATCACTCCCACTATGTCCGTCATATCATCACCATCCATCCATCCATCCATCATTCTATTTCCACATCACCCTGGTGACCATGAGGCCTACCAGTGCAATACAAAGCTAAGGTTCTGTTGCACCCCTTCCCCTCCCAACTTCCCCGCCAGTGTTTGTTATGTACATAGTCTGCCCCCATTTCCCCTCCCCTCCCACTCCTTTTAAGACCTCTCGGTGGTGAGGCTTTCTATGCTATTTCTACCACCGCTGTACATTTGTATCCTAACTTAATAAAAAATAAAAAAGCTGAAACATAATATTAATTCATAACGATAATGATACTATTTAAATGATAATGTTAAACTTACTGATGCTAGGCTAACGTAATTTTGTTTTATATCTTCTCTCTGTGCGTACGCTGCAGTCACGTCTGGCACAACAAACATTGATGCGAACCATTGTTAGTCGAGTAAATAGAACATTTCATTGGAACACAGAACACTGCAAACATGTGAATTAGGTATTTTTATATGTAATGAATATAGTGTTGAATACAACGTTCCTGGTGCGGTATCACGATCACACGACTACTTTGAAAAGGCAAGAGCTTTTGGGTTCAGGGCATATGAAAATATCCTTTTATACACAAGGTCACGCTGATGATTGACATTATCAGCAAATATGGTTTGGAATGCATCCAAAGTATTGTATTGGAGGAGAATCAGTTTGCAGCATATCTCAGGACGTGTACAGTTTCACACAGTCCACGAACAAATATAGAGCTTTGCCAATCGCACGTGGAAAAGCTTCTCTTGCGTTCCCTAATTCTATTTTAAAATTAGGTTCGAGGCGACTCAAAGATGAACAAATACAATTCGGTGCTGCTTCGCTGTTGCAGAGAAGAGCAAAGTCATTAATTCAATTAATTTATCCCAGACGTCAGAATCATGTAAACGTAGTTGCTCGTTGTACTTAATACAGCGTCTACAATCTGTTCGCAACGATAAACCTCGCGTCCGATCGTTCCACTGACGACAGTTGTCCAATAGCCTATGACGAGACGACAAAGACTGTCGCAAACGCCCCAACCTGTTATCGTGTATACGATCATTTCATTGCCTAATAGTTAGGTGTATTGTCGAATAGGAAATAAAATATTTAAACCACTTCACGTACAACACTACTCGATAATCTGCCAAAAGCAACAGTCTTCAAACTCGTTTTTTAGACGGCGTCGCGGATTCCACACGCCAAATTTGATGATAAAGCTGATGGTGTTGTATAGTTGGCGGTATACTGTATACGAAAACAAGAATAAATCTGAGCAATAAAACTGTATACTGGTGTGTTTGTACCCTGCTGTTATGTATTTGTTGTCTTTATTGTTGTTGGTCATGGGAAGGAGACAGGTGACATGGCGTCCTCTTCTGAAGAGCTGGTGGACGAGAGCAAGTGAGGAGTGACTGACTGTTTATTAATGCCATTGCTCACAAACTTATCATTCCGACTCGCAGGGTCAGCAGTTGTGAACGCAACGAAAAATTCAGTAAAAGAAACTTAAGTGTTTTACAGTCAAACTTATCAAATATATATTAATCGCAAGGCTTCAAGGTATTGTG
>eulimnogammarus_verrucosus.54689
GAGGACGCCAGGTCCCCCGGGTCCGGGGGCACTCCCGGCCCCTTGTCCCACCAACCCGCCTCACAACAGTCGGGGGATAACACCTCCGAAGCAGGTAAGAAGAGCCCAGGAGGACTGCAATCAAGACTCTTTCGCGAATTTGAAGGTGACGCAAGTAACGCCAGCCTAGGATCTGGTGACGGTACGGAAGAAGACGAAGACGGCACAAAAAAGAACCAGAAGAAGCGAGGAATCTTCCCTAAGGTCGCCACCAATATCCTTCGGGCCTGGCTCTTCCAGCACCTCACACATCCATACCCCTCAGAAGATCAGAAGAAACAGCTGGCCCAAGACACAGGACTCACGATACTTCAAGTTAACAATTGGTT
>eulimnogammarus_verrucosus.54690
GAGGACGCCAGGTCCCCCGGGTCCGGGGGCACTCCCGGCCCCTTGTCCCACCAACCCGCCTCACAACAGTCGGGGGATAACACCTCCGAAGCAGGTAAGAAGAGCCCAGGAGGACTGCAATCAAGACTCTTTCGCGAATTTGAAGCCTGGTCTCCCGGTGCTACAGGTGACGCAAGTAACGCCAGCCTAGGATCTGGTGACGGTACGGAAGAAGACGAAGACGGCACAAAAAAGAACCAGAAGAAGCGAGGAATCTTCCCTAAGGTCGCCACCAATATCCTTCGGGCCTGGCTCTTCCAGCACCTCACACATCCATACCCCTCAGAAGATCAGAAGAAACAGCTGGCCCAAGACACAGGACTCACGATACTTCAAGTTAACAATTGGTTCATCAATGCAAGGCGTCGCATAGTGCAGCCAATGATTGATCAGAGCAATCGCGCCGTGCCGCACTTCCCAGGCCCCGCCGGCGCCTACTCCCCCGACGCCAGCATGGGCTACGTCATGGACGGCCAGCAACACATGTTCCGCACCGCCGACCCTTACTCCGACCATGCCGCTGCGGCCGCCTACTACGGACACCAGGCGGCGGCAGCCTACAACTATCCGCACCATCTATAGGCTAGGACCGACATGACGGAGGAAGAACTGGAGAGTCTCCTGGACGACTGAAGGCCTTCAAGAGCTGGGTCAGGACGGCGCCTCCGCTGTGTATATAGTGAACAGTGAACTTTATTTTGTAGTAGCAAACTGAAAAGAAAAAAAACAATATGAACTGAAACCTGGCCGTGGGGGATGTTTAGTAAACCTACCTACCTACCCACCCACCCACCTCTAGGACTCGTGAGAAGTGCTGTGATTGGTTAGAGACCGTGACAGAGACACGTGCGAGGCTAGCGCCTCTTCTCCCACAGGCTGAAGGTTGTAGTGGCTCTAGAGCTCCAGTGTACAGTACTCGCAAGTAAACCCCATGATCGTCATCTCTTTAGGGAACACTTTCTCATCCTTCATCTCTGTTTCGGGTTGGTTTGAAACCAGTGAACATTGAATGGCGCTTGCCATATCGTATGTAGTACCCCTAGTGTTCGTTAGTTTTATTTTTTAAACAGACTACCCATGTAAATTATTGAGTATTACGCTGAATTTAATCTCATTGTAAAATATGAATCTTTTCCCCTTATTAGTGAAACTGTTACTTGATCAATTCACTTATTATCCTGTTTGTGCTTTTCTTCAGTCGAACGACCAAGCATATAGTTTTATAAATCATTTCCCTATATTGTTACTCTTCATTTGCTGAACTGTTACGTTTTGTTAACGGACTTGTATAATAGTGTTATCGTTGCGTATTGTTATTCAAGTTGAGACACGGTGATCAGAATCTGTCAAAGCTTGCGCTTGTGTTTCAAACACTGTCGGAAGGTCATCATTACGTATTTTATTGATAGGAGACTTCGAACAAGTTCAACTAGCAAAGATTTAAATCAATTTATATTAGCTAGTTACTGTAGTGAGCCGGTGCTCATTAACCCGTACTATGTATTCAAAATAATTAACATTATTTTGATTTACTAAAGTTTCCACATGAACCAAAACCTTTTGTGAGCTCTGCTAATACAACGTTGACTTTCAACACCGATTCTAGGTTCAGCTATTCAATGATCTAAATGTGGTTAAGCGGAAAGCCATAGCTCCTCCAACGCCTGACGAACGAAGAGTCACAGATGTGACCATTCCCATATTTGTTGGTCCCGCAGGTCCGCGGTTAAGCATTTCCTATGTTACGAGCAGCTAAGTTACAGTAACTCTGTTATAATGACAGATTAATTATATTATTTCGTCTAATGTATGTAACAACTATCACTTTTCAATCCAGTCTGGTTGCGCTTAGTTGATGAAGGATATTGCGGCAATGGAGAACTCCTTTCATGCATTTCTTGGAGGAGCATCTTGAAATTGTTCACAATTTTTAAATCTTAAACTAATTTACTGTTTGTAAGATAATTCACAACACAAACTGTTGGTTTGCGATTGACTTGAAGAGGAATGAACCGTATTTGGCCAACACAAACTGTCTTGACGTTCCCCAAAACTAAGTGTCATCATCAGCATCACTCCCACTATGTCCGTCATATCATCACCATCCATCCATCCATCCATCATTCTATTTCCACATCACCCTGGTGACCATGAGGCCTACCAGTGCAATACAAAGCTAAGGTTCTGTTGCACCCCTTCCCCTCCCAACTTCCCCGCCAGTGTTTGTTATGTACATAGTCTGCCCCCATTTCCCCTCCCCTCCCACTCCTTTTAAGACCTCTCGGTGGTGAGGCTTTCTATGCTATTTCTACCACCGCTGTACATTTGTATCCTAACTTAATAAAAAATAAAAAAGCTGAAACATAATATTAATTCATAACGATAATGATACTATTTAAATGATAATGTTAAACTTACTGATGCTAGGCTAACGTAATTTTGTTTTATATCTTCTCTCTGTGCGTACGCTGCAGTCACGTCTGGCACAACAAACATTGATGCGAACCATTGTTAGTCGAGTAAATAGAACATTTCATTGGAACACAGAACACTGCAAACATGTGAATTAGGTATTTTTATATGTAATGAATATAGTGTTGAATACAACGTTCCTGGTGCGGTATCACGATCACACGACTACTTTGAAAAGGCAAGAGCTTTTGGGTTCAGGGCATATGAAAATATCCTTTTATACACAAGGTCACGCTGATGATTGACATTATCAGCAAATATGGTTTGGAATGCATCCAAAGTATTGTATTGGAGGAGAATCAGTTTGCAGCATATCTCAGGACGTGTACAGTTTCACACAGTCCACGAACAAATATAGAGCTTTGCCAATCGCACGTGGAAAAGCTTCTCTTGCGTTCCCTAATTCTATTTACAGTACATTCTATTTTAAAATTAGGTTCGAGGCGACTCAAAGATGAACAAATACAATTCGGTGCTGCTTCGCTGTTGCAGAGAAGAGCAAAGTCATTAATTCAATTAATTTATCCCAGACGTCAGAATCATGTAAACGTAGTTGCTCGTTGTACTTAATACAGCGTCTACAATCTGTTCGCAACGATAAACCTCGCGTCCGATCGTTCCACTGACGACAGTTGTCCAATAGCCTATGACGAGACGACAAAGACTGTCGCAAACGCCCCAACCTGTTATCGTGTATACGATCATTTCATTGCCTAATAGTTAGGTGTATTGTCGAATAGGAAATAAAATATTTAAACCACTTCACGTACAACACTACTCGATAATCTGCCAAAAGCAACAGTCTTCAAACTCGTTTTTTAGACGGCGTCGCGGATTCCACACGCCAAATTTGATGATAAAGCTGATGGTGTTGTATAGTTGGCGGTATACTGTATACGAAAACAAGAATAAATCTGAGCAATAAAACTGTATACTGGTGTGTTTGTACCCTGCTGTTATGTATTTGTTGTCTTTATTGTTGTTGGTCATGGGAAGGAGACAGGTGACATGGCGTCCTCTTCTGAAGAGCTGGTGGACGAGAGCAAGTGAGGAGTGACTGACTGTTTATTAATGCCATTGCTCACAAACTTATCATTCCGACTCGCAGGGTCAGCAGTTGTGAACGCAACGAAAAATTCAGTAAAAGAAACTTAAGTGTTTTACAGTCAAACTTATCAAATATATATTAATCGCAAGGCTTCAAGGTATTGTG
>eulimnogammarus_verrucosus.63143
CCACGTTTTACTGAAATCAAACGTTTTAATTTATTTCCCTATTTGCAGTGTTTATCCCCCATTTCGTTCGTAAGCAGGGCAATGTGAGGCGCAGTTTGGGGTAACGCGCTGCCGTTTGGGGTAAAGTGGAGACTGTGGTGGCGGTGTGTGCGAACAGCTCGAGCAGCATTCAGTCGCTGGTAGCCTACGGGCTGTGTCGGACGTGTGGGGTGTGCTGTGCCGATACTTTTGCTACCATCAACACTCAGGTCCTGCGCTTCAACCTAGAAAAGTGATTCTTATATTGTGTTGCTGAGAAACTTTTTTGGTGTAAAATTTGTGTTGTCAGTGGTCATTAGATTGTGTTGTGGGTGGCACGATGGATGAGCAGACCCGGGGTATGATGCACCCAAGTGCTCAAGCCGCCGCCGGTATGCTGTTACCACAACATTACGGTGCTATGGGTGGTTCGGTGGTAGATCCCAGCGGTACCACTGGGGGAGGCGATTCCGATGGGATTCGCAAGCAAGACATCAATACAATACTCGAGCAAATCATGAATATAACCGACCAATCTCTGGATGAAGCACAAGCCAGGAAACACACGCTAAATTGCCACCGCATGAAGCCTGCCCTCTTCAGTGTCCTGTGTGAAATTAAGGAAAAAACAGTGCTGTCCCTGCGCAACACGCAGGAGGAAGAGCCTCCCGACCCCCAGCTGATGCGCCTCGACAATATGCTCATCGCCGAGGGTGTGGCGGGTCCAGAGAAGGGCGGCGGGGTGGGTGCCGCTGCCAATGCCTCCGCTGCCGCCGGTGCCGGAGACTCTGCAATAGAACATTCCGATTACAGGGCCAAACTCGGACAAATTAGACAGATATACAATCAGGAGCTCGAGAAATACGAACAGGCGTGTAACGAGTTCACCACCCACGTGATGAACCTCCTCCGAGAGCAGTCCCGCACTCGGCCCATCACCCCCAAGGAGATCGATCGCATGGTCCAAATTATCCACAAGAAGTTCTCCTCGATACAAATGCAGCTGAAGCAGTCAACGTGCGAGGCTGTCATGATACTGCGCTCCAGGTTCCTAGACGCCAGACGTAAAAGGCGCAACTTTACCAAATCAGCCACCGAGATTTTGAACGAATACTTTTATTCTCACCTAAGTAATCCCTACCCGAGCGAAGAGGCCAAGGAGGAACTCGCCGTGAAGGCCAATATTACAGTGTCTCAGGTCTCCAACTGGTTCGGAAACAAACGGATCCGTTACAAGAAGAACATCGGCAAAGCGCAGGAAGAAGCCAACTTGTACGCTGCTAAGAAGGCAGCAGGTGAGGGAGCATCACCGTACAGTATGAGCGGGACCCCGGGACCAATGATGTCCCCACCTCCCGGGGACGACTCCAGTATGGGATATGGCATGCCCGGGATGAACGGATCCGGATACTCTGGGGCCCTGGGCTACGACCTGCACCCCGAGTCTCCTGACGTCTAGGGGCTCCCCTTGTGAGAGCCCTTCTGCTCCACCTCCTCAATAAGGGCCGTGGGGGTGCCTGAACACGTGGGCCCTACAGGGCTTCCAGCGCCCAACTCCGTCGCTAACTAACTTACAGTCCTGCGGGCCAAACACCACCACGGAGAGCTGCTGTGGCTCCCCCACTGCCCCCCCTTTGGAGGCGGAGCGCCAGTAGCCGCCCCTCAGTATACGATCACAGCCTGGGCCCCTCCCCTGCCCCCTCACCCCCACTAGTGTAAGATAGACCTTCATCCTGTATTAGTTTAAGGTTCCCTCACCTCTTCCTCCTGTACCTACCGTAAGCTAGCATCGCGCTCCTCCTCCCCTCCTCTCCAAGGGCAGCATCCTCTGCCTGACGTGGCTGTCCTCCGCTCCGGGGGAACAAGGAAGCCAAGCCGTAGCGGCAGCTGGGGGCCGTTGTGCGAGTGTGTCGGCGCAACAATGTATACGGTCGGTATGTGATAGTCATTCACGTATTGCTTTTGTTGTGTTTTAGATGCTTCAACCAAGACGCCGACTCCTGCACAACTGCTTTTTCAACGAGCTATTCCGGTTTGGCAGACGTTAGGGAACAAAGTCTTACTGTTGTGACCAGGACTTCATGGCCAATTGCACCTTGTATATTGAAGATCGACGGTGCAATGGCTTCGTATCGGAATTCACTTGAAACGTGTTCAGACAGGAAGGTTAGCGGTGATCAATGTGTTCTGCAAGGAGAACACGTGTAGAAGTTTTGTCTCGTGCGTCAAACAAACTACTATGGATGCAACGACTGGAGCACCTCCGTTCTCGCGCTGGTGGTTGTATCCATTGCATTCGATGTCCATGACGAATTGTAAGAGTAAAAATAGTTAGTAGTTTGGCCCACTGGAAAGTTGACCACTTGGCGACTGTAGTTGTACTATAGTATGTCAGTATGAACCACCAGAGAGTTGACTACTTGGCAGCAATGTAGCTTTTTAGAGCCATTTCTTGTCAAGTAATTCATTAAAGGAGTTAGTTTCCAGCTTCCCCCGTAGCTGACGAGAGCCGCCACCTCCTTTAGTCCCCCTTTCTCGCGACTAATGTAAATGCCTGCTAGTTAAGGCGACTGTATCCACTACAGGGGCTCCAGGCTGAGCTAATTATACCTGCGTAAGGTTTTCTCTCCCCTTACCCCAATTACCCTCTCGCTTCCTACCCTCCCTGCCATCCTCCCCTCCCTGCCATCCTCCCCTCCTCACCATCCTCCCCATGACCGGGTCTCTTCTCTTGGCAACGCGCTCTACCTTCTCTATGCCTCCGCTGCCCTCCAGCGATGGCCAGTGGCTGTTCTTCTTCCTTTCCTTCTAAGCAACTCTGCCCGTCGTCTTCTCTTCATTTGTTACCAATTCATTCGTAGTTGAATCGTCCTCTGTCTCGATTTTCAGTTCTACCCGTTCGCTTGCGTTCCCGCGTCAAAAGACTTGCCGTCATCCCCGCTATTTCCGGCATGTCGAAACATGTTCAGTGCTGCCCTAACATGACTTGGCGGATTCATGTATGCTTGCCGTGGCATGTCGAAACATGTTCAGTGCTGCCCTAACATGACTTGGCGGATTCATGTATGCTTGCCGTGGCATGTCGAAACATGTTCAGTGCTGCCCTAACATGACTTGGCGGATTCATGTATGCTTGCCGT
>eulimnogammarus_verrucosus.63144
CCACGTTTTACTGAAATCAAACGTTTTAATTTATTTCCCTATTTGCAGTGTTTATCCCCCATTTCGTTCGTAAGCAGGGCAATGTGAGGCGCAGTTTGGGGTAACGCGCTGCCGTTTGGGGTAAAGTGGAGACTGTGGTGGCGGTGTGTGCGAACAGCTCGAGCAGCATTCAGTCGCTGGTAGCCTACGGGCTGTGTCGGACGTGTGGGGTGTGCTGTGCCGATACTTTTGCTACCATCAACACTCAGGTCCTGCGCTTCAACCTAGAAAAGTGATTCTTATATTGTGTTGCTGAGAAACTTTTTTGGTGTAAAATTTGTGTTGTCAGTGGTCATTAGATTGTGTTGTGGGTGGCACGATGGATGAGCAGACCCGGGGTATGATGCACCCAAGTGCTCAAGCCGCCGCCGGTATGCTGTTACCACAACATTACGGTGCTATGGGTGGTTCGGTGGTAGATCCCAGCGGTACCACTGGGGGAGGCGATTCCGATGGGATTCGCAAGCAAGACATCAATACAATACTCGAGCAAATCATGAATATAACCGACCAATCTCTGGATGAAGCACAAGCCAGGAAACACACGCTAAATTGCCACCGCATGAAGCCTGCCCTCTTCAGTGTCCTGTGTGAAATTAAGGAAAAAACAGTGCTGTCCCTGCGCAACACGCAGGAGGAAGAGCCTCCCGACCCCCAGCTGATGCGCCTCGACAATATGCTCATCGCCGAGGGTGTGGCGGGTCCAGAGAAGGGCGGCGGGGTGGGTGCCGCTGCCAATGCCTCCGCTGCCGCCGGTGCCGGAGACTCTGCAATAGAACATTCCGATTACAGGGCCAAACTCGGACAAATTAGACAGATATACAATCAGGAGCTCGAGAAATACGAACAGGCGTGTAACGAGTTCACCACCCACGTGATGAACCTCCTCCGAGAGCAGTCCCGCACTCGGCCCATCACCCCCAAGGAGATCGATCGCATGGTCCAAATTATCCACAAGAAGTTCTCCTCGATACAAATGCAGCTGAAGCAGTCAACGTGCGAGGCTGTCATGATACTGCGCTCCAGGTTCCTAGACGCCAGGAGACGTCGGCGCAATTTCAGCAAGCAGGCCTCTGAAATCTTGAACGAATATTTCTACTCGAACCTGTCCAACCCATACCCGTCAGAAGAGGAGAAAGAAGCGCTCGCGCGGCGCTGTTCAATAACGGTCAATCAGGTCTCCAACTGGTTCGGAAACAAACGGATCCGTTACAAGAAGAACATCGGCAAAGCGCAGGAAGAAGCCAACTTGTACGCTGCTAAGAAGGCAGCAGGTGAGGGAGCATCACCGTACAGTATGAGCGGGACCCCGGGACCAATGATGTCCCCACCTCCCGGGGACGACTCCAGTATGGGATATGGCATGCCCGGGATGAACGGATCCGGATACTCTGGGTAAGGGCCGTGGGGGTGCCTGAACACGTGGGCCCTACAGGGCTTCCAGCGCCCAACTCCGTCGCTAACTAACTTACAGTCCTGCGGGCCAAACACCACCACGGAGAGCTGCTGTGGCTCCCCCACTGCCCCCCCTTTGGAGGCGGAGCGCCAGTAGCCGCCCCTCAGTATACGATCACAGCCTGGGCCCCTCCCCTGCCCCCTCACCCCCACTAGTGTAAGATAGACCTTCATCCTGTATTAGTTTAAGGTTCCCTCACCTCTTCCTCCTGTACCTACCGTAAGCTAGCATCGCGCTCCTCCTCCCCTCCTCTCCAAGGGCAGCATCCTCTGCCTGACGTGGCTGTCCTCCGCTCCGGGGGAACAAGGAAGCCAAGCCGTAGCGGCAGCTGGGGGCCGTTGTGCGAGTGTGTCGGCGCAACAATGTATACGGTCGGTATGTGATAGTCATTCACGTATTGCTTTTGTTGTGTTTTAGATGCTTCAACCAAGACGCCGACTCCTGCACAACTGCTTTTTCAACGAGCTATTCCGGTTTGGCAGACGTTAGGGAACAAAGTCTTACTGTTGTGACCAGGACTTCATGGCCAATTGCACCTTGTATATTGAAGATCGACGGTGCAATGGCTTCGTATCGGAATTCACTTGAAACGTGTTCAGACAGGAAGGTTAGCGGTGATCAATGTGTTCTGCAAGGAGAACACGTGTAGAAGTTTTGTCTCGTGCGTCAAACAAACTACTATGGATGCAACGACTGGAGCACCTCCGTTCTCGCGCTGGTGGTTGTATCCATTGCATTCGATGTCCATGACGAATTGTAAGAGTAAAAATAGTTAGTAGTTTGGCCCACTGGAAAGTTGACCACTTGGCGACTGTAGTTGTACTATAGTATGTCAGTATGAACCACCAGAGAGTTGACTACTTGGCAGCAATGTAGCTTTTTAGAGCCATTTCTTGTCAAGTAATTCATTAAAGGAGTTAGTTTCCAGCTTCCCCCGTAGCTGACGAGAGCCGCCACCTCCTTTAGTCCCCCTTTCTCGCGACTAATGTAAATGCCTGCTAGTTAAGGCGACTGTATCCACTACAGGGGCTCCAGGCTGAGCTAATTATACCTGCGTAAGGTTTTCTCTCCCCTTACCCCAATTACCCTCTCGCTTCCTACCCTCCCTGCCATCCTCCCCTCCCTGCCATCCTCCCCTCCTCACCATCCTCCCCATGACCGGGTCTCTTCTCTTGGCAACGCGCTCTACCTTCTCTATGCCTCCGCTGCCCTCCAGCGATGGCCAGTGGCTGTTCTTCTTCCTTTCCTTCTAAGCAACTCTGCCCGTCGTCTTCTCTTCATTTGTTACCAATTCATTCGTAGTTGAATCGTCCTCTGTCTCGATTTTCAGTTCTACCCGTTCGCTTGCGTTCCCGCGTCAAAAGACTTGCCGTCATCCCCGCTATTTCCGGCATGTCGAAACATGTTCAGTGCTGCCCTAACATGACTTGGCGGATTCATGTATGCTTGCCGTGGCATGTCGAAACATGTTCAGTGCTGCCCTAACATGACTTGGCGGATTCATGTATGCTTGCCGTGGCATGTCGAAACATGTTCAGTGCTGCCCTAACATGACTTGGCGGATTCATGTATGCTTGCCGT
>eulimnogammarus_verrucosus.80815
TCTAAAGATAGCTGCCACATGGACAAAATGCTGCATCCTGGCTACGGATCTACAACCGAACTCAAACTAAAGGCTTTTGCAACAGCTGCTGCGCATCACGGTGCAGGTAATTGTCTTCTGTACACTCATATGAACTGTTGTAGATCCCACTGGCTAAGGAACACACCCATTATAACCCATGTACTACTGCCCCTTTATAACTGATGTACGGCCACATTAGCTAAGGTACGGGTCATCCTCATCTACGGGCACGGTACAGTGATTGTAGAGACCCTGAGCCATCAGGTGCTGAGCCAGACCGCTCCTTGGCCCGCTGTTCTTCTTGATCTTGGCCCTCTTGTTCTGGAACCAGATCTTGATCTGGGACTCGTTGAGACCAAGCTCCCTGGCGAGGTCCTGGCGACGTTTCTCCGTCAGGTACTTGTTATCCTCGAACTCCTTCTTAAGTCTGTTGAGCTGGTCTGAGGTGAAGGCTGTCCTGGGACGTTTCTCCTCGGGGTTGCGGTCGTGGCGCTTCACACGGCGAGATCGGG
>eulimnogammarus_verrucosus.83472
GACAGGCGGACACGCACGCCGCGCTCAGTCTCTTCATGACGTGTCGTTGACGTGCTTCAACTGTTTGTTGTCCTCCGTCGCCGCCGCCGTCGGTCGCGAGTGTCACGTGTTTTGTTGTTGTAGCTATATATCTATTGTCAAGACTGTTGTAGTGCTTAGCTAGCTTACAGTGTGTGATGGCTCAATCTGGCCGGTACGACGAAGGGCTTGGCCACTACGCCGCTGGCATGGAAGCGATGTACGATCACAGGAACAGCGCAGCGGCGCTGCAGCCCGCTGTCCTCATGTCACACATGAACCACGCATCACACAACTCGGCTATGTATGCAACACACCAACAACCACAGTCCAATCCCACAGCAAATCATGTAATGGGCTCAGTACCGGATGTACATAAAAGGGACAAAGATCTTATATACGGGCACCCGCTGTTCCCACTGCTGGCACTCATCTTCGAGAAGTGCGAGCTAGCGACGTGCACGCCGCGAGAGGCGGGTGTTGCTGGTGGCGACGTGTGCAGCTCAGAGTCCTTCAACGAAGATATCGCAGTATTCTCTAAGCAGATCAGACAAGAGAAACCCTATTATCAAGGCAATCCAGAACTAGACAGCTTAATGGTACAAGCAATACAAGTTCTACGATTTCATCTTTTAGAATTAGAAAAGGTCCATGAGCTGTGCGACAATTTCTGCCACCGATACATCTCTTGTCTGAAGGGCAAAATGCCAATAGATTTGGTGATAGATGAGAGGGACGGTCCTAAGCCCGAACCTCGTGGCCCGGAGGACAG
>eulimnogammarus_verrucosus.84205
CGCGCCGGTTCTTAAACCAAATCCTAACTTGGGCCTCCTTCAAACTCAGCCACAGCGATATCTCTTCTCTCGCACTCAAATCAGGGTATCTGTTTCTGGAGAAGGTTCCTTCGAGTTCCTGAAGCTGCTGCGATGTGAAGTGTGTTCTTTGTCTTCTCTGCCGCTTCTTCTTGTTATTTTTGTCGTCGTCGGTGTCGGCACCGCAAGACTGGCTTGGTTTCTCGCTGAGATCCCGAGCTGGAGAGGGGGCCTGCTGAGCAGGCTCGTGCTGTCTGGGGGCTCCTGTCAGCACCGTGAGTCTGGG
>eulimnogammarus_verrucosus.89595
GCGGGGGCAGGGCAGGGTAGAGGTGAGGGGGCAGCAGCCCCTGGCGCTGGGCCAGCCGCATGCGCGCTGCCATCTGCTTCTTCCACTTGGTGCGGCGGTTCTGGAACCAGGTCTTGATCTGGGTCTCCGTTAGGTTCAGGGCTTGGGACAGCTCCAGACGCTTCGACACGCTCAGGTACTTGTCGACCTTGAACTCTGCCTCCAGCCTCTCGAGCTGCTTGGCGCTGTATGCCTGGCGAGGCTTGCGGTCCGCACCCGGTTTTCGGGACCGACGCCCACTCGGCCGAGGAGCCTTCTGTAATTG
>eulimnogammarus_verrucosus.92185
AATCAATCAAGGGATGCTGAATAGTCTGAGGCTGAGAGTTTGGCTGGTTTGGGTGAGTTCCTTGGGTGCCATTTGAGGAAGCGTTTAATGACTCTTTCCCTGGCGTTGATGAACCAGTTGTTAACTTGGAGGAGGGAGAGCTTGGATATCTTGGAGAGCTCTACCTTCTTGAGCTGGGAGGGATAGGGGTCATGGAAGTTGTGCAGCAGCCACTTCTGCATATGTACTGTGGCTTCCAGTGGGATCTTGCAGTTCTTACCCCTCTTCCTACGCCCCCTCGCATGCTCCGAGCTCTCTGCTTCCTCCTCTGCCTCACCCCTCTTGGCCTGACTCCGGCTCACCAGACCCACGTTCCTATGCACGATACTCCTCAGGTCCACAATCCTGTCCACCAGCTCCTGTTCCGTCTGGAGGCAGAGGAAACTTGGGTCCCTTAGCAGAGGGAAGTAGGTATCCAGGATATTGGAGGTACTCGTCGCCAGCATCTCCAAACCCTAGTCTGTCTCCCTCCCTCTCTCCCTTTGCTGGGTTTCGTCCTAGGCTTCCGTCACCAGACGGCTGCGAATCGACTCCTCTTCCATCTTTATGTAGTTCATAATGCGCTCCCTTCGCTCGAGGAGCATCTCGTCCGTTATTG
>calanus_finmarchicus_2.1187
CAATTACCCTTCCCCCTGGTTGGTCGACTTCTTCACCAGTTTGGATGAAAGTTTCAACTACATTTAACTTGTGATAATTGTGATCATGGCCGTGGTGATAATGATCTAAGGAAGATTTATCCTTTTTAGACCCATTTCGTTCTTTGGCTCTTCTGTTTTTAAACCACCAGTAGACTTTATTTTCAGGCATACTTATCCTGAGAGCAGTCTCCTGCCTTGTTGCCTTGTCAGGAAAATTCATCTTCTGGAAAACTTCCTCAAGAATGTCCAATTGTTGTTTGGTGAATGATATTCTCTCTCTCCGAGGTTTCCTGTCCGCTGAAAGACCACAAAGAAGTTCCTCCTCTTCAATCATATCATCATCAATATTCAATGCTTGATTCAACTCTTTTGAGCTCTTCTCTGGAGACAG
>calanus_finmarchicus_2.3123
ATACGAGGCACCAGGCTCTTGAATTAGAAAAGGAATTTCACTTCAACCGTTATCTTACACGTCGACGTCGCATCGAGATTGCTCACGCTTTATGTTTGTCAGAAAGGCAGATCAAAATTTGGTTCCAAAATCGAAGAATGAAGTACAAAAAAGACAACAAACTTCCAAACACGAAAAATGTGCGCAGGAAGACAAATCCTGCAGGCGTCACCACCATCATTCAGCCTAAAAATCAGTCCTCAACCTCCTCAACTTCCAGCAATAATCAAACCACAACCACCACAAGTGCAGGAGGTACGGCCAGCAGTGGTGGGGTGACCCCCACCCCCAGCTACCCTCCACCTGGCGCAGCCGGTCAACTACCTCATCTACCCCCTGGCAGCCTTAAACAAGAACCTGGTCAATATGGCCTGACAAGTCTCTAGTGCCAGTGAAATTGGACGCATACTTTAATTAAACGAATTGAGAGACGAATCGAAAATTTTGACAGGTGTGACCTCATAAAGATTTTAGAAAAAATTCCTTTTGATAAGTCAGCCGGGTCACACTGAAATCCAGTGAACAAAAAACTTAGAATCTCAAACTTCAAAAAAAAGAAAAAAGAAGGTGGGTATTAAAAAAAACTTCAAAGATGTCAAAAAGTTGTAAAGCCCCAGTGTTCCTGAAAAACACGATGTCGTGTCGTTAAACAAATTGTCAAAAAAATTGGTGGCATTGTAAACTGGACATTTCTTATTCTCGAAATGCATCGAAGTTCGCTGTCGCCATTCAAACCAAACCAAATATTGACAAAACTAACTTTAGTGACTTGGAATAAGACACTTCAGGACAAAATGTTAGTTTTAGCAAAAGTAGCAATAATTATTAGAGTACCGCAGCGGAGCCAACAGAATCATCCAGGTTTTTGCTCGGATTTAGTGAAAAGCATCAGATTTGTGAAGAGAAAAAATAGAAATTAAAAAAGTTGTCGAAAAATACAAAGCCAGAGAAGAAAAACAAACAATTTATCCTTTCCCATATTATAATCAATAATATCATGATGGCGTTTCAACTCTGCTACGGAGCACCAGAACGAATCCGGAGCTTTTCTAATCCTTTCAAACTTGCTGGAGCTCACATATTTCATTAAAACTAGACGGCCAAACAGGGTTCAAACTAAGATAAATCTTATCTATTCGCTGCATCAAATGAGATTTTCTAAATTTCCCCCCGGATAGCAGCGAGAAG
>calanus_finmarchicus_2.6837
GTGAGCTGGGGGTGTGCGGTGGACAAGGATGAAATGAGAGGGGGAAGAGGGGAGAGGGAAAAGGAGTTGAATCTGCTCTGTTCGTGTTTCAGTAGTAAAGGAGGAGGGGAGAGGTGGTGTGGCCTTTGCATAGTCGCTAGGAGGGAGGATTGACGGTGAGAAGAGGGCGGAATGTTGGTCAGGAGGGACGAGGAGAAAGGGGAAGAAGTGGCAACACCTAAAGAAGGAGTGTAACGGGGAGAGGCTGGTAAGCTGGTCAAGGGGGAACGAGTGGATGGCGCCAGGGCATTTCCAGTGTTGCTCATGGAATTGGATGAAAGACTACTGAGGTGGATAGGAGGTCCAGGACTACTAGACTTATGCATTTGGCTCTCATTTTTCCGGCACTTTGCTCGGCGGTTCTGAAACCATACCTGAACTCTTGCCTCACTGAGCCCCAACTTCTCACTGAGTTCCTCCCTCATGAAAGCATCTGGGTAGTGGGTCTCATCAAACAGTCTCTCCAGGGAGTTCAGCTGCTCCAGGCTAAAATTTGTCCGACTTCTCCGCTGCTTTGCCTTTTCTTTCCAG
>calanus_finmarchicus_2.16537
GCTTTGCTAAAACAATGGAAATTGTACTAAAATGTCCCCCATCTGCAGGGAGCTGCAGTTGATAAAACAAATGTTTCAATCTCAGTCCTCAAATGTAACCAAGATCTCTTCTGTTGGATCTTCATCCAATCCTCTAAACAACCTCTGAACACTAAGCAACCGGTGCTCAAAATGTATGTTCATGGCTTGTTGCTTCTTCTTCCACTTAGTTCTCCTGTTCTGAAACCAAATCTTTACCTGCTGCTCGGTCACTCCCAGTCCTTTAGCCAGCAATGTCCTCTCTGAGCTAGTGATGTATTTCTGGTCTTCAAAGGTTTGCTCCAACTTTGCCACCTGTGTGCCAGAGAAAGTTGTTCTTAGTTTTTTGGGCATCTTTTGCTGTTTCCAGGATGCAGTGAATGGAAAGAAGCCTAAATTTTCATTTAGTGTAAAGACAGATAACTCTGAGTTGCTGAAAGTTGTGTTAGGAAGGAAGTATGAAAGCTCAATTGGAACATTAAGTCTTGAAATATGTTCCTCTATTGTCCGATCACTATTAGGATTTTCCTTTGACTTTCGGTTAATTGTTTCTAGTTGAGGTAGCACACTGAACATATCTTGCTGATTTTCATTGTTTGATGGGCATTCTAAGTGGGTTGATTTTACTTCATTTTCCCCGGATTCATAATCATTTTTGGGAACAACATTTTCATCTCTGAAACTCAGTATATCCTTGATCAGAAAACTTGTTAAAGGCATTCTCTGAGTCGAACGTTTTCTTTAAATTTGACACAGGTAAGGTTATCAGGTAAAGTCTGATGTAGTTCTGCAATGGGGATTCCAAGTGGGTTGATTTTACTTCATTTTCCCCGGATTCATAATCATTTTTGGGAACAACATTTTCATCTCTGAAACTCAGTATATCCTTGATCAGAAAACTTGTTAAAGGCATTCTCTGAGTCGAACGTTTTCTTTAAATTTGACACAGGTAAGGTTATCAGGTAAAGTCTGATGTAGTTCTGCAATGGGGATTCC
>calanus_finmarchicus_2.17476
CGGTGGGCGGGTGGGGTCGAACCCCCAGAATTGTGATGTAATTTTATTCAAGGTTTGTGCGGATAGAGGCGGCTGGGATGGGATGGGAGGTTGTGGAGCCAAGGAGAACGCAGGATGGGATGGCCAGCCAGGATGAAGACCATGAAGTCCTCCTCCTGGAGGAGATGTCTTGGTCAGCGGGTCATCTTCTGACCCCGACTCATCCCTTGATCTGTCTCGATCTCCACTGGTGTTGATGTCATCATCTCTAAGATCTGGACTAGAAGGACCTTCAATATCTAGTTCTGAATCTGAGTCCGAGTCCTGAGGGTCCGAGGACCTCCTGTCCGGACCTCCATGACCAGACTTGTCGTCTCCATATCCATAGCCTTGGTTTCTATTCTTGGCAGCCGCAGCTCTGTCTCTCTGCCTTCTATTCTTGAACCAGTTGCCCACCTGCGTTGGGGTCAGGCCGGTTGCTTGAGCTAATTCACGTTTTTTGCTGGGGTTAGGGTATGGGTCTTGCAGATACCACTCCCGCAGTAGACTCCTTGTTCTCTCTTTAAAGCAGTGTGTTTTCTGTTCGCCGTCCCAAATGGTTCTTGGCAAAGGGTATTTTTTTCTAACTCTGTACTTGTCCACGGGACCTAGGGGTCGACCTCTCAGCTTTTCCGCCTCCTGATAGTGAGCTTCCAGCCAGAGAGTCTGCAGTTTTGCGTGACTGTCTGACTTGTTCGTGAACTTGTTGTTCTCTAGGATATTGTACATCTCCCTGAAATTGCCTAAGTGGAAGGCCACGATGGCCCTTGCCCGCAACACACTCTCAGAC
>calanus_finmarchicus_2.19438
AGGAAGAAGATATTGATGTGGGCTTACATGACAACATTAGTGAAAGTGATGACGAAGCTGCCATGGATTTGAGCAGTGATGACAAAGCTCTGGAGAACCTTAAGAAGAAGGGTGTCAGATCTTTTGGTATCGACGACATCCTCTCCCACAAGGCCAGTGAGAGCATAGTGAGACCCTGGGATGGGCAGAAGGAAGGGGAGCGGATGACGAAGGCAGCATCCACCCAGGAAAGGTCACCCCTGGACGCACTATTCACAATGGCATCAAGCTTTGAAGCTCTTAAACAACAAACAGATATGGAGAGAGCGCAACATTTTGGTCGGAAAGAGGCTGCCAATAAGAAAAAGCGGAAATCCCGAACAGCCTTTACAAATGCACAAATTTTCGAGCTTGAAAAACGATTTCTGTATCAGAAGTACCTCTCGCCAGCTGATAGGGATGAAATTGCACTCGGACTAGGACTTTCTAATGGCCAGGTGATCACGTGGTTCCAGAACAGACGAGCAAAATTTAAACGAGATATGGAAGAGCTGAAGAAGGATGTAGAAAAGGGCCACCACCCGCCCCAAATGTCCCATCATCACCCTGAAAATATGATGTCCCGTCTCCCCCATCCCCCACCACACTTCCCAACATCCCTCCCAAGCTCCCTCCCCACCTCCCTTCCCCACCCCCTCCCCTTGTTCTGCCTTGCCCCACATCTAATGTATCCTTTCCACCGAGCATCCTCACCAAGCTCTCCCAGTCCACCAATGAGATCACCGATCGCCGTGTCTCCCCCAATCAGAGCAGATGATTCAAACTAGAAACTTTCTTAGCCAATCCGAAGTTAGATCTTAATGAGAACAGCGGGACATTATCCAATAGGAAGCCAGTTCACAAACGCAAGATTTCCGTGCAGCCAATAAGAAGCCAAGAAATAATGACTGAGATAGAAGTGAAGCCAAGATCGTTATCCTGACAACGATCTTGAGAAATTAGACAAGATACGACAGGACATAAATCTGGGCCGGCAATTAAAACTAACCGGGGGAAGAAGATTTATGAACATTTCTGCTCATAGATTTATGAACATTTCTGCTAACTTCCCAACTGACAATTCATTATTGAAATATGACGAATATTTCAACTTGAAACAATCCTTTCATTATTGCCTTAATTGGACGCAAAGCCGAAAAATTTGTTCTCGTCTTGTAACTTCA
>calanus_finmarchicus_2.20613
AAGAAGAAGAAGAAGAAGAGGAGGCACCGCACCATCTTCACCTCCTACCAGTTGGAGGAGTTAGAGAAGGCGTTCAAAGAGGCGCACTACCCCGATGTGTATGCCCGAGAAATGCTCAGCTTGAAAACTGACTTGCCGGAAGATAGGATACAGGTTTGGTTCCAAAATCGCCGGGCGAAGGAAAGAAAAACTTCAAAAACTTGGGGGCGAGGGAGCATTATGGCCGAATACGGCTTGTACGGGGCGATGGTCAGACATTCCTTGCCCTTACCAGACACCATCATCAAGAGTGCAGAGATAGATGAGTGTGTAGCACCCTGGCTTTTAGGTATGCACAGAAAGTCCATGGAGGCAGCGCACACTCTTAGCAATGACATACTGAAGGACCGAAATGATGATGACGAAAATACAAGAACGTCTTCTGAAGAAAATGAAGTCGCTGACAGAAAACCAAAGATTGACGAAAACAAAGATGACTTTAGATCAAACAGCATTGCAGCTTTGAGAGCCAAAGCCCAAGAACATTCGGCCAAAATATTTGGCGGCATAGATAGTGAAAATAATACAAAAATGTTCAACCACCTTCAAAATAATGCAAGCGTAGCGAATATAAGCGCCATGCCCCATTCGCAGCCCCATTATGGCATAGAAAACTCGCAGTCTGTTTTTTGAATATTTAACAAATTAGAATTTACGTAATTGGATAAGCCTAAATATACGGCACAAATTTCGTTACATTAATGAGAATTCTAATTT
>calanus_finmarchicus_2.21830
TGGGTTTGGCTGGAGGAAGTGCTGGGAGGTCAGAGGGTGGTGGTGGCCAACAGGCTCGTCCCTAAGACTAAGGTCCTGATGTGGGTGCCTAAGATCCAAACTCTGGCTCAAGTCTGGGGGCGGTGAGGCGACATCCTCCAAGTTATCGTAACAAGAACCATCGTCGATAGATGCCTCGCTGTCGCAATAGCTGTCACCGTCACCACCATTCCCTATTCGGTCGCCATCCTTATCTTTCTTTCCATCCTTGTCAAGAGGTTTTCCATCCTTGTCTGTCTTGTTCCTCCTCTGCATTTTCTTCATCTTAGCTCTCTGATTCTGGAACCAAACTTGGACAACTCGGACCGACAGCCCGGTGTCCTTGGCAAGGGCCTCTCTCACCTTTCTGCAGGGTTTTGGGCTAATTTCAAAAGAGGCTTTAAATTGTCTTCTTTGAGCCGCAGTTAGGATAGTCCGTGGTCTCTTAGGTCCTCGCCTGCCGTCCCGGGGTCTTGCTCCCCCTAAG
>calanus_finmarchicus_2.22089
GGGGGTACAGCTGCTAGACAGGCACCTAAGGTGATGGGAGACAGTTTGTAGCATGGAGATGACTAACATGGACAGGCTGCTGGAGATGAGGAGGGAGTACCTGGAGGGGGTGGTCAGGGCAGACCTGGTTGAGAGCAGGGCCTTGGACCAGTCTGGTAAAGAAGATCTCCATGATGATCACAAAAGACCAAGGAAAGCACGAACAGCATTCTCTGACGGGCAGCTTCAGCTTCTTGAGTCAACTTTTGAGCAACACAAGTACCTGAGCGTGGAGGAGAGGGGCAGCCTGGCCAGGAGACTCGGACTGTCGGATACACAGGTCAAGACCTGGTTCCAGAATAGAAGGACCAAGTGGAAGAGACAAACATCTCTAGGCCTAGAGCTGATGAGTGATCCCCCACGAGCAGCTGAGCCTCCATCTTACACACCCCAATACGGACCTCAAGCCGCTCTAGAGCTTTACTACCAGGCACAGCTTCGTAACCTACCGCTGCTGTCACCCCTGATGCTTCCAAACACTCAGTATTCTGCATACCTCGCACAGCTAGCGGCAAGAGCTCGTAATGCATCATCATCAAGCAGCTCGCCTCCACCTACCTCCTCTTCACCCCCTAGCAACAGAGGCTCCACCCCATCTAGGGGCTCTCCTTCACCACCAAGAAGGGATGAAAAAGTCTTGTCAAGAGATGCTTAACATGAAGAACAAAGAAATGTGATTTCTCAGAGATATTCTGAAGTACAATTTTGATACCGGTGTTATACAGTATTCTAGAA
>calanus_finmarchicus_2.23870
GTTTATAGTTTATAGTTTATAGTACATCGAATAAATATCTCCCCTAGCGGGAACTTTACAAAACTGCACATTTCGCAAGATGACGTGGCGGCAAGACGTTCGTAGGGTTTCTTCACTTTGTTAAGGAAACTTTGCCGCGTTCTGAGTCCGCGATCCGCGTGCCGCCACTGGGTGCCGTCATAATTATTCTAACGTTGCCATCACCAAACAATTCATAGACTTTCATTACGTATAAATTATTTCACTTGTTTCTGGTTTGCGTGACAGAATTGCGGATTTTTCGGATTTTTCTAGTAAACTTCCTAGGGTGCTTCAGGCTACAACACCTGGTATTTCTCATTGTATGAGTCGTATTCGGACATTGCGTTGGCACTGGATAGGGAGGGAGGGCGGAAAAAGTTTGATCCAGACATGTAATGGGAGGAGTAGTTTGGGGGCTGGGTCATAGAGTGTGCGGGAGGGAAGTAGCTAAGCCCTTCCATGTTGTAGGGCGAGCCGTAGTGCGAGGAGTAGTTGCTGTAGGGGTTGTTGGTGCAGAGCGGTGGAGGAGATACATTCGCTGTTTTGACCTGCATTTGCACGAGTGTGGGGGGCTGTCTTAGGAGGGGGCCGGAGATGGAGTCTGATATGCCACTGACTGAGTCGATTGCATCTGGGGGGGTGATCGGGCTCCAGAAGGAGGAGATGCTGGAGACAGGAGCGGAGTAGTGGGACCCGTCACCGTGCGAGGAGCCAGGGGTGATTGCAGGAGAAGGATAGCTGGATGCTGTGAGGCTGGAGCTTAGGCGGGAGCTGGAGCTATCTGCTGGGGCAGAGATTCCTGTGGAGATGGGGGAGCGGGCTTCTGATTTGATGGAGAAAGAAGGAGGGGTGAGGGAGTCTCTGTTGTTGGAGCTTGTAGGGGTAATTGGTTTCTTTAGTTTTGGAGGAGATTTTGTCTCTGATTCTGAATTTGTCACGATTGGCTTGCCCTGAGCTGCTTGCTGGCGTATCTTGGCTCTTCTGTTTTTAAACCAAACCTGAACTCGAGACTCTGGCAGATTAATTTTCAAGGCAACCTCCTCCCTCATGAAGATGTCTGGATATCTAGTCTTCTGGAAGAGTGACTCCAGAATGTCCAGTTGCTGTCTTGTGAATGTGGTTCGCTCGCGTCTCTGCTTTTTACCTCCAAATGGAGAGCCGTAGTTCATGGAAGCTGGGTGCATGGGGTCCAGGGAACCCATTCCTAGGGACCCAAGTCCAAGGCCGCTCATGTGGTAAGGCATCGAGGGCATCCCGCCTCCGGATTTGAGTGAGTACATGTTTGAGTGGGAG
>calanus_finmarchicus_2.25226
GTTCAAACTCATCTGTGACATTTGGAGGCCTTGGCTCAAGGAACTCCTTCTTGACTGGGTGAGTGTTATGGTTGGCCTGGTAGTTCTGGTTGTAGGTGTCGTACTGGGCCAGGGCAGCCTGCTGGTAGTTGCCTCCATACATGTAGTAGGATGAGGGCAGGGAGTAGTAGGGGTTGTTCAGGTTGGCCATGCCAGGGTAGGAAGTGTTGTAAGAATTGGTGGGGAGTTTGGCAGCTTGCATTTGGTGGGGTTGTACTTGAGAAGCATACTTGTTGGAGGCCATGGTGGTGGTGTTGGGGTAGTACAAGGTCTTGTTGGGGGCCATGGTGGTGGGATAGTACATGGACTTGTTAGAGGGTATGGTAGCATGATTGGATGATGAGAAAACCTCCGACTTTACTGCAACTGACAAGGATCTTTTCTCCTGCTTGATAGGACCAGTGCCAGGAGGAAGGGATTGGGGTTGAGTGAGCTTGGAAGGAGATTTGCCTTTACCTAGGTTGCGGTCTTTTGCACGCCTGTTCTTGAACCAGACTACAACTTTGGCCTCAGACAAGCCAAGCCTAAGAGCAAGCTCCTCTCTGGCAAACACATCTGGGTAACCTGTTTTCTGGAACATTTCCTCAAGAACCTCAAGCTGTTGGTTGGTGAATGTGGTTCTTTCTCTCCT
>calanus_finmarchicus_2.26023
CCCACCTATGACAATCATAATGGAGGGAGTACACGACAAACAGTGTAGTAAGCTCATTGTCTACGATCAGATTGAATTAATTTGAGGAGCTGAGTGAAATTTGCCAGAGTTAACAGTAAAACAGTAATACCGAGCTTCTTCAAACTTACTGAAGGCCGGCCAAGTAATAAAGGAAAATGACAATTTCAAGCCCCACCTATGACAATCATCATGGAGAACAAAGACAATTTACTGAGGATGAGGAAGAAATCAATGTTGACATCGAGGATGAAAATGACATAAAGATTAAGGATGAGCTACCAGAAGACCTAAGTCCAGAACAAGAGAACTCCAGTGAACATGAGATTGATTACACCCAAAGAAGAAAGCAAAGACGCTACAGAACGACGTTTACTTCGCCCCAACTCGATGAGCTGGAGAAAGCGTTCTCGAGAACTCACTACCCAGACGTATTTACAAGGGAGGAATTAGCCATGAAAGTTGGACTCACAGAAGCGAGGATCCAAGTTTGGTTTCAAAACCGCCGAGCAAAGTGGAGGAAAAATGAGAAAGTTGGTCCCAATGGCCTCCCTTACAGCCCATATGGTCCAGCAGTTGGAATTGGCATGTCAGGCACATCTATGGCCTCCCTATCTCCAAGCATTGGCAGCCCATACTCAGCTCTAAGCCTCATGGCTGCAGCTGGAAGGAGACCTTTTGACCAAG
>calanus_finmarchicus_2.27189
CTGATATTTTACATTTTGGAGTTTCATAGATTTTTTTAGTTTACGTTTTCATAGATTTCATAGTTTGCAGATTCACATGTTTAATTGCACACTGAGCGGGGCTTGACTAAGAGATATTTTCAAGTTCTAAATCTTAGATTTTAGATTCACTACGGGGTTCTAACTCCTTGGGTTCTGACAATTCTGGATTGGTTCTTTGTGTTTAGCCGCCGTTCTTCAAACTTGCGGAGGCTGTGAGAAACAACCCTGGGGCGTGTCGTGCTCGTTTTCTGGTGAACTGGAGTAGAACGCGGAGAAGGCGATGTTGAGATCGATCGTGTTTTCGGTGCACATGTTGCTGGGGTGCCCCCTGGACTTATTGATGTACTTCTTATTCCTCGCTCTGGCGTTCTGGAACCAGACCTGCACCACCCTCTTGCTCAACCCCGAGATGTCTGCAATCCTCTCTAGGTCCTGCCCGTCAGGGTTGCAATCAAGCTGGAAATTGGCCTGGAGTATGTGAATCTGTTCGTCGGTGAACGTTGTTCGGTTCCTTTTTGATTTCCTCTTCTTGTTTTGGATCTCACTCTCGCAACTGTCGCCATCTGTTGACGATCCATAACCACCCTCAATGACCTCGAGATAGTGACTCTTGCATAGAACCCTGTTCTCCACCAAACCAAACTCCTCCCCTGTGGACAACTGCCTGGTGCAAGAGTCGCAGGCAAAGCAAGCCAAATGAAAAACTTGGTCGCCCGCCCGCCGGATCCAGTCAGATTGTGTTATTAGGTGACAGCATTTAGAACAACGGGTGCCGTAGATCCTTGTGTAGTCAGTTTTACAGAGAACTTTGTCATCTCGTATGAAGCAGGAGCTCTCATAGTTGAGAACCATGTCGCACGTGTTGCATCTTAAGCACTGTGAGTGCCACGACTTTTCACCAACTTTCAGGATAAACTCTTCGTGGATTCCATACCACACCCGGAGCAGAGGGACTCTGAACCAAGAAGATATGAGCTTTTTCTCTCAGTCATATCTGTCTGTTCAACCTTCACAGTATCGGTCAGACGATCTTCCACAGTCATCGTCATCTTCGGTGTGTCTCCCTGATTGTAATTTATTGCACGATTGTCACACCTAGTGGATCACAATT
>calanus_finmarchicus_2.28372
CCCAATTTTATGGTTGTTTATTTTCCTCCCCTCAGTTGAATACTGACAGGCCCAGAAGTAAATGAGTACAGAGTGTGGTAGCTGCCTGGAGTTTCCACGATGGAATCACAGAGATATCCGAACTTTCCGCGGGTACAAACAGTTTTGGGGACAATGGAAAAATGTAAACATTGAGATCCAGGCAAATCACATTATTCTGGCAAAATCCTCAAAATCACAAGAGAGTGGATCATTTTGTCCACCAAAGTTTTCAATCACTTATTTATCGGGAAAGTGTTGGGGATTTTTTGGGGGAATTTTTGACATTTTCCATGTTTGATTAGCTCCAGACACTTTTTAAAAGTTCAAACTTAACAACAAAAGCAGACAAAACGGTAAAATGTTCATATTTTTCATTCCTCATGTTGCTAAAACACAATATCTCCATTTCTTCAGTCGGATAATAATCCAAAAATGTTTTTCCAGGACAGGTTTTCCTCGGATCAGATGTTCGGGGGCTCGGGACTCTCGTCAAGACCATCTCCTCCTTCAACCTTGGCCTTGTTCTCCTTCTTCCATTTCATCCTCCGGTTTTGGAACCAGATCTTGATCTGCCTCTCCGTGAGACACAATGCATGAGCAATCTCAATCCTCCTCCTCCTCGTCAGATATCGGTTGAAATGAAATTCTTTCTCTAGTTCTAAAGTTTGATATCTTGTGTAAGTTTGTCTACCCCGCTTCCTCTCAAATTGACTCCTCATCCAAGGGTATAGCGGGGAGGGTACAGGTGCTCCCTGGCCCTGTGGTCCACCTGGTGGTACTGGTGATGGCTGGCCATGCCCCGCTAGGCTGTATGAGTTCTGTACGTGCTGAGGAGGCAGGTTGTTGTTCCAGCCCGGGCTCTGTGTGCAGCCTGGTACATACCCTGGGTACTGGGCTGGGTGTGGCTGGGGCGGGGCGGTGGACCCCTCCATCTTGGTATCCTGTGGGCTGGGTGGGCCCTGCATCTTACAACTGTACATGGCCTGTGTGCCCTGGCCTGGGTACGCCCCTCCCACACCTGCTGGGACACCACTAGGACTGTCAGCTCGTGATGACCCACCTACGGGCTCATGCCAGCTCCCACCACCAGGGTCACCACCAACACCCTGGCTAGCTACACCATGGACATAGTAACCATTCCGTGAGTCATAGTAAGGG
>calanus_finmarchicus_2.28379
CGCTGTGACACAGAATTATTGCGTGTGCGGAAAATTCCAGTTTTATGCTTTAGTTTGCAGAAAAGAAGCACAAAAATTGGACACAAGAACTCGGCTGGCGAGTTCAGTCGGGCTGCAGTTAATCATCAAGCGGGAATAATTTGGAATAATTGTGATTCTCCGGCAGTATGATGCACCCCATTCCATTCAGTGGCTACCCATTTCAAGGCCAAGGGAGGGTGAATCAGCTCGGAGGAGTTTTCATCAATGGACGCCCTCTTCCAAACCACATAAGACTGAAAATCATAGAAATGGCTGCCGCTGGTATCCGACCCTGCGTCATCAGCAGACAGCTTCGTGTAAGTCACGGCTGTGTCAGCAAAATTCTGAATAGGTATCAAGAAACAGGATCCATTAGACCTGGAGTTTTGGGGGGAAGCAAGCCAAAACTGGCCACTCCAGAAATAGAGCTGAAGATAGAAGGATACAAGAAAGAAAATCCTGGAGTTTTTAGTTGGGAAATTAGAGACAGGCTAATCAAAGAAAATATATGTGACAAAACCAGTGTTCCAAGTGTTTCAGCAATTTCCAGACTTTTAAGAGGTCGTGATGAAGATGAAGTTAAAAAATCAATTAAACCAGAAGGGTCTGAAGAAGGCTCGGACATGGAAGCTGAACCTGGAATCCCACTGAAGCGAAAACAAAGGCGTTCCCGCACCACATTCACAGCGTATCAACTGGATGAACTTGAGAAGGCCTTTGAACGAACGCAGTATCCTGACATTTACACAAGAGAGGAACTTAGCCAGAGAACAAAGCTCAGTGAAGCCAGGATCCAGGTTTGGTTTTCGAATCGTCGAGCGCGATTGCGCAAAACAGCGCAGACTTGCTCCTCTCCAGGCTACAACCCCTTGGCTTTGAACATGTCATACAGCCCAGCCTACATGCACGTCTCAGTCCAGTCCCTG
>calanus_finmarchicus_2.28739
CTGGTGTAACCCCTCCCTTCACGACACTTGAAGTACCAGCTGGACCGCAGTCATGACATGACGGCTAGCCCATGGCATAAAAGTCTGAATAGTTGCTGTCGGCAGGGGAGTTGCCTACGTAGCTGAAGTCTGGAGGCAGGGGGGTGTTGGAGCTCTGACTCGGCTCACTGCTTTGACAATTGTTGTAGTAGTAGTTCTTGTCACTGTAGCCCATGCTGTTATATTCACTAAAATTTGATTGCTTGCTGTAGTTTCCTTGATAACCGGGGTACCCACTCGGATGCTGCATTTGTGTGGAGTTTTGGTCATAGCCTGCGTAGCCAGGGTATCCACTTGGGTACCCGGGGTACTGCTCAGGGCCTTGCATGGCTCCAGCTCTGGGAGCTGGGTAGGTGGACCCATTTGGTTGATTGTAGCTGTATTGGTAGCCTGCCGGGTAGTTGCAATTCATGGGGGAAGTCTGTGGGTTTGCGGTGGTGTACCCGGGAACTCTGTAGTGTGGAGGTCCCGCTGTGGCTGAGCTTGCGTTGAAGTTTCCCCTTCTGGGGAAGTTTTGAGGGTCAGGATATTCCTCCAGCTTTCCGTAGTGGGGGGACTGGTACTCACAGGAGGATCGGGAGGAGCCGGAGTGTGGCCGAGATATGTCCCCAGTCATGTGCCCTGTCAGTAAAGACTTGGGAGTGGGAGATAGATTGGCCAAAGAAGTCAGGTTTTTACCAAGGTTGGAGCTGACTGGCAACCCAGATGTTACTCCCGGGTTTCGCCCCTTACCCCTCCCTCCTGGTGGAACCCCTGGACCAGTCCCAGGGCTGAGCCCCCCTGACGCCACAGATCCTGGATTTGATAAGGGTGAGCAGACGTTTGCTTGGATTCGGTTGGTCAGGCCTGACGGAGTTTCACTTCTCAGTCCTGATGTCCCCTTCTCTACGACCCCACTATGTTCTATGTGCTCACTGTCACCTGGAGGACCGAGATCTGCCCCGGATTCACTTTCCGGTATTGAAGATACAGATTCACAGTTCTCTTGGTCACTCATGTCCTCCTTCTTGACAAAGTCATGCTCGTGGCCATCTTCGTCTTTGACTTGGTGGGCAGCACCAGGGGGAAGCTCACAGGTTTGGCAAGACAAGTTTTTGTCTTCATTTAATGAAGATTCTGATTTTGATTTTGAGTCCTTAATTTCCGGGTCGTCTTTTGATAGTGTCTGTCTTTTGTGCTTCATCCGACGGTTTTGGAACCAAACCTTGACTTGGCGTTCGGTAAGATCTAAGGCAGCCGCTATCTCTATCCTTCGGGGTCTGCACAGGTACTTGTTGAAATGAAATTCTTTTTCTAGTTCTAAAAGTTGAGTATTGGTGTAAGCAGTTCGTAATCGCCGAGGCATTCCACCTTCCCCTCCAAGAGAAGACGAAGGGTGTCTTTTTCGTTCTTTGGGCCAACCACTCAAATCCCCACCTTGCATTTGATTTTTCCTGGATGACTTCTTCTCCTTCATCCATGGATACTGCTCATGCATGGACATCAAGGCAAGCGGAG
>calanus_finmarchicus_2.33426
TGACGTACATATAAAACATTTTATTTTGACAAATATTTTATGTCTATAAATAACAGAATCACAACAAGAGGGTTAAATTTAGTATAGCGGCCTTTCAGGGCAGACGGTTTATCACTTTGGGATCTCGTCTTTGGCATACCTCCGTAACTCCCAAAAATGAATCTTTTTGCTTTTGGGTTTGAGACTTTTGCTACGGATGCAGCACCGTTTCTTTTTGGGTTCGAGATTATATTAGCCACAAAATTTAACTATTGAAATGGATTCCCGCCGGGCATGAAGGATGCGAGAGACATTGGCGGCATGTTGAATCCATTGAGTGCCCCTGGAAGAAGTGATTGGGGGATTCCGAAAGGTCGTGGCATAAGAGGAGCCGAAGCGAATCTCAACCGCTCTAATTCTGATTCCTGTAACCTTTTGGTTTTGGCACGCCGATTTTGAAACCAAATTTTCACTTGGGTTTCAGTTAATTTTAGCTGTGCCGAGAACTCTGCACGCTCTGCAATTGATAAGTATTGTTTTTCACGAAATTTTTTCTCTAGTGCGTTGAGCTGCTGGGTTGTGAAGGGCGTTCTGGGCTTCCGGTTGGGTTTGTGTTTTCTAAGGGTACAGCGGAGTGGGCCTGGTGGAGGCTTGAATCTCAGATCTGACTTGAAGAGAGCTGGGTTGAGACCCTGAAGACCTGGTGGTAGGATGTTTGGCCACCCAGGGGGAGGCATGCCCGGGAGCTGACCAAGGAGTCCAGGCAGAGTAAGACGACCTCCCAAGAGAGGGGTGGGCATGGCTAGACGGGGGTGGGGTACATCGCTTCGGGGAGGGGATACTGGCCCACCCGGGCTAGTGGGAGAGGGGGCTGAAAGATCTTGGTCTAAATCCGACGAGTCATTGAGCCTGCTGTTATAGAGAGCAGTGTCATCACCATGAGAGTCAACAGACACCTCTGATTCGTCATCACTGTCTATGCCAGCTTCTTCTTCTTCATTATTATCTTTAACGTCATTATCATTCTGTTCTTCAGGACGTAAAAGAGGACTCCTTGGCCTCGCAGCAGATGCAAGCAATGATGCGACACTGAACGATAGTTTGGGCCTTTTATGCAGAACTTGACTCTGGGTGTCGTTTTCTATGTTGTCATTTTTGTCAGACCTTTGGAGCAGAGAGAGATCCATCACAGCCGATTTGAATATTTTAAATTATTTATAATATATATTTTGATAGATTTTCCTTTTTAGTAAATTTTGTATTCACTAACATTGATTTGTATTTGCTAAATTATACAAATATCTACACACGGTTCACATCCTTCTGCGCAGCAGTACGCACCCG
>calanus_finmarchicus_2.34804
AAAGGTATTTATTGTGAGCACGACGAGAGTATTTTTACACTGAAAATATCACAGGCATAATAATTATATATCCATATAAAGATGTCACATTCTCTTTTTTTAGGGTGTAAATTTTTCACTTTTAAACTGTCGAGAATAATCACCGAGTATTTGAAAATTATCCGAGCAAACCCTGTTTCATGTGGCCGACTCCTGGTGATGCAAAAAGTGGTCCTCGCCCCCATCATCCTGGCTGTCTGCAGAGCTGAGAGGGGGCTGGGCCCGGAATGATGAGTACATGATGTGCAGGTCCAGCTGGGGGGTGGGGTACCCGTCGTGGGAGCTCACGCCTGAAAATATATCGGCGGGCCGTTGTTTTCCATTTGTAATATACTTCTTCTGTCGGGCCCTGCAGTTCTGGAACCAGACCTGGGTCACCCTCTTACTGAGCCCCGTGATCTGCGCGATCCTCTCCAGGTCCTGCCCGTCGGGGTTGCTGTCGATCTGGAAGTTGGCCTGGAGGATCTGAATCTGCTCCTCTGTGAATGTTGTCCTCATCCTCTTTGTCTTCTTCTTCTTGGTATGACTATCATGGTCGCCACCATCGTCTGAGTCAGTGAAGCCCCCCTCCAACATCTCCATGTAGTGGGTCTTGCAAAGGACCCTATTGTCATGCAGCCCGAACTCCTCCCCGGTGGAGAGCTGTCTCTTGCAGCAGTCGCAGGCAAAACAAGCTAAGTGGTAGACCTGTTCCCTGGCCCTCCTAACCCAGTCCAGCTGCGTGATAGACCGGCAGCACTTGAAACATTTCGCACCGAACATTTTGTTGTAGTCCAGCTTGCAGAAGACGTTCTCCTCCCTGATGAAGCAGGAGGTGTGACTGTCCAGCAAGGCGTGGCAGATCGAGCATCTGAGGCAGTTAGCGTGCCAGGACCTGGCGGCCACCTGCAGGATGTACCTGTCGCCGATCACCTCGCCACAGGAGGAGCAGACGGTCCCCTCCACCTTTATTTCTGTTTTAGGTGGTAGGAAGT
>calanus_finmarchicus_2.35013
ACGCATGTTTTAGAACAAAAATGATCAATATTACATGTTTAAATTATTGGGAGTTAAAGGTAGCAATTGGAACAAAGTGACAAATTTAACGTATAAACTATATTTGGAATTTTATCATATTTGCAGAAAGCATTTTTCAACTGAACTACCTACAAATACCTTGAAAATGACTTGCATTTGGGTGCACTAACATATACTCTTATCACATAAAGTATGCTGAATTGGAATAGTTTAACATAAAATAAGCTAAAAATCAGTCTTACATTCGACTACAATACTTATGCCCGAAACGTCGGGCATTGAGGAACACGAACATACGTATACAGTGGAATAAGTACATAGTCTATATCGCTTTAACTGGATGCGAAGAAAACATAACGCTTTTTATCATGATCGTAAATCTGATTTCACTGGGAATAGTTCTTTATTCTGGCTGTGTATGTAGCCAATTAAAAAGTTTCATGATCAACTGGAGTTTTTGGATTGGGCCACCTACATTTGGTTGGTGCTAGTAACTTTATTTTTTCCTCATCTATCATACTGATCCGGGTTTGACTCGGCCGGTGAGAACGATCTCTGTGTGCTTCGGCTTGGGGATCTGTCTTGGGCTCCAAAAATACTGTGAGGCATCACCATTGATATTGGGGAGGATCTGGGTGGAGAACTTGGGTTGTATGGGCTAAATGGTGGAAGTGGAGATGTCATCGAAGAGCAAGAGATGGGAGGACTGAAGCTTGTAATTGGTAGAGGGGAAGAGGAATTAGACGGACTTTCCATGTCATAATTTGTTGAGTTGGGATTGAGGCGTTTTTCCTTTTGCCTTCTGTTACAAAACCAAACTCGCACGACTTCTTTTTCCATATTTAGAGAATCTGATACAAACATGATTTCTTCACTGGTGGGTTTTGGATTCTGGTTAAAAGCCCGCTCAAGGGCAATCCTAATAGTTGTGTCAATGGATGTTCGCTTTTTGCGTCGTCTATTGATTGCGTCCTGCTGGGCTGGGGTAAGAAGGTGATGATTTATAAACTGGTTTTGTTGGTGAGTGTTGTGATTAGCGTCAGCGTCTTCTAACCACTTGGCAAGTAGGGGCTTGAGTTTGCACATATTCTTAAATGACAAATTAAGTGCTTCAAATCTTGATATAGTGGTTTGGGAGAAGTCATTCCCATAGAGCTTGCCCATGGCGAGTCCAACGTCACCTTGGGTATACCCAAGTTTAATCCGCTTTTGTTTGAACATTTTTGAAAATGCTTCGAGCTCTTCTAAGTCTGCGGATTCATCAGGTGGTAAATCGAGTCTTTGGGGGCGTGGTTGTTGGAGATGCATCCGCGGTTGCGGAAATATGGGATGCGAAGGAAGAGATGTGGGAGGAAATGGAAAACTATTTGGTGGAAATGGGAAAGGGGGCGTGGAGTGGTTTGATGGAATATGTTTTGGTGGGTTTCTATGCAATTTTGTTACTTCAGCTTTGGTTTGAAATTGTGAATAGTTGGAGACTGGAGGCAGTGATTCTTTGCTTTCAACATCCTGAGATTCTTGAGACCGAGCTTGTGAAGGGTTTTGCCCAGCCATCATTGGGTTCATCATAAACATGCTCTGTAGTTGAGCTAAAAACTGGAGAGCTTGAGCTTGCTGCATCAAATCTGCAGAAGAAGGAAGACCAGGAAACCCTGGAGCTGGACCCTGGCTTGACGTGGAAGTTGGCAGAGTTAGGACCTGCTGCATGGCAGCCGCCATCACAGGGTTCTCTGTCAGCATTTGCTGGATTGGTTGTCCTTGGCTATTTGAAGGCAGCAATTGTAGTGGTAGCTGTTGGCCCTTGCCTTGCAGATTAAATGGCAGGTTTAAAGGGTTGTAATTGTTCTGACCAGGTTCGGGTGCTGAGGTAGGTGAGTCAATTGAGTGGTTATAAAGCTCTTTGGGGTTAGATTTTGTGGTAATTGTAAGCGAAGGTGGTAGGTTGATTGGGAGCTTTGGTTGGGAACTTGGTGGTAACTCAGATTTCTCTGCTTTAAGCCTTTCTTTCAAAAACTCAGTTTCCTTGCTTTCGAATTTCA
>calanus_finmarchicus_2.35788
GAAAAGTCGGAATCATCTCTTGATAACTCCTCCTCCCCAGTTAGGGCTCACTCCCCCATCTCCAGATGCCGGTCCCCCAGGGACAGATCACCTATTTACAGGGTTAGATCCCCCTCGCCTAACGAGGACTATAAACGCTCCCCATCCCCACCCCATGGTATCTACTCCCGTTCTGAATCTCCCCCATCACCATCACTGGTTCGCCCCATCCCCACATCTATCCACGGAAACTCTCCTTCCCTCGTCAACACCCAGTCATATCTAGACCAGTTAGCTTCTTTGAAAGCATTTTACGAAGCTCGGGGGAATCCTCAACTTCCTCCTTCTTCTGGAGCTCCCACACTTCTTCCACCAACCCTTGGGATTCCTGGTCTTCATCCAATGCTATCAGCTCTTCCAAGGCCTCACACAAATCTTCCAGGGGGCCTTCCACCTTTCCTTGGTCTTCATGGCCAGCACCATGGCCTTCCTGGTCAGCAAATCCCGAGAGAGTATCCCCTTTACCCTTGGTTCATCAACAGGCATCGCTTTCCTGGTGGTCCTCACCTGCCCGAGTTCTTGTTACCTTTCCGAAAGCCAAAGAGAATCCGTACCGCCTTCTCCCCAAGCCAACTTCTCAAACTGGAGCAGGCGTTCGAGAAGAACCAATACGTTGTGGGCCAAGAGAGAAAGGAGCTAGCAAAGACCCTCAACTTGTCAGAAACTCAGGTGAAAGTCTGGTTCCAAAATCGCAGAACGAAGCATAAAAGAGAAGAAACCGAAACTGAGCAGCAGCATGGGCTGAACAAGATGGGTCATGGGGTTGGTGGTGGAGGGCAAGGTTCAGAACACCATCTCGACACCGAACACACCATTCTCGAGGAAAGCGGCGATGAAGACATTGATTGTGAATAAGTCGAGACTCGTTCGGATTTCATGTGATATTTTTCGTTCCTAAAATCTTCAAAAGTGCCAATAATCAGATTTAGGTCAAAGATGGGTCGGATTTTCATAGCATATTAAATATGGA
>calanus_finmarchicus_2.36123
GCAAGTTCCCAATGTATTGCAAGTTCCCAAAGTTGAGCCCAGAGTGAGCCCAATCCAGTCCTCTGGGTGTGATGTTCCCAGGCACTCAGATAGTGATATGCACTGTGATTCCAGCTTTAGCCCCAGGGTGAGGTATCCTCCACTCCCAACCAGCACATCACCAGAGAAACCATCAACCAGCATAGCAGGTCTCCACAACCACCATTATGGGGAGTTCTTGGGGATCTCCCTCCCTCACCACTTCCAGCTCCCCAGCTCTCCCATCCCCCTGTCATCACAGCTTCACTCATCTCCCCCAAATTCCCCTCCTGAGTCCCCCACTCCCCCAAACAGTCATCAACTCTCCTACTCATCATTTCCTAGAGATTCCATCAGATTGCCCGCCCCTAGGTCAATTTTTCCTCCCTCCCTTCTATTCTCGACGGCCCCCTTACAGCCTCCCAGCACCTCCCTCTCCTTCACGCACACACCCCACCTCTCCCTCCCCGACCAATCCCAACTATTGCGCCAACTCCCTCCTCCCTCCCTTCCTATGCTTGGAGCCTCCTTCCTGTCAAACCCATTGATGTCCACATGGTATCCAATCCGTGGATACCCTGGTCTTAGTCTTCTTGGCGGCATGCCCGGCTTGGCTTTTGGCGGCAGCAAGCGCAAGAAATCTTGGACTAGGGCTGTCTTCTCAAACCTTCAGAGGAAAGGGTTGGAAAAAAGGTTTCAAATCCAGAAGTACATCACCAAACCTGACAGGAGGCAGCTAGCAGCCAGCCTGGGTCTGACAGATGCACAGGTAAAAGTCTGGTTCCAGAACAGGAGAATGAAATGGAGACATCAGGAGAGCAAGGATAGGAGGGG
>calanus_finmarchicus_2.36599
CATTCTTTGAGTAATCACCTATTAATTCCAAGACAGTTCCAAGAGGGGAAAAACAGTTAAAAATGGAGAGAAAATCAGGACTTTCATTCGGGATGGATTTTATCCTCTCCGACCAGTGCAGCCCCGCCGACTACAAAGAAAGTGAATTTTTATCACCGACCACAAGTTTGAGTGATGATAGTTTAAGATCGGTTACAGCATCACCGGGATCATCAGGATCATACTCACCATCTCCAAGTGCTTCACCACGACCCGTTTCCCCACCAACATCTCCCATGAATTTCCAAGCCCCAGTGTTTCCCCATATGCCCCAGTTTCTTTTGCAACGATTCCACGATCTTCCCCAAAATCTCCCACAGTTACCAAAATCCATCACACTTAGAAAACACAAATCAGATCGAAAACCCCGAACCCCATTCACAAACGAACAGCTGAATAAGCTTGAAAAGAAATATATTGCAAAAAGTTATCTATCAATCTCGGAAAGAGCAGAATTTGCAGCAAGTCTTGGAATCACTGAAACTCAGATAAAAATCTGGTTCCAGAACCGGAGAGCGAAAGCCAAGAGGCTGGAGGAAGCTGAAGTTTACCAGAACACGCTCCAGTCAACCGCACGCAACTTTTCTCTGATACCGCCATCGCTGTTGCCCGGGATCTTAGCTGGGCGGGGATTTCCATTTCCGCTTTAGAAAATATTTTGAACCTCCGTTCTGTGATATCAG
>calanus_finmarchicus_2.37679
TGGAGTGATTCTTCTCCTGAGCACACTCGCCGTACTGTGCGCACAAGCTTTAAGTTTCTCCTGGTGTCAGTTCTGGGTTGATTAAGTGTCAACGTGAAATGGACAAAATGCCCCCCACAATCGGCACCTTGTCCCATTCGATAGCCAGCTCTATTGTGACCCCTATTCCGTTAGCCCCAACAATATCGCCTGCAAGCATGGCCACAAACCCTCTGCTTAGCTCTTTGTCTCCTCAACAGTTATCCTTAGTGTCAGCCCAACGACAATTACTCGAGCTTCAAGCTCGCTATGCCGCCCTGAGACAAAGTCCCAACTTTTCACCGACAGTTCTTCAACACACTTCGCCAACTGTGACGAAAATTTTGAGTTCGGTTCCTGGTGGACGTGTTCCTGGCATGATTGGAGGCTCAAAGCCGAAGGTCGCAACGCCTGAAGTTGTCACAAAAATAGAAGGTTACAAAAAGGATAACCCCACCATCTTTGCATGGGAGATCCGAGAGAAATTGATATCTGATGGAGTTTGCAACAACAACACTGCTCCTAGTGTGTCTTCTATCAACAGAATTCTACGTAACCGAGCAGCTGAACGTGCAGCAGCAGATTTTGCAAGAGTATCTCATTCTGGGTACCCCTTCTACTCCCCCTATTCCATGCCCTGGCACACATCAGCAGCCCATATGTGGCAAGGACAACCATACCCCCTCATCCCAAGTCTCCTTCAGAACAGTGTACTAGCAAGGCCTCCAATGCCAAACATGAAGCTGCACCACTCCCCTAACAGTGTCACCTCTGATACGGATGACAAATTAGAGTCCCAAGGACTTTCAGATGATGACAGCCCGCAGTTTAGAAGAAGCCGCAGCTCTTTTGAAACCAACCAACTGGAACATCTTGAGAGGGAGTTTGATAACACCCACTATCCAGACTTGAAGACAAGAGAAGAGTTGTCGGAAAAAACAGCATTGTCCGAAGCTAGAATTCAGGTTTGGTTCTCTAATAGGAGGGCAAAGTGGAGGCGGCATCACAGGATGGAGATATTCCGCCCATATCTTCTGGAAGGTCGCGACAGTCCCATTTCCGACCATGGGACCGAGAGACCTCAGTCTCCTGCAAGTGATACCCCCATTGATCTGGTCAAGTAAAGAAATGTTGTCAAATTTTACAGCTTAGATAAGGAAGCAACTTCAAATCCAAAATGCAATAGTGAAAAAATATCCTAAAATTAAAATGCACAAAAAGCAAGTGACCCTTAAAACAGTCCCAAGTTTTTCTACCACATAGTTTATTATTTTCTACCGGAATAACCTGCAACCCTAGAAAAGCTTGTAAAAGTAAAAAGTGCCGAAAGTGTCGAAACCTATAAATCACTCGGCACCGTCCCTAACATGTAGTTGTTAGTGATTACTTAGAAGAAGCAGGGGCGCCCGCCACATGTAAAGATAGCGATCAATAGAGCGATGCGATACCTCAGTATCTGCAGTCGCGATCGACCGAGCACCGAAATTAATGATCTTAGCGACACTTAGTGGGAACTAATAATTATCCAAGAAGCCAAAGCAATCAGTTTTGTTCGCAGCACGCCTACCAGTCTATTATTTATGCTATAACGATGTAATATTCCAATTAATTGAACAGTCATGGTATCCTTAATATGTAAATTATG
>calanus_finmarchicus_2.38055
GAAACTTGTGAAGTGAACACGCGCGGACTGAGACACGGATTGATATCTGTAAATTAGAGTAATAGGTTAATTAGGAACGTGTTGACTTCCAATCGCACCTCAAAAATTTAAATAAAGCAAAGTTGGAATCTTGAAAGAAATGCACAGCCGTAGATTCTGTTGACGAAAAAAGGCAAGGGCCACCAAAATGCAACCTAGATTCTCATTCAGCGTGGACTCGTTGTTGGGTCGCAAGACAAATGAAGTTGATATAAAATCTGAATGTCTCGGTGGGTTCACGGACCTACATGATGAGGACCACAGGGAATCAGAGCATCACGTTGATCATGATAACAAAACCAGGGAAGATAGACTTGATACAGAAAATGATTCTCATGATTCAATGCAACACTATGTCAAGGAGGAGAGCGAAAGTGACTCTGAACTTAATGTCGATGATGATGATGACATTGCTGAGAGAGATGAAGAGGACCAATCTCCACAGTCTTCCCCAAATCCCTTTATCCCCACACCCCTAATGGCAAGCAGACCCCCCTTCCCTGGTCTTGCCGGTCTCCATGACCTAATGAGACCACCCTGGGCCCAGGGACCTCTCTCAGTCCCATTCTCTGGCGTACCTACCAGCATATTTGATAAAGATATGACGTTACGGGCACCATCCGGGCCCTTGCGATGTACGCTTAGAAAACACAAACCAAATCGCAAGCCACGAACACCATTCACCACAGCTCAACTCAATGCATTGGAGAAGAAGTATCGCGAGAAGCAATATTTGTCAATATCGGAAAGAGCGGAATTTTCTGCTGAACTTAAACTTACAGAAACCCAGGTGAAGATTTGGTTTCAGAACAGACGCGCAAAAACAAAGCGACTTTCTGAGTCTGAGATGGAACGGATACGAATCACCTCGATGCCGCTGCTTCCTAGACCCTTCGGTATCCCGCCCTCACTTCTTCCTGGGATGTCTCCTCATAATTTGGCGGGATTTTTCCCAGGGATTTTATCGCAGTCAATAAACACGTCACAATCTTCTTAGACTAGGAAATGGAAATCTTTTTTTGAGATTTTCAAGGCTGTGATTCGAGACCATTGAAGTCTTTTTACGGGTTGAAAGCAGTTTCAAAGTTGAAATTTAACTTTTTTGGCTGTTTTTGAGGGATAGACAAAAACCAGTATATATTTATCTAACAAAATTTTGTACTGTTATGTATGCG
>calanus_finmarchicus_2.38064
TGGAGAGTGAGACACTTGAGGAGGTGAACATGGATCCTGAGGAACATAAAGAGGTGGAGAGAGATGTTGAGTGCTCTATCCGACCAACAGTGAATTCCGGCACTTTCTCAATTGAAAGCATCTTAAAATCAGGTGCATTTCGATGTGGCCCCCCACAACCAGAGTTCCCACCCTTGTCAGGGTTCAGACATGGGATGGTGGAGAATGTAGTGAAGAGGGAACAGGAGGAGGTGAGGGAGGAGCTGCAGATGTCTAGCGCCACCGGGATGTCGGTTGAGACTGCTAACTGTCAGGATGACTCAGAAGATGAAGATGGCCTCAATGACGACCGCAAGAAAAGACCACGGACAGCATTCACCGCCGCTCAAATAAAGGCGCTAGAGTCAGAATTTGAGAAAAACAAATATCTATCCGTGTCAAAGCGTATGCAGCTTTCAAAACAGTTAAAACTGACAGAAACACAGATCAAAATTTGGTTCCAGAACCGCCGAACTAAGTGGAAGCGCAAATACACCAATGATCTTGAGCTTGTAGCTCAACAATATTATTCTACATTGGGGGTCCTTGCTCCTAGGCCAATGTTTCTTGGTGATCGATTATGGTTATTTGGTCCAAATGGAACAGGAGTCCCACTACCCCCAGCACAG
>calanus_finmarchicus_2.40241
AATCTCGATATCAAAAAGAGATATCGAACCCAAATGACCAACATGCAGGTTAAACTAATGAAACATGTATTTGAGTTGCATAAGACGCCAACCATGAATGAGTGCTTGAATCTTGCTCAGTTAATTGGGCTGCAAAAACGCGTTGTTCAGGTTTGGTTCCAAAATGCACGGGCGAAAGAGAAAAAAGCTAGACTTAATTTACAACAGATCACAGGAAAAGAGCCTGAAATGCCGGAGCCTCCTAAAGAATGCAAATTCTGTAGCAGACGATACGAGAATAAATTTGGAATACAAGAACACATATTTGACAGCAATCACCTCGACAATGTTCGGAAGGCAATCGAAAATGGCAACTATGAACCAGAAACTCCGGGATATGTTCTTAACCAAACTGCCTCCGCATTATATAAACCTGAAGACATGGAAGAAAATAGCAAAACAGGCGCGGGAACTGCCAGAAGTCAAAACAATCTCGTCACCTCAATCAGTCTAGAAGAAGGCACAAAAAAAGAGTTTGCAGACCATGACCGAAGCTATGGGAAAAAAGACAATTGCCAATATAATCCCGAGCAACCAACTCAGCAGTATCGAACTGATCAACAAAATTTTGACTTTCATTCAGGTCAAGAAAAGTTCTATCAGCAACCCCCAGGTTACAGGCTCCAAGACCAACAACAGCCTTACCCAGCCAACCCAAGTGAGCAGTACCCCAACTACAACTCAAATTTTGCCTATTCACAAAACCACGGCTCAGATTTCAATCACCACAGATACCCTCAGAATATGCCAAATACCTCACATGGAGAGGCCATGTACAACGCAGGGTACGCGAATACCAACGCAAGTTACAACATGCCCCCCATGCCAGCATACCCCTGCCTTCCCCCAAGTGCACAGCAGCCAAATCACTATCCTCCTCACCAACTTTATCCTGCAGGAAAGTGATGACCTGCCGGAACCTCCATATGAAGCGTCCAGTCTCAAAGAAGTGGTCAAATGAACATGCTATTGAATTCGACTGACAGGCAAAATTTGTCCCAGCATGAAGCGCGTGATCCATCAAAAAACGTACACCAATACACCAAAACCAACACCTGATCCCATACAAGATGAACAGAGACTACCTGTGAAAGAAAGGTATAAAACATATGTGACCTATGAAGGATCTCCGAAGGAACGTGTCACAAAAACAGGACTCCAATTGGCTAAAACGAAAAACAAAT
>calanus_finmarchicus_2.42112
CGCGTTCCTACTCAATTATCTCCACTAATCAAATTAAAATGGAAAATATTGGCACCGGCGCACAGTCCCAGCTCCTGGGATATAATTGTGATATTAGCCTGGTGGCTGGCCAGGGGGGAGCAGGGGGGCTCCATGGTCACAGGAACCATCAGCCTGCTCTGCCAGCTCATGGCACTCATGGAGCACATCTTGCTCATCAAGACAGAGAGAAAAGTTTCTCCGTGACTCACCTACTGGAGCTGCCTGGTCAGAGTGCTGGCCACCTCTACCATGCTCCTCTTCACGAGTCTCTGGTCCCGGACCATCACAGGATCCATCAGCAGCTCAAACTACCAGAAGACCCCGGGCCAGAGGAAGATTACAAGAAGAAAACCAGGAGAAACAGAACAACATTCAGCAACAGTCAGCTGGCAGCCCTGGAAAAGGTATTTGAGAGAACACACTATCCAGATGCTTTTGTGAGGGAGGAGCTGGCCAAGAGGACTGGGCTTAGTGAGGCAAGGGTTCAGGTCTGGTTCCAGAACCGAAGAGCAAAATTTAGGCGCAATGAGAGAAGTATTTTGACCGGGAAGCCCGGAGCTCAGAATACTGACCATGACTCAGTAGAACAGCCACTTGTGTCAAAAAATGTGGGAGGATGCACAGTGTCTAGCTCAGCCTACCCCACCTACACCTCCACCTGGCGACCCTCTGTTCCACCAAACTCATTCTCGGTGCTGAACTCCACCGGACTGCCAGCTCTTCACCAGCAACCAAGGGCAGCTCATCAGGCTGCTACAGGATTGGAATCTGGAAACCTTTTTGAAAGCTTGGGACGAGGCAATTATGGTGGTGGAGGTGGAGGACCTCCAGGGGCAAACTTGGGAGTTCCAGCTTGCTACTCTCAAGAGGGAAGGGCCAAGCTGGGCGACTACTCG
>calanus_finmarchicus_2.43199
ATCGGCTGTGTGTTTAACTGCATGAATAAGTTTTAAAACTCCGAACTAGCGGCGCTACGCCTCGCACCTCCTCGCACCTATAGAGGGATGATTTATGGCACGACAGACCACGGAATAAATCACGCCGCAACATGATATAACATATTATACAGGCAAATTCAATTCTAAATTTCTTTGGCACTAAACAAATAAGAAAACAATGGGTTGTCCAGGTCGAGAATCACATAAGCAGTTGGTGCTTAAAAATCGTTGTTCGCGACTCTCGCGAATGAATAATCACAACACGAGGTGGATGATTTTGACCGCGGTAATTGTTTTCAATGTCTATTAACTAACACGGAGATTTGGCTTCAAATCGATTTGTTTCTATATATGATGAGATTCTGAATTTTGATGATGATCAACATAATCATCTTCTTCATCATATTCAATTATGTTAAGGTCACCGTCATCTTCTTTATCATCTCTTTCTCGTTTCTCCCCTTGCATTCCCTGGACTTGATCATCTTCGGTAACTTCGCGTTTATTTTTCGTCCTTCGGTTTTGGAACCAAACTTTGACCTGTGTTTCAGATAGGTTTAATGACTTCGCTAATTCTTTTCTTTCTTGTCCGACGACATATTGATTCTTTTCGAAAGCTTGTTCCAGCTTCAAAAGCTGACTGGGCGAAAACGCTGTCCGAATACGTTTTGGTTTGCGGAATGGGAGAAGAAATTCTGGAAGATGATGACCTAATGGGAATCTGTGACGATTAATGAACCACGGGTGAAGTGGGTACTCTCTTGGGATCTGAGGGTTCATCGGGTGGGAAGGTGGGAATTGGGACCCAGGAAGGCCAAGGAATGGTGGAAGACTAGATGGATGACGAGGGAATCCAGGAAGTGAAGGAGGAAAGCCCATGCCATGAGGAAGGAGGGGGTTACCGGGAAGGGGAACAGATTGTCCTTTGGCTTCGTAAAATGCTTTTAAAGATGCAAGTTGGTCTTGTAAATATGACTGAGCTAAGGAGGGGGAGGAGGGGATGGAGGTGGGGGTCGGGCGGTAGATAGAGGAGTGGGGGGACACTGGGGAGGGACTTTGTCTAGGGGGGGACACTGATCGCTGCCTTAAAGGCGATCGCGATCTTTGCCTCGGAGATCTTGAATAAGGTGGGCTTAGTTGTGATGGGGATACGGAGTGCCTTATCAAGGGCTTCACATCACTAGGGGAGGAGGGTCTTAGTGGAGACCATGGTCTTTGGGGAGAGTGCGATGGAGGAGACACGGGAGATTGGGGAGACTGGGATCTGGC
>calanus_finmarchicus_2.43314
CATTGAGCAAAGAGGGTCGGTGAAATTAATTGAAATCTCTCAAATCAAGATTAGAGAAATTTATTGAACAAAATTTACACTTAATATAGATCTTAATGTCCGTATAAATACCCAGTGCTTATAAAAGTTAACAATACCGAAACAAAACATGAATATTGGCCGGTAATTAATCGCCATCGCCGATGCCAAACGAAAGTGCCATAAAACGTCATAATCAGCATTAATAAATTGACAAAACGGCAACAACAATTTTCCGTCCGGGCACCCTGGGGCTGCCCCCCAGATTCCCTGGGCTGGATCTTAGTGACAACAAGCAAAGTTTGGGGCCTGACAGGCAGGATCCCCCACGGGAGAGCGGAGAGCAGACCATGATTGACCACAGAATGTCCCATCTCCTCCCACGACCCCTACCTCTTAGTGAAAACATGGCAGCAAGCGCGGCACTGCTAGCCCGCCTTACTGCTAGGCCTCCTTTTCCCTTTCCAGGCTCCGGAAGTTTTCCCAATTTCCTAAATAATGGGAAAGGATTCCCCGGAATGCCCCCAATGCTTGCACATCTACCTCAGTTCCCCGACATTCGAGCTCGTCTTCTAGGTCTTCAGTTTCCTCCAAGACAAGAAAGCCAGCCTCAGTTTTCCCCTCCAGGATTTCTTGGGGGATTTAACTTCAACCGAGATGGTTCGGATTCTCCAATAGATGACGAAGATGAAGAAGCCAAAAGGCGGCGATCCAGAACAAATTTTAGCCAGTGGCAACTAGAAGAACTTGAGAGAGCTTTCCTGTCGTGTCATTATCCGGATGTTTTTATGCGCGAGGCTCTTGCAATGAGATTGGACTTGAAAGAATCCCGAGTGGCGGTTTGGTTCCAAAATCGACGTGCTAAGTGGCGAAAACTAGACAATACCAAGAAAGGACCCGGACGACCCGCGCATAATGCGCACCCGCAAACGTGTTCAGGAGAACCCATCCCACCAGAGGAAATTGTTAAGAGAGAGCAGCAAAGAAGAGAGAAAAAACTAATGCGACAGCTCGAGAAACAACAAAAGAAACTTGAAGTAAAGGGAATCATGGTCGACATCAGCCAACTGAGGATGGAATGGGAAGCTGCAAGAAATGGAGGCAAAGGAGGCAATAACGAGCCAATTCACG
>calanus_finmarchicus_2.44409
CAGCCCTGAAAAGGACCATAAAGTGTGAAATCAGCAAACCCCTGTGTGGAGAAACAGAACAAGATTTTCAAACCAACGGGAAATCGACAGTTGAGTTCTAGACACCGTGTAATGGGTGTGGGGATTTGATTGGATAGATCTTGCACAAACTCACATAAAAACAGCAGGCACAGAAAGAAAACACGTTTTCAACAAAGTTAGCTCAACAGGGGTCACTTCGGTTCCTTTCACCAACCTCTTGTTGATCGAATCAGACGAAAACATCATTTCTTTTGCGGAAAGATGGCCACAGGTTGCTAGCGGGAGGTTCTGGATAATTAGGCAGACTGTCCCCACCCCCCGGGTTGCGGGATGCTCCGATTGGACGATCGGGTTGTGATCTGACCGCAGAGGCGAGCAGGTGAACTGAGTCCTTGGGAAAATCAGTAGGATACCAAACTGCAAAGTGAACAGTCGTGACAAAGCTAATCAGCATGGAGTGTTCAGGTTGCAAAAAGAGCATCATAGACAAAACAGTGGTGAAAGTGGGAGAGCTTGCTTTCCATGAAGATTGCGTGTGCTGCTGTGCATGCTCCCAGAAAATGGACGGGTCATGCTTTACACAGTGGGGTCAGCTCTACTGCAAGGCTGACTTCTACAAGATGTTTGGACCAAGATGTACTTGCTGTCATGTGGCTTTCGGGCTTGAGGAGGAAGTGAGGAGCATTGGAGAGTGCAGATTCCATCTGGATTGTTTCAAGTGTGTCAAGTGTGATATCAAGCTTGAAAAGGGAATGAATGTTGGGCAAGATCACATCGGAAACATTTTATGTGAGAAAGATTTCTTGGAGCACCTTGACCAGCTTGCGCAAGGAACAGAAGCACACAATGAATCTGAAGCTGACAATGAAACAGAGAATATTGAAGAAGAGTATGAAGAGAAGGAATTAGATGCATCAAACTCAGAAAATGACAGAACCTTCCCTGACTCTCCAGAGAAGTCTGAACATGACGAATCTGATAAGGAGAATGAAGATGAAAAGGAGATGGATGATAAGAAAGAGTGCAAGGATGGCAAGAGAAGAGGACCAAGAACAAACATAACTGCAAAGCAATTAGAAATGCTGAAGAATGTGTTCAATCAAAACCCCAAGCCAACCCGCTTGGTCAGAGAACAACTTGCAAAAGACACAAACCTGAGCATGAGAGTGATCCAGGTCTGGTTCCAGAACAAGAGAAGCAAGGAGAAGAGAATGCACCAGTTGAGGTTCATGTCAGGAGGCTACACCAGAGGCCCCATGCACCCCATGTTCGCACCACCCAACGCAGTTGCTTACAACTATGGTCCAGCATATCATGGTGGCTACAATCTGCCCCAGTATCCAGTTCAGGACCAAACAGAGTACTACATGGCCAGCCCAGAGCCCTACCACCCCTTCCCATCACCTCCACCCCAGCACAGTGACTTCCCCACCCACATCCCACTCCCCTCTGAGCCTTGCTTCCCCTCACCTCCACTCAGTGAAGAATACCAACCAGAAAGCCTGGCTTACTAAATATTTACTTTGTTTGCACAAACTGTACCTGG
>calanus_finmarchicus_2.45762
GTTGTGAACAAAGTTTCTGAATACAAACGCGAATGTCCGAGTATTTTTGCTTGGGAAATTCGCGACAGATTGTTATCTGAAGGGGCGTGCAATGCCGATAATGTTCCAAGTGTTTCTTCAATCAACAGGGTTTTGCGAAACTTGGCCGCGCAGAAGGAGCAAAGCAGCCATCAAGTGACGGCAGACAGCGTCTACGACAAGCTACGGATGTTCAATGGACAAGCTGCAAGTTGGGCTTGGTATGGCGCTACTCCAACAGCAACACATCTAGGATTACCAACAGGCCCACCAACCCATCCAGCTCTTTCGCATCCATTTCAACCTCGTGAGATTCAGGAGGATAAAAAACCAGATTTCTCTGATGCTGCCTCTTTTAATGAGTATGGGAGTGAGGGTATGAATGATGCTCTTAGTGATGGAAATAGTGAACATAACTCAAGTGCTGATGAAGATTCTCAATTGAGGCTTCGCTTAAAAAGAAAGTTGCAAAGAAACCGAACGTCTTTCACTAATGAACAAATTGAACAGCTTGAAAAAGAGTTTGAGCGAACTCACTACCCAGATGTTTTTGCACGCGAAAGATTGGCAGAAAAAATTGGTCTCCCTGAGGCAAGAATACAGGTATGGTTCTCGAACAGGCGAGCAAAATGGAGGAGAGAAGAGAAGCTTAGAAACCAGAAGCGTCCCGGCGGTGCAAGCAGTGTTGAACCATCCAATGGAACCCCAGGCGGTTCCAGTATGCTGGGTTCTCCAGGAACCCCAGGTCCAACCCCAACTCCAGGACCCGTATCAAGATTACCATTCAACACAGGATTCAACTCCATGTATCCATCCATACCACAACCTATAGGAACCATGGCCGATAGCTATAGGTCACACTACAGCAGCATGAGCAACTTGTCGAGTATGTCCACCTCCTGCTTGCAAAACAGAGACCCCTCGTCCTACTACTCCATGTTCCACCATGACCCCTTGTCCTCGCTTTCTTCTTATGGAAGAAGTTGTGGCGTAGCCTCACAGTCATCTGCAATCAACTCCCACATGGGTTCTTATGGATCTTCTTTGTCATCGCCTTCTGCCGGGTCTGGTGCCGCAGCTTCGGGTCTTCTTGGCTCTGGCATGTCAATGCCCCTCCAAGTTCCTGGCCAAACCGCAGATATTGCCTCCAACTACTGGCCAAGGCTTCAGTAAACCGGTTCTGCATTCTGTACATTGTACAGTGAACATGTGTACAGTGCACAACCAAACGAATACATTTAGTAAAAGATCATAGATAGACCATACACTTAATAATTAAGTGTGTATACGAAGATATGAAGTTAAAAGCATATACTCTTAGTGATATCGTACACTATGTACAGTGAAATTTGAAAATATGGAAAATTTTCCTTTGAGTTTCGAGGGATGAACAATTATCGACATGTTTGGCCATGCATGGTACCCAGTGCCTAAACTGACTCCATTTTGAAAATGGAGTTGTTCTTCAAGCTTTCAGTGCAAGAAAACATTCAAAAGAATTCTCTTTTTAGACATTCTGGACAATGGTTTGCTGTGGCCATACGGACACACGGATCAAATGCAGGAAGCAGAAAAAACTATAGTCCAAGACCAACTAAAAAGTTCCTAGAGTGTTTTGAAAATGTCCAGAATTTGTGGGTTCTTTTTAAGTTCACCTGAAACGCGAATTGTTGTAGCGATCGATTGCCTTGAAATTAGATTATTCTTTTTGAATGAGAGTTCTAGTCTTAACTGTGAGTAACTGTTTCTTAATTATTGTCCATCTTGAGTTTTATGTCATTTTTGACATGCCAATGGAATTTTAATGTAGTTGAAACAGTAAATTTTTATCCAGAAAAAGTTGCGAATCTTAAAAATAATTCCGTGTGAATTCACTACAGTGCCAAAATTTAATTGCATCTGTTACTTCATAAGATCCTTTAGATTAGTTGATTGTTACGGCTGACTGAGTTGAACTTGCAAAATATTCGAAAACTTTTAGTGATTTTCTGAGAACCTTGACACAGAATTAATTAAATAGGAAGGTAATTGCTCAATCTACCCCGAGTAATGAGCTAAAAACTTTTAACTTTCGAAACATTAATATTGATTTTCGTTCTTGAAAACTTTGATAAAATGTGCTAAAATTTGATTAGTTAATTAATTCTTGATTAATGTATAAAATGTATTTAAAGCTAAATCGCCTCATACTAGCAATCTGTACTATTTTTGGTATCTCTGGTTCGGGTACTAGCAATCTGTACACTGGTATCTGGTACTATTTGGTATCTCTGGTTCAGGCTTAGTCACGTATCTACTGTACTACACAATAACATGTTTCTTCTATGTAACAACCGTG
>calanus_finmarchicus_2.49154
GGATTAAGTGACCAGAGTTGGACGCTAAAGTCACATCAAGGACAAAAATGTTTTCTATTGGACATCCCTATTTTCCAATGCCTTATATCAAACAAGAGGATACTCGAAGTGATACTAGTTCGCCAATTATACGAGTTTGTGATTCGCCTGCAACATCAATGGCATCCCCAAGATCAATGTTATCCGCCTCTCCCAGGTCAATGCTATCCACAAGTTTTTCCTCCATATCATCACCTCCTCCAACGCCCACAGATGTCTTGGAGGCATCAGAAATATTTCGCCCGACACCTGCCCCAGTTCAGGCAAAAAACCTCAGTTTTTCCATTGAAAATATTCTCAGACCTAATTTCAACACAAAACCTTCTCCCAAACCAGCCCCTGTCAAGAAGCAACCACCAAAGATGGATGTTGAGGTTGCAGTTGATCTCTCAAAAACCTCCAACGAAGCACCCAAGACAGATGCTGACTGTCCCCCAGGAATGGTTCGAGGACCAAATGGCGAGCTTTGGCCAGCATGGGTTTTCTGTACTCGATACTCAGACAGGCCTTCCAGCGGACCAAGAGCACGAAAGATCAAGAAAGTGAAGGGAGAAACTCCAGTGGTTGATGACAAACGACCAAGAACCGCATTCTCAGCAGATCAATTGAAGAGGCTGAGGCACGAATTTACAGCTAACAGATACCTCACAGAAGAGAGGAGAAAACACCTTTGCACAGAACTGGGACTTTCAGAAAACCAGCTAAAGATTTGGTTCCAGAACAAGCGTGCTAAGCTGAAGAAATCCACCGGAGACAAGGGAGATCTCGCAAAAATGCTCGAAACTCAGGGACTTTATAACCATCAAACAGTTTCAATTGATGAAGAGGACGAATACTACTAAAACATATGACTCCTCCTTGACAGAGATTAGGCTGTGATAATTTTAATTGTTTATTTATGGTTCATGTTGATAATTTATGTAATAAAACCCAC
>calanus_finmarchicus_2.49155
CCGGTCGAAGCAGACCCCACTCCGGTCACACCTGCTCGCAGTTCGGTCACAAAAGAGTGACATGTTGTCTTTTGACGTGCAGAAGCATCCAGCTTTCCCAGTGCCAAACATTAAAATGGAGGACACCCGCAGTGATACGTCATCTCCTATAATCAGAGTTTGTGACTCTCCGGAATCCTCAGTTAGTTCTCCAAGATCTCCTTTGTCCACAAGTTTCTACTCCTCTTCCGGTTCTACGATCTCTTCTCCCCCACCTTGCTCATTACCCACCCCAATGCCAATGCCAAATCCGTTCTTATTCCGTCCTTTTTTCAATATGCCCTTACCACTACTTCCCTTGCCCACACATCCGTCACCCCTACCGGCAAAACCACTTGCTTTTTCTATAGACAATATATTAAGTCCGAACCGATCTAGTTCCGAAGACATAAAACCATACATCCCTCTTCCCCTCCCCCGCCCTATTCCACAGGATATCAGGCCAATGGTGCCCACTACATCACCAGTTAACAAAATTTCGCCAATCCCCAAACCTCAGAAACCCACTCCACCCAAACCTAAAATGGATGTTGAGGTTGCAGTTGATTATTCTAAAACCTCAAATGAAGCCCCCAAAACAGACGAAGACTGTCCACCAGGAATGGTTCGTGGTCCAAATGGACAACTCTGGCCAGCCTGGGTGTTTTGTACCAGATACTCTGACAGACCTTCAAGTGGTCCAAGAGTAAGAAAGATGAAAAAGAAAGGAGAACCAACTCCAGAGGATAAAAGACCAAGAACAGCTTTTAACTCAGAGCAACTGAACAAGCTAAGAGGGGAATTCCAAGCAAACCGATACCTCACCGAAGAACGCAGACGGCTTCTCTCCCGCGAACTAGGATTAAACGAAAATCAAATAAAGATCTGGTTTCAAAACAAAAGGGCAAAGCTTAAGAAATCGACAGGTGACAAAGGGGATCTTGCGAAGATGCTGGACGCCCAGGGCTTGTACAACCATCAGACTGTAGGGATAGACGAGGAGGAGGAGATGAACGGGATGATGTATTAACCAAATTTTTAGAACTCTTGTGCTTTCTTGTATTTAGATCTTATGTTGTTATTTTGCTAAGAATTTCTTAGATTGGCTGTGATTATTATTTTGTTAAGTTAACCTGTACCAACC
>calanus_finmarchicus_2.51352
CGTGTGAATGAAAATTTATTCTTTAGTACTTATTATACTGGGAGCTAGAACAGGTTTTTACATAAAATATCACAAATAGATTCATATAAGATTATTAATAGTTAATTAACAAGAGTTACATTTCCAAAATTTATCTTTGGTCTTCCTGTCAACTTTTCCTGGCCCAGCCATCCCTCAGCTAGATTTGACACTTCCAACCAGATTCAGTCTGGACAAATCAAGCTCCCTGCGTTATTGATGAAACAGGGAGGATAACGAGACTGGTGGCATTGAGTTGAAGCCGCTAAGAACCCCTGGAAGGAGAGAGGGGGGTATGCCAAAAGGTCTCGGCATCATTGGGGCAGAAGCGAAGCGGAGCCTTTCAAGCTCAGATTCTTGCAACCGTTTTGTTTTTGCTCGTCGGTTCTGGAACCAAATTTTCACTTGGGTTTCTGTCAGTTTGAGCAGAGCTGAGAATTCGGCTCGTTCTGAGATTGACAGGTATTGTTTCTCGCGAAACTTTTTCTCCAGAGCGTTTAGTTGCTGTGTGGTAAAAGGTGTTCGTGGTTTCCTGTTTGGCTTGTGCTTCCTGAGTGTGCATCTGAGTGGGCCAGGGGGCGGCTTGAATCTCATGTCTGACTTCATCAGAGCCTGATTCAGCCCATTTAATGCTGAGAAGTTTGGCCATCTTGGTTGTAGGAGACCTTGGAGGTGGGGAGGAAGGCCCATCATGGGCAGCCCTCCACGTATCAGAGGGGTGGGCATTGCTAGGCGGGGGTGGGGTCGGTCACTGTCGACCATTTTGGGACTAGATGAGGGTTCGGGAGCGTCAGTTTCGTCATCAGACCTCCTGGCAAAACTATCTTCATCTTCACCATGAGAATCCACTGATAAGTCTGACTCTGCATCACTTTCCACATTATCATTGTCAACAGTGTCATTGTCCTCAACCTCCTGGTGGTCCAATGACACTGCACGAGACGGACTTGCCGACCTTTGAACCGATTCTAAGAGCGAAGCGATGCTATAAGACAACTTCGGTCGTTTGTCAATTATGTTTGTTTGTGAGTTCAAATCGAGTAGGTCTTCGGACCTTCTTAAAATGGTCAGGTCCATGTTACTTGTTTATGTTAGACCGATAACCGATAAACAAATTTAACTGCTAATTTTGCCTCTAATTAGCAATAGATTCACAGAATTGATTGCGAAATTTGCAATTTCTAGATGAACCGATTTGCTTCAATCACATCTTCTGCCAATGGTCCTG
>calanus_finmarchicus_2.53154
GCTATTTTGAACAAAATTAACTTGAAAATAAAAATTTGCCAAAATTTTTCATTGTGCATGTGTTGATCTTAGCTTAAGATTGGACGAAGCAATTTGATGTCAATGTAAGGAATTTATCTGAAAGTGTTTGGGAAAACAAAAAATTGTAATCTAAATTGTTTCTCAATATCTGTTTTCCTTCTTCTATTTTGAAACTTGAGTTTGCCATTAATCAATAAATATATTTAAAAGGTAGAAGATTTGCATTTCCAATTAATTTAATGTTCATTATATTTAGCTGCTAATTACAAAGTGGCTTTCATAATTTGTCAAATTTAACCAAAAACATTTGCATTTGAACCAATTAAAGGCACACACTCTATCATGTTAAGACAATAAATCAATCAAAATTGTCATCAAATTGGAAAAATCTAAAGTACTGTTTAAATTTCAAAACTCTTTTAAATTTGCAACGTTTCCTTCAATTATCTCGCAAGTGTCTGTGTTAAGATCGAAGAATTATCGGCCATAAATAAATAAAACTGTCGGTTTAAAGCATCATTATGCCTTTTACCAACACGGGACTTTGAATTCGCCATACGTTTCAAGCACTCCATAAAATTGCATTTTCATGGCATGGTTTTGAGGAATGAGGCGGGTGTACAATTTAGGCAACAATTTTTACGCTTTGCGCCTAAATTGACCCCTCGCGGCACGGCTGTTTACTGACAAGTGTGAAAGAATTACATAATAATACTAGAGTCTAGAAACTGGTCTGGTTCGTCAGTCAATTTTCAACATCAAAACTGATCATCACATTTTAATCTTCAAATCCTTAGCTGTCGTTTTCGACTAGTTACACTTTTTGGTTATCACCACCAACATCTCTGTACTCTTTGGAACCCCTAACATTAGTCACTTTTAGTTTCAGTTCGACTCTGGTGACTCGTCCATTTCGGGTCCATCCAACTTTGATTTGTTCTCTTTTTTCCACTTCATCCTTCTGTTTTGAAACCAAATCTTTATTTGTCTTTCTGTCAGACAGAGCGCGTGGGCGATTTCTATTCTTCTTCTTCTAGTTAGGTAACGGTTGAAGTGAAATTCTTTTTCTAATTCTAAAGTTTGGTACCGAGTGTAGGTTTGGCGACCTCTCTTCCTCTCAAACTGGCTCCTCATCCAAGGATAAAGAGGTGAGGGAAGGGGTGCCTGAGGGTTAGCTGCTTGAGGCTGAGGCTGTACCCCTGTCTGAGGCACCCCTGGCACCGGGGAGGGTTGCCCCGGCATGTAGCCAGGGTGTTGTGCTGCAACATTGTTTGTCCATGTACCCCCCGGAGACTGGGAGCAGGGGGCATAGGGGGGATACGCGTGGGGACCCTGGCTGTCCTCGCCTAGTTTTCCATCTCCAGGACTTGGAGGACCCCCCTGCATCTTGCAAGGGTACATACCCTGCTGACCCGGCACTGGTTGGTAGTGGTGGGCCATCTGACTGGGGCTGCCTTCTCGGGGGTGAGCAACATCACCTGTTACACTGACAGGCTCGTGCCACTGTCCACCTGGGTCAACATGCCCTCCTGGGTGCCCATAATAACCATTCCTATTGTCATAGTAAGGGTATCTTTCTGTGGGTGATCCTTGTCCAGGGACCTGTTGATGTGGATGTGGCTGGTACTGAACACCCCACCCTGCTCCCTGGACCCGGGGATCTCCCTCATAGGCATACTGAGGGGCCGGGTATGTGGCGCCAGTCTCATAGCCCGTCATGCCAGACATCACAACAAGAACGAGAACAACAGCAGCTAATCTAGACCTGGCTAACTTCTCTATGACATGCCAGTGGTATCACTAGAATATCTCACAGCTATCACAGTTACAATCTGTCACCCTGGCATTGTCTTAAACTTTGAAAGCACTAAATTCCACTTGACAAGTTTGGTTGAGATTCAGTGAACACAGGACAGCATCTTCCTAGGATCTTCTCTGCTCAATCTTGGTCTCCGGGCCAGATCTGTACAAAGCTCTCTCCCCACCCTTCTTTCTAGAAATTCATAAACCTGTCCATCTCCAACCCAACCTGTCCCTCACTGACCCCATTGCTCTAATTTTACTATTTTCACCGCTTAACTGCCCCCAGCCACTTTACATGCTGACTTTTACGGTGCAGTAACCCATTCACTGCCCATTTATGGCTCGTAAACTGATAATTACAACAAAATATAACTTTAATCCACTCTACTGCAATTTCTAACTCTTGTCCCCTACATAGATGGCGTCACTTGGAT
>calanus_finmarchicus_2.53588
CGAAAAGGGAGGGGTCTGAATGAATATCGCACAAAGTTTTCATCGATATAGCTACCAAATACATTAAATTTCACAAGATTTCTGTTCGTGCTATAATTTTTCTTAGATTTCTGATTAAATAGCATTTGCCGTTGATATGTTCGGACTTGTCGGCAGGCCGTAATTCACGGGTGAACCACCGTATCCTCCGCCGTAGCCACCGTGGCCAAGATTCCATAGAGATTCAGATTTCATAAGCCCTAAGTTGATTCCTCGGTTATGCGAGAAAGTATTATAATCTAGTTTAGGCGACGAGTAGCAGGAATACGGGCTGGAATTTTTCAAATCTAGCATGTTATGGTCCATCATATCGGGAGATCCTAGGCCATCCATATCGTTTCTTGAGCCTGGAGTTCGGTCTCTCTGACGTCGATTTTTAAACCAATTGCTGACCTGTGTTAGAGTTAGACCTGTTTTCTTGGCTAACTGTCGTTTTTCATCCGGAGTTGGATATCTGTTGTGCTTATACATGTCTTTTAGGCTATTGCGGGACTTCTCCTTGAAACAATACACTGTTTCCTCCCCGTCCCAGATGGTCCTTGGCAAGGGGTATTTCCGCCTCAGTCGGTATTTATCAACTGCGCCCAATGGTCTGGCCCTTATTTTCTCCGCTTCATTGTAATGTGCCTTGTACCACATTTCTTGTAACTCATGGTGGTACCGAGTATCAAACTCGCGATTTTCCATGATCGAGTAAAGTTCTTTATAGTTGCCGTTGTGAAATGCTACAGCTGCTTTGGCGCGCATTATACTGTCGGAATCTAGACTCCCGTGTTCTCGGAGAAAATGCGATAGTGTGGTCATGTCTCTCCTCTGCTGGAGGGTGTCGCAGATGCAGTCAATCTGCTCGGTGGAGAACTTGAGGTCTGGGTCGGGCAAGGTGTTGTGTTGGGTGTCCTTGCCTAGGTGGGTGGCGGATAGTGGTGGGGTGGGGGCGGGGTAGGGCACAGATAAGCGTTCTCCACCTTCTAGCGTTGGTCGGTAGAAGGATTGGTATGAAGGGCCTGGCGTTCTGGGAGATTCACTGCCACTTAGGGAGGGAGATGGGGTGAAGGGTGTTGGGTAGGAGTAGGTTTCAGAGTGGGACATGTTTGGGCATGTGGGGGTGGTGGGCTCGGTCTTGTACTGCCCATCGTGGTACTCCTGGTTGTGGCTGTGGTCTGTGGACTGGTGGGGGGAGGTGTCGTAGTTGAGGATGGATGAGGTTGAGGTGAGGGGTGGTGGGTGCAAGGTTTGGTAAGGAGGGTAGTGGTCCCCACCACCGTGTTCACCTACCATGCTGTACATCCCAGGGTTTTCTAAGATGTAGTCAATGGTGACAATTTTACGCAGCCGACTGCCTGGGGCAAGTATCAGATTATTGTCGTGTGTAATTACACCCGAGCGATAGGATAAAATGTCACGGAGTCGTTTTTTGATCCGTGTCTCCTTTCACCGTAGG
>calanus_finmarchicus_2.54397
GCCGGCTGTGGGGAGGGTATTGCCCCCAGCTCCGTGGTTAGGAGGGCCCAGGACAATGTCTACCACGTGGACTGCTTCATGTGCATTCTCTGCAACAGGAAGCTGGACACAGGCGATGAATTTTATTTGATGGAGGACAAGAAGTTGCTATGCAAAGCGGATTATGACAGTGCTAAAGCTAAAGCGGCAGACTATGGCGAGGGAGCCGATGGTAACAAGCGGCCCCGGACCACGATCACCGCCCGCCAGATGGAGGTTCTCAAGAATGCTTACAAGACCAGCCCCAAGCCTGCCAGGCATGTTAGGGAGCAGCTGGCGGCTGACACAGGGCTTGACATGAGGGTGGTCCAGGTCTGGTTCCAGAACAGACGAGCAAAGGAAAAGCGACTGAAGAAAGACGCTGGACGAGCCAGATGGGGGCAATACTTCAGAGGTCTGAAAGGGCCGATGTCTCCTGGTAGAGAGAAGAGAGCTGGTACTGACAGTGACCGGGACAGTGAGCTGGAGCTGGACTATGCTCAGTGTGCCATGGATAGCAATGATAGTTTCTCCTTGGTGATGGAGCCCGGGGAGATTGGAGGTTTTGCTGGAATGGGTCCTGGTCATCCTGGCCATCCTGGTAGCCTTCCTCCTGGCCATCCCCATGCCCATGCCCAGCTTGCACCTTACCAGGAACATTTTGACCCAACTGGCCTGCCTGCACACCCAGTCTTTCCTAACTGTGGAGGACTTGATGATGGAGGTGACTATGACCCGCCCTCCCCTGACTCCTGGATAGGTGAGGGTGGAGCCTACCCTCCCTAGGCTGGCTGTTAGTGTGTGTGTG
>calanus_finmarchicus_2.54607
GTGGTTTTGTGGCGAGCGCTACTGTGCGATAAGTGTCAGTGAGAATTTAATAACAATTCAAAATTCGCGATAGTTAATCGTTTTGATAGTAACTATTTTTCGCCTTTGAAAAAAAGGCATCACAGGCTAGTGTAAACTAGCCTAGACGTTTTCAACCTACCAGTGTTTTAAAGTCGTCACCACGTTGAACTTCGGGGAACTTGCCGGAGCACCGTACTCCGGCAACCACAGTGGCGGTGGGTCCGATTCAGAATCTGACCACCAAGTAAAGTCCCTCATGGAGCTTCAACAGCAAGGAATCCCAGGCTACGGCCTTTACAGAAGTCACTATAACAATCCCGGAGGAAATCATGACCCTGGGTTCCCTGGAAATCGGGGACATCTTGGTGGTTATCCTTTTCCACCGATGCCGGGTCAGAACTCATACGGCTATGCTCACCTTGGGTATCCCTCAAGTCAGTCCCCAGGACCTAGAGAAGGGGACAGTGTGGTAGAACACGGCGAGCTAATCACCAGGGTCAACGGGAAAGGGAAGAAGATCCGGAAGCCACGCAGCATCTACTCTAGTTTGCAGATACAACAACTAGAAAGAAGGTTCCAAAGAACTCAATATCTTGCACTGCCCGAGCGGGCTGAACTTGCAGCTAGCTTAGGAATTACACAAACTCAGGTTAAGATCTGGTTTCAAAATAGAAGATCAAAGTACAAGAAGCTGATGAAAGCCGGACAAGGCCACCCGAGCCTGGGCATGGGTCAGCCTCTACCAGGAGGTTCCCCACCCCCTTCCAACAACGACGGATCACCAATAGGAATGCCGGGAAATCAGACCCCTACATCCCCATCCCAACATAGCCCGCCAATCAGGGATGGAGGCCACTCTCCTCCGCCTCATCATCCATCTTACATTCCCCCACCGGGATCCAACCACCACACGACCCCCTCCCCCGCGGGGCACGGTGACATGTCCCCCCACCCACACATGGCTCACCACTCTGGATCTCCCCCAGTCTCCCAGTGGCCATCACACCTCCCACCCAACATGCAGCAGGACATCAAGCCACCCCCCATGGTGCCGCTCACCCCCTCGTCCCAGATGCCCATGGCTTATCCTCAATATTCGTGGTACCAGTCGGACGCTAACATGAATCAGCAACATGGACTTTTAACTTAATTATGATCATCCAGAACCCGAGCGAGGGTCGATGTTGGAACCCTTAACTCGGCGTGTGTCAGTTTCTGTGATGAGTTACTGCACTGACAGCGAAAGAGCTGTTCTGCAATAGTATTTAAATTGTACCGATAATCGGTATCGGTATTGGTTGTCATCAATCCGGTATCAGCGATCTCTAGCCATTGTGTTAAACATGTGACAAGAAGTTCCAAGGCAACGAAGATTTTCAATATTCCGAACGAACGAAATCGCATCAAGGAAATCGCTTTATGTTAGAAAATATTCCATACAACCAAATTGAACTCTACTTAAACAACGTTAAAATATGTGTGCATTTTAAGTGCAATAATCGATATTAATGTCAAATCAGTGACCACTGTTATTGTAAAAGGCCGCTGATTCATCTTTGATTTTTTTTCTCTCTCAATTTTTTTTATCAAAAAATGAAAATGATTGTATTCTTCTAAACCTAATACCAAAGTTTTAGTCGTCGTATGACACGTCCCTAACTTGCCTTAATTGCAAAATACAAAATTTTACAATTTACTATGACGGCGCGGGCACGGGGACCCGTCAAGAGCCCAGCAAAAATTTAAGTCCTTTCACTCAGAATGACGAAGCCGTGCAAATATGACAATATTCAGGGTTTGCTGGTGAAAAGGATCTCACATTGCTCGAAAAAGGGGCCGAACTTTTCCAAACTTCAACAAGAGGACTTTGACACACTTTTCCGCGTTAAAAAATTTCAACAGTGAATCCAAACCCCAGCTGCCGAAATATGACCCCCTACTTGTAAATCCACTACGAAAACTTTATTGAAGCAGAAATTATGTATATGAAAAAGAATCACTTTTACAGCTTAATTTTCAGCGAAATCCTTTTTATTGTTAATTTATGATATTGTAAAAAATTTCATTCAATCGAAGAAAAAAGCCTGGATTGTTTTATCATCTTCAGGCCTGCTAGTCCAATTCCATTCCAACCCCAAAATGACCCAACGTGCCCCCGAAACATTTCCATGTATTTTACTTGCAAGATTCTTACATTTTTTGCCGTCGAGTTAAACCGGTTTTCTATAAATTATTCCTTTCATAAAAGAATTATACGTAAAATATGACTGAAATCATTTTAAATTCTCAACTCTCCTCCAGGTCCGAATATTCATTCTTGCTTAAAATGAGGGGGACCAGTCCCCCCCTGAGGGGGCATGAGATCAGCTGATCGAGTCCCCCCCGTAAATGAAGGTATAAATGAGGATGTGGAAAATCTGGCCAAATTGTGAGGCCTAGAAAATTGCTGTTTGTTAGTTAAATTGTATAATACTATTACTTTAGAAGGAAATCTTTTTAAATTGCTGGATGTTGTATAAAAGATCTGTTTTATTGTGGA
>calanus_finmarchicus_2.57660
CAGCCTCCCATAGTGTCAGGTCAGTGCTAGCAACACAGTGATAACACGAACAACAGCGATACTTGATACTTGTGACTTGGTCAGCCGTGTGCAGGATACGAACACTTGTGTGTGGTAGTGAGAGCCACTACACCCATATGTGGTGAAGTATACCATGGTGTCTTATTACAACTCTCTTGCAATGTTTCCACAACCCGGCCGCCCTGCTCCTCCTCCAACCAACAGCTCCCTGTACACCTCCTACAGCCATGCATACAACCAGTACGCCCAGCATGATCAGAACTCAAACCTCCAGCTCTATGCTGGGTTTTCAGAGTTTGGGCACGGCCCAAGTGCCTGGGCTCCTCATTCCTGGACCACACAGTTCCCTACATCATGTAGGAACTATGACTGGCCACTAGAACATCCTCCACAGACAGGAGGACATTCTCCTACAACTCCCACCAGTGAAGGAGGTCTCCCCTCCCCCAACAGCCCCCAGTTCAGCTCGACTAACAGACCCGAAACAGGGTCGCAGTCCCCTTCCCCCTCCGACTACAGTGGCCCCCTCCCCTCCCACTACAAGCCAGCCTTGAGCCCACCCCATTATAAACAGGAACCAGCCAGCTCAACTTCAGACCTAGGGCTCCCACCAAACATCTCCGTCACATCTGGAGCTCCTCCAAACCTTTCCCTGGGCTCCAATCTTGACGATGACTGTCCATCCCCATCCTCCCTGACATCCTCAAGACCTCAGCCAGCGAGGTCACCCTTTGAGTGGATGAAAAAGCCATCCTATCCAAGCCCCACCGGATCAAATGACCCCAATGACAAGTACAGGGTGGTGTACAGCGACCACCAGAGGTTGGAGCTGGAGAAGGAGTTCCACTACAGCAGATACATCACCATCAGGAGGAAGGCGGAGCTGGCAAACGGTATTGGTCTTTCAGAAAGACAGGTCAAAATTTGGTTCCAAAACCGACGAGCAAAGGAGCGCAGAAGTTTGAAAAAGCAGGATGATGTTCACTTAAAAGACAAACTGGATGGCTCCCTTGGGTCTCTTGGAGCCTTCTCTCCTCCCATGATGGGAGATCACCATCCCTTCCCTCCTTCCTCCCTGGGCATGTCCATCGGACACCATGGTCTTCCCCAACATCACTTTCACCAAATCCCCAACCCTGGCTTCTCCGTTCCTCCGATCATGAAATTCGAGTGACAGTGAAGTGGTAGAACTAATTTTCTGGACTATTGACAAATAGCAGCGAAAGAGTCTTTCATCGCGAGTGAAAGACAGGAATATTGTTTTTGGCATTAAAATAGTCAAGAGTTGTTTCTTGCCGAGTATGGGATAAGTTTCTCTTATTTATCTTATTTCAATAAAAATAAAGCATTGCAACTAACAGATGTGCAGAAAATCTCCACAGTGAATGCAATCTTTTACAGCCTTAAATACCAGTTGAAATGTGCGGGATGCAGTTAAGATTTCACTTAGAACAATATAATGCAAATTCCGAAGAAAAATGCACATGGACTTCAGCTAACAAGTCAAAATGTAGGAAAAATCGAAACGCCTAGCACAATTTTCTGTATCCTCAATGTTATATTCTACAACATTTCGATATTTCGAAATTTCGACGAACGCGATGTTTCGCCGCCAGCGGGCGCGCCAGCGCTCGGCCCCTTAACTGTGATACTACTATATGTCCTTGTAAGTACAGATTGTGACAATTGTCGCCGAAATTCGGAAACACAGAGTAGTGTAAATAATGTGTAAATATTTATCAGTGCTATATCAATC
>calanus_finmarchicus_2.57661
CAGCCTCCCATAGTGTCAGGTCAGTGCTAGCAACACAGTGATAACACGAACAACAGCGATACTTGATACTTGTGACTTGGTCAGCCGTGTGCAGGATACGAACACTTGTGTGTGGTAGTGAGAGCCACTACACCCATATGTGGTGAAGTATACCATGGTGTCTTATTACAACTCTCTTGCAATGTTTCCACAACCCGGCCGCCCTGCTCCTCCTCCAACCAACAGCTCCCTGTACACCTCCTACAGCCATGCATACAACCAGTACGCCCAGCATGATCAGAACTCAAACCTCCAGCTCTATGCTGGGTTTTCAGAGTTTGGGCACGGCCCAAGTGCCTGGGCTCCTCATTCCTGGACCACACAGTTCCCTACATCATGTAGGAACTATGACTGGCCACTAGAACATCCTCCACAGACAGGAGGACATTCTCCTACAACTCCCACCAGTGAAGGAGGTCTCCCCTCCCCCAACAGCCCCCAGTTCAGCTCGACTAACAGACCCGAAACAGGGTCGCAGTCCCCTTCCCCCTCCGACTACAGTGGCCCCCTCCCCTCCCACTACAAGCCAGCCTTGAGCCCACCCCATTATAAACAGGAACCAGCCAGCTCAACTTCAGACCTAGGGCTCCCACCAAACATCTCCGTCACATCTGGAGCTCCTCCAAACCTTTCCCTGGGCTCCAATCTTGACGATGACTGTCCATCCCCATCCTCCCTGACATCCTCAAGACCTCAGCCAGCGAGGTCACCCTTTGAGTGGATGAAAAAACCATCCTATCCAAGCCCCACTGGATCAAATGACCCCAATGGCCGAACGCGCACAAAAGACAAGTACAGGGTGGTGTACAGCGACCACCAGAGGTTGGAGCTGGAGAAGGAGTTCCACTACAGCAGATACATCACCATCAGGAGGAAGGCGGAGCTGGCAAACGGTATTGGTCTTTCAGAAAGACAGGTCAAAATTTGGTTCCAAAACCGACGAGCAAAGGAGCGCAGAAGTTTGAAAAAGCAGGATGATGTTCACTTAAAAGACAAACTGGATGGCTCCCTTGGGTCTCTTGGAGCCTTCTCTCCTCCCATGATGGGAGATCACCATCCCTTCCCTCCTTCCTCCCTGGGCATGTCCATCGGACACCATGGTCTTCCCCAACATCACTTTCACCAAATCCCCAACCCTGGCTTCTCCGTTCCTCCGATCATGAAATTCGAGTGACAGTGAAGTGGTAGAACTAATTTTCTGGACTATTGACAAATAGCAGCGAAAGAGTCTTTCATCGCGAGTGAAAGACAGGAATATTGTTTTTGGCATTAAAATAGTCAAGAGTTGTTTCTTGCCGAGTATGGGATAAGTTTCTCTTATTTATCTTATTTCAATAAAAATAAAGCATTGCAACTAACAGATGTGCAGAAAATCTCCACAGTGAATGCAATCTTTTACAGCCTTAAATACCAGTTGAAATGTGCGGGATGCAGTTAAGATTTCACTTAGAACAATATAATGCAAATTCCGAAGAAAAATGCACATGGACTTCAGCTAACAAGTCAAAATGTAGGAAAAATCGAAACGCCTAGCACAATTTTCTGTATCCTCAATGTTATATTCTACAACATTTCGATATTTCGAAATTTCGACGAACGCGATGTTTCGCCGCCAGCGGGCGCGCCAGCGCTCGGCCCCTTAACTGTGATACTACTATATGTCCTTGTAAGTACAGATTGTGACAATTGTCGCCGAAATTCGGAAACACAGAGTAGTGTAAATAATGTGTAAATATTTATCAGTGCTATATCAATC
>calanus_finmarchicus_2.59649
ACTGGTTATACCTGCACGCGCTGATTCTGGTTAATTCAAGTTGAGGAGCGTGCGCCCAGTTGTATTGAAGGGACACAGAGTGATAAGAGAAATCTAGCCGTGTGAGGTTGTGTGGGTCACTCAAATGATATGAGTAAAGTGCCTCCACTAGCGCCTGTACCTCTGCCTGCAAACGGTAGTGTTTTCAACCAATTACGCCATCTTCACTCATCCAGCATGCCTTTGTCCTCCACCAGTGGTCTTCCCTTCATGTCTCCATCAATCCCTTCTGCCCTCAGCTCTCTGTCTCCATCACAATTATCCACTCTCTCGGCTCTCTCAAGTCAGCACAGGCAGTTACTAGAGCTGCAAGCAAAATACGCCTCTGCAAGACAAACGCCCAATCTCCACCCCTCGTTCATGCATTCTTCATCTCCCAATGTGAACATTCTAGGAACAATTCCCCACAACACCAGAGTTCAGGGCATGATTGGTGGGTCCAAGCCAAAAGTTGCGACTCCAGAAGTTGTCACAAAAATAGAGTCTTACAAACGTGACAACCCAACCATCTTTGCCTGGGAGATAAGAGAGAAGCTGATTTCTGACAGTGTTTGCACCAACCACACGGCTCCCAGTGTGTCGTCCATCAACAGAATTTTAAGAAATCGTGCAGCAGAAAGAGCTGCTGCTGAGTTTGCTCGTGCTGCTCACTCCGGATACCCTGTGTATTCCCCTTACACGCTTCCTTGGGCACAAGCAGCCCCTTCCATGTGGCCAGGGCTGTCAAACTCTCTGATACCTGGGCTCTTCCCGAACATGTCATCAATGAGACCCCCAATGAGCCAAGTCGTCACGGGAAGAACACCCTCTCCTCATTGTAGCAGTGGTAACGAAAACGAGGATCAGATCAGCTCGGATGATGAATCGCCACAATTCAGACGAAGTCGCACATCATTTGAAGCCAATCAGCTCGAGTATCTTGAAAAGGCATTTGAGAAAACGCACTATCCTGACTTGAAGCAAAGAGAGGAGCTGTCCAGCGTTTCAGGGCTGTCAGAGGCGAGGATTCAGGTCTGGTTTTCTAACCGAAGGGCAAAATGGAGACGGCACCACAGAATGAACCTTTTCAGACCGTATGATATGACCTCGTTCACGAATGAAGCAAGCAGTCCTTCTAGCCCAATCTCTAATCCCGACTCGCCTGCTGCCCACGACCCACCCTGCTCGCCTCCAAAGATGGACAATCCCGCCCCCATTGTCATAAAATCCGAGGAATCCTAAAATCTGTGCCTCTTTCAGCATTTCTTCAAAGCTTGTTAGAATCTTAACCTCATACCAAAGCAATATGTCAGTCTTTATGTAATATTTAATTAGCACACTAAAAATTTAAGTCACAATCGAACCAAATATTACGCTACATGCAATGAAAATTTCAATGTCAAAATTAGCTGATAATTTTACATCGATGTGAATCAAAATACATGTTATGTCATCTTTCATGCATTAAGTTACGATATTGCAATTCATGCCGGCTTGACGAGCGTATCTGGGCAGAGCATCTATTTTGTGCTTTTTTCATTCCGATATCTAGTTGATTTTTTCTAGTTCCATTTTCGCTCTAGTTTGTTATGTAACTATCATTGAATTTTGTTAATAAATAA
>calanus_finmarchicus_2.60119
GGGATAAACATTGTATGGCCACACTAATATATCTATAAGTCAACAACAGGGTGGGGTGAGAGGCTACTTTGTACAGAGGAGCTCCCGAGCTAACAATCGCGGCTCAATTTTTGGGGCGGCTTGTAAATTTTATTTGTTTGTTGTAGATCACTTTGATGGCTGGAGGTTTTGGTGGGTTTCTCTGGTTTCAAATTGAGTTAGAACGTTAGCTGGGCTGCTCCGGGAATATCACAACGGATTCTTCGGGAATCTTCTATAATTGAGTTTTGAGATCTTTGGTTCGGCGGACAGACTACATCACTGGGCCAGCCGCGAGATGCGGGCGGAGAGGATTATCTTGAGAGCGGGGGAGTGACGGGGGTCGGTTTTACTACAGAGGAGCTCATACTGCTTAAGGTGCTCAGACAGTTTGCCTGGGAGGAGGCCGCAGCAAATAGTGATGCTGAGGACATCATAGGAAGGCTCGCTGGAAGGGGAATGGAGCCGGGAGGGCGATTTCCAAGCATGGGGAAAGGAAATGGAGGCTTTGAGGCTCCCATTGATGAGAGAGCTGCAGATGCGGCGGCAGCTTGGCGGTAGTACATCTCAAGTGGGGAGATACCCGCCCCCGCCATTAGGGGAGATGGATACCCTGGGTAGGGGGATCTATAGAGAGCCTGCAGAGCGGAATAATTGCCCGTCTCTGCGAGGAGCTCCAACCCAACACTGGTCGTCCTCTTCCACTTGGTCCTCCTGTTCTGGTACCAGGTCTTCACCTGCGTGTCCGTCAGGTTCAGCTTGGCAGCCAGCTCCTGCCTGTCTTGCACTGACAGATACTTCTGCTTCTCAAAACTTCTCTCCAGTGTCTGGAGCTGGTAGTCGGTGAAGGCGGTTCTGGCTTTTCTCTGCTTGCGAGCAAGGGCGCTCTCTCGCGAGTTGCAGTTTGGAGAGTTCTCATCGTCTTCTTCACCGTCGTCAGATATGTCATTTTCTTTGTAGCTTCCTGCATCTGAGCTGGCTGTGTCGTGGGGGGAGTGCACTCGGTGCATGGAGGGGGGGAACTGCGGAGCAAGGCCCAAGGGGAGGGGGAGGCCTGCACTGGCTCCGGAGAGAATGTCTGTGATCATGAACCCAGAGGACCTGAGAGGAGCAGTTTTTCCTGCAAGTGCGTGCATGGCTGATGGGGAGAGCTGGCCGTGAGTCTGATCTGGGGTGGGGGAGGGGGTGGAGGGGTTCACTGTGTGTGTGTGTCTGTCCATCTCCATCTCGGACATGTCTGGACTGGAGCTAGAAACTGGGTACTCGGAGTACTCTCGCTTTTTGGGCGGCACTGCGCTTGAGATATTCGCTGTCTCCACTGTCATTGTACGAAGCTATACGAAGCTATATCACTGTCTGATCGCTATGGAGGCAGG
>calanus_finmarchicus_2.60873
ACAAAGTACTTAGTAGGACCACCCCACCACCACCACCCCACCCCACCGGAAGTGAACCAATAAAATTATGTGGTGAAATATTTTGGTTTCGAGAAACCCGCGTGAACCAATAATGAAGTGAATGATATGTGTGACAAGACCCTGTGGACCCTATCACCCCAACCAAAATAAAAACCAGTAAAACCTTATCGTGAAATGTCCTATTCCACTTTTGGGTACGGCAGTGGATATCCCTCCTCCTCCTCTCAGCTCGTGACAGGAGCCCCAACCACATCTCCTGGCTCGACGGGATCGGGATCCAACCTGTCCCCCTCATGTGGGGAGGGGGGCCCTGCTGTCTCACCCCTCTCTGCTGCAAGAACAGGGTCAGGGATGACAGACCCAATGACAGGACAGCTCCTTGACTCCTCATCCCTGGCTGCTCTCTCCTATCCACGACTAGGAGGAGGAATGGGAGCTCTTGGCACGGGGATGTACGGAACCTCCTACCCCTCAACAGAACAAAATCCCTACCCTTCAATATCCATGGAGAACTCCGCCTTCTATGGATCCCTGACCAACCCTTACGGCATGAAAGATGGAGGTGGGGGGACAGATATGGGCGCCTGGGGCTCTGCAGCTCTCCCCCCCACAGCAGGCTATTATTCCTACGACCACCCAACCCTTGCAGCTTATGGGTATGGAGGAGGGTATGACTTGGCTGCTAGAAGGAAGAACGCCACGCGAGAGTCGACAGCCACATTAAAAGCTTGGCTGAACGAACACAAAAAGAATCCGTACCCCACTAAAGGAGAAAAGATCATGCTTGCCATCATAACAAAAATGACGCTCACACAGGTGAGCACATGGTTTGCCAATGCCAGGAGGAGACTGAAAAAAGAAAATAAGATGACGTGGGAACCGAAAAACAAACTTGACGATGAGGATGTGGATGTCTCCGATGATGAAGATAAAGATAATTCATTCAGCAGGGATGACAAATCAGACAATGATGACGACCCACGAAGAGAGATGGGACATCACGGAATGACCCGACCTGATGACAAAGATGACAGTAAGGAAGGGATCCCCATCCCACCCAGCAAACCAAAGATCTGGTCGATGGCAGAACTGGCCGTATGCAAGACCCCTCCACCCCCTAACGCAGCCCATGGTAACCCCTGGCAGGCCATGCAGCATGGGTTCGGCCTTGATGCAAATTTAGTCCGTCAAAATCCAGCAATGGCTGCTGCCGCCCTACGATCCAATATGTTCGGTATGGGCCGAGCTCAAGATCCATCCACGTACCCCGGCCTTCACGAGGGCCAACATGAGGCCAAAGTCCAACATCCATCCATCTCTCCCAGTGTTAGTGCTTTAACTGGCTCCTCAGAGCTGCAGACTGAAACCCCACCCCAGACGCCCCCTAATGGGGTGAAAATGGGGGCAAATCTCGGAATGGGCAACAATGTGATAAATATGAACAACTCTGGGTCAGGGTACCAGAACCCATACCAGTCACAATACGGGTCTCTGAACAGCTCGATGCACTCCTTCGAGGAGAGTCCTAACAAGAGCCTAGGCCAGTACGCCCAGCATAGTAGTAATAGTATTAGTAATATGCCTAACAATCTTTATAATGGGAATGTTAGTCGAATATAGAAGAGAAAGGGTTAGGGAATCCCTTATTTGCCGATACCGTACATGAACATGGAAATATCTTCTAGTACAGTATCTGCAAATAAAATATGTTTTACAGAGTGAAAAACTGAACGACATGAAACTTCAGATTCATTCTTCTTAAAAATCTCAACAGAGATCTAAAATTCTAAAATGCAACGTAAATCGTAATGTAGTGCTTTGCCAAATATTCCAGTGCTTTTATAGTGAATAATTTCAGAAAGTTTTTTTTTGTCTAATTATTATTTATATAGCTATTTCATTATTATGTTTATTTTTAATGTTGTTGTCCAACTTAAAGTCAAATCTATGGTGCCAAATTTAATTCTGTTATCGACAACGACGTGCCACTAACATAGACTAATATAACATCCGTATAGAAAATGAGTATCTGTGATCAAATTTGAGACAGAAATTGCAGAAAATATCAAATTCCCCCTAAAAATTATTTACAGTAAAGAATCTGCCCTCAAAGAAGCAATTGCCGATCATGGAAAATTTAAAGACAATTCCAACACCAATATGAGATAATAAAAATCTGAACTACTGTCAAATCTGACACGAAAAGTTTTTGCATTAAAAAAAGTGTCCCATCAAGTTCGTTTGACAAACAATATCTTTTGAAGATATCGCAAAACCATTTATTGCATTTTTATGGCCGCGAAGAAGACAACCAACAAGAGCTAACACGGCCGTGTTTATTGTTACAATCATTCGATTGACTATTCGTGTAGCCCGGCAAATAATTCGGACAATAAATGTTTATTGCATTATTTTGGGAGAGGCGGATTTAGGACCCCATTCGCAAATTAGCAAAGAATGATGACACGATGTCACGCTAACGTCATCAAAATCTAAGTTACGATTGACGTGGGAACCCCGAACACCGTAAGACCATTCAGAAAATTAGGCCCAAAAATCATTAACAGAATTTATTCTTTCGGTAGATATTTTAACATACGATAAAATTTTAATCTCCATAAAAAGAATTGAACCTAGGCAAACAATGGCCCTGCAACATGCTAAATAATACGAGCATAAAATTGTTTTTAATTGTTTTTAGTTTCAAATTAACAGTTTTACCAACAAAATACGTGCCATGAAACAAAATATAGAATATTATATTTAACTCTATCCAACGACAAATGTACGAGTGATAATCGCTTTTATTTGATATGTAAATCCTAGGGTATCACTCTTAAACAAACACATTGAAAATCGTGTTAAATTTTAGATACGTGACACTTTGAGTGAACCAACACAGCTTTTGTCCCAGTGATGGGGAGATATTTAAAAAATAAAGAAGAAAAAATTGAGGGGGGATGGGGTTAAAAATTATCTTTATGAAATTAGTATCACAACTTGAATCACACAACTGTTTCCTGAGCATTAATGTATTCTTCTTCATTTTTTAATGTTTCTTGAAAATGTATCCAACTTTTTTTTTTTGATGAATCCCAGTTCAAATAATCCAGTCTGAATCCATAAATAGCATAAAAATTCAATGTCTGGGACCCAATGACCCAAAGAAGCCAAAAATAGCAACTCTGCGATACCCAAGCAGATTAGTCCAATTGTATCCATTTGTAAATCTGAAGAAGAAGAAAATTGCAAGCTATCAAAATCTACAAAGTATCGAACCCACTAACTGCTGGAAAAAATAAGGTTGCGCTTTGCAAGCTTTTACAATGCTTTAATTACATTTAATTTTACCCTAGCTAAATACGACCTAATTTATTTTAGGTTTGGGTAAAAAGAACCTACATGGATTGTATGGGAAAACATAAGAAAAAAAATCAATTCGCAATAATAATTCGTGATAAAGAATTTCCAATCCTCCCAACCTGACCTATTCGCCCCCTTTCAACATCGCACCAAAATACTAAATAGCTCCGAACCTTTTGTTTGAAATCTTGCCAATTTAATGTCCATATTTTCGTGTTTATGGCCGCTTTAAAGTCAATAATATTGTGTTTTGGTCCGTCCTGGTGGGTGGGTGGGGGATAAATATATAAATATATATTATATATGTGACGGAATGTTACCAGTTATTTTGTTGATTATATGCGCAACTTGTAGACAGT
>calanus_finmarchicus_2.61214
CCGAACTGAAAACTAGTGTCGCGCACCGCGCAGGTGATTAAAACGAGTGTCAATCTCGAACGAGGTGAAATTTTGTGAAACGGGTCAGCCCATGTGCTTTCTTAAACCCGGAAACTGAAGTATTATGGTTATCAGAATCGCGGACCACGCTATCGGCAACTCTCCCAACATTCTCTCACAAAACGAAAGATATTTCGAGCCGACAGATTTGTCGAACAGAAATTTCGGCGATTCCAAAATTACGGCAACGATCGTGCCACCGCCGGCCGCCAGCATGGATGGAGGAGCTCTCACAATGAACAGAGGTGACTCGCACTCTCAGTCATCCCCTGCAGACCTCTCAAGGTCAAAGCCATGCTCAAGACCATTTTTAATATCCAACATCATGGGGTTGGGAGATGGTCCCGCCCCTATATCATCTCCAGAGCATCTCAAAAGAGAACACCTAGACATTGAACATGATGACCATCACGACCACGATGACTCAGGCAGAAACTCTGCCGAGATTCTCCGGCCAGGCTTGGGCTCCCCAAGTGGATCACCAGGTCCAGACTCGGGGTCAGAGATCGGCATCGGGGATGAAGATAGCATAGCAAAGATGAGAAAACAGAGGAGATACCGAACCACCTTCACATCTTTCCAATTAGAAGAATTAGAGAAGGCCTTTTCGCGAACACATTACCCAGATGTGTTTACACGAGAAGAATTGGCGATCAAGATTGGGCTAACCGAGGCCCGAATTCAGGTTTGGTTTCAAAACAGGCGGGCAAAATGGAGAAAACAAGAAAAAGTTGGTCCTAATGGTCACCCCTACAGTCCATACGGACCCCCCGGACCGGTCAGTTTTGGACCTGGCCCAGGGGGAGCCCTGCCACCTAGCATGGGAGGACCATTCTCCTCACTTGGGTACATGGCAGCGTCAATGAGAAAGCCATTCGAAGGACCAGGAAGTCCATTAGTCCCCACCAAGCTACCTACCTCTTTCCTCTCTGGGTCTCCATCCTCAATGGACCACCATTCTCATCCACAGTCCATCCATCTCCCTCCTCTGATCCCCAGCCGCAGAGACGCCCCTCCACACCCCCTTCTTCCAAACCTTCGCCCCCCA
>calanus_finmarchicus_2.66912
ACTAAACAATGAATTGACCAGAAAAATCAAAGCTTAAAAATAACTATTGTATTTTGCTTAAAACTATCGAAATAAATCGTATTAAAACATATTATCAAAATTCAAATATTTAATATCTTGAATTTTCTCTGATTTCCTGGCTTTCATTAAATGATTGAAAATTATTTGATTCAATTGGTCTCTTCATTGTTTTACTATAGAACTCTGCTAATTCTATTCTGACTGTGGGGAGGTGGCCCCGGGCCCCACAAATATTTATAATCTCAGAACTGACTTCTTCCCAACAAATAGTAGGTCCCGATAACAATTTAAGTTAAAACTTATTTTGGTACAATTTACAAGATATAGTAGATACACTGGAGTTTGAGAAATACGAGTTAGGAGCGCTTTAAACGCAAACATAATTAAATTTATGTATAAATGAGCGGTGTTTCTACAGAAGTCTTTTTTGTTTCCAAACACACCTTTGCTAGCCTCTTTTTTGGAGTAATTTTCAATCACTTCCTCCATAACAATTGAGTATGTGAGATTTGAAATAACACCCCCACTTTTATTGTTCATAGATGGCGCTAATTTCAGTTTCCAAGTTGTGTCCCAGCTAAATATGGGAGTGAAGAAGGGCAGCATCAGCAGCAAGAAGCCCGTGGCCAGGGTCCCCAACCTGGCTTGCCTGTCACTGATGTATGCTGTACCGGTCAAAATGAGCCTTGGCATCCAGGTTATGGTGAGCCATCTGTTCGTGGAGTCCAAAGTGCTGCATACCCATCGCCTGAAGATGTGGATGATGACCATATGCTAGGGCTGGGTGCATCTGGTGCATGGGCATGGCGTTCATGCTGGCCATCTTGTGCTCCTTCTTCCATTTCATCCGCCGATTCTGGAACCAGATTTTTATCTGTCGTTCTGTGAGACAGAGGGCGTGCGCAATTTCAATCCTGCGCCTTCTGGTAAGGTATCGATTAAAATGAAATTCTTTTTCTAGTTCCAGAGTCTGGTAGCGGGTGTACGATGTTCGCTGTCTTTTCGTTTCACCATTTTGATTTACTGCATTTTGACCTAAGTGGACCCTCTTCATCCAAGGGTAGATTTGTGGTGGAGTTGACTTGGTGTCCTCTTTTTTGGTTGTGGAGGTTGCCGTAGCGGAAGAGGAGGCCCCTCCCCCTCCACCTGGGGAGGGGCTCATAGGGGAGGTTGGTTCGCTGTCTTCTATGTCAGAGTCTGGAGATTTTGGACCCCCTGGCATTCCCCCAGGTTGGGGCGTGCCCCCACTAGAAGTTGTACTAAGGTCCTGTGGGGATCCCACATTAGAGTCTGCATATTTACAACTTTGCACATTGCTCTGTGTCAGGGGAGCAGGTGTGATGGAGGGGGCGGTCGGGCCTCCCACCCCGGGACTTCGGTTTAGGCTGGGCCTTGCTGATTGAGAGAGGGTGGTGGAGGAAGAGGGTGGTGTGTAGTCTTGTGAAGGGGGTGCTGCTCCACCCATCATGGAGGAGTACTGCTGAGCATACCCCTGAGTGGCGGGGGAGTAGCATGATGGGTACTGCATGTTGTAATAGTCTTGTGGTGCTGCTCCTGCTACTGCTCCTGCCCCTGCTCCCTGCAGTTGGGCATTGGCCTCATAGCACTGCGCCAGGGTGTTCACGAACTGGTATGAACTCATATCCATCTTTAGGCTTTACCTCAACAAGCTGGGTTGAGTCGAACAGTGGCCGCGTTAATGATCGCGAGTAGCGGCAATTATGTCGAAACTTAAATCTTTATCACACTCAGATCACCATCAAATGCTGTAATATAGTTTAACAGCCGCACTTATAACTACAGGTAAAGGCACCGAGGGGTAAACATAATAATTCTACACCCCCGCCCCATCTCTTAAGTATGAGATTCACTTCCGAGATTTTCGTCAAATCACTTTACGCCAAGGGAGGTCGTAAATTATCCACAAGCAGATCTCAGGAATTTTTATATTCTCACGAGAAAATGAAAATTGGTTTAAACGGCACTCAGGACACTTGTTCAACTTGCTTCCTCGTTCGCGGACAATTCACAACTTCGGATCCTCGAGGCTTTTTCTTGTTGATATCAAAATCCGGTTTGCTTTCTTGGGTCGGACTAGTCTTGCCCGCGGTCGACTATTAGTAGTTGGACCTCCGATGTCTTTCACTTCATTCTCACTCAATTCTCTCGGTCCAGAAAAATATATTGCTTCTTTGAATTTCTTGGAGTTAGAAGTAATAAATTCTTTTAACTAACGGAATCTATCAAATCGGTATGCACAGACGTAATGGCCTTTTAAATACTTGCGTTGTTTTCGTTCTTTCTCGTCGCACCTCTTTTGCTTGATTATTTGTTTGTTTTTGCCGCTGAAGTATATTTGTTGCCGCTATGGACACCTTGCCTCTTTGGCTTACAGAACAATAATTATTCGGCAAAGCAACTCTTTCGTGCGGCTCGATCACCTAGCGCGCCGCCGCAGCGGCTGCCTTGTGCCCG
>calanus_finmarchicus_2.67241
GGGTTATTCTCATTGAGCGACCGACATAAAGGGTTAAGTTCCAGTTTTTATCGATAAAATGGCGTGAGAATGAGCTCAAAATTTTTCGACTCCATGCTTCCTAGATACGGTCTTGAGTCTGTGTCTCCAAATTTTCCAAAGTACAGCCCAAGTGAAAACTTTGCCCCCCATACAAGTGGAAGTGCAGTGGACTTTAGTGGAAACAAGATGTACCCTTACGTGAGTGTCGGCTCTCATGGCCAGCAGAGCCCTTTCGGAACTACCTCCTCCAGTGTGTCAAACCTGTCGGCAGGCTCCAGCTTCCCCGGCACGGTGTCCCCCACCCACCACAGTGTAGGGGAGGACAAGTCGTGCCGCTACCCCACCAACAACAACATGAACGACCCCGTGATGAACTACGCTGCCAGCCTGACTGGGGCGGCTAGCCCAGGGTCCACCATGGCTGCTGCAGCCCACTTCTACCAACAACAGGCCGCAGCAGCTGCAATGGATCCGGCAGGTCTTCATGGGTCTAGTGGTGGGGGTGGTCTTGGGGTTCCTGAGTCCACTAGGTACCCTTGGATGTCCATCACAGAACGCTTCATAAACGGCTCCCTACAGGGCTTTCCATGGGGAGGTCCGAACGGATGTCCACGAAGAAGGGGTCGACAAACTTACACAAGATTTCAAACCCTTGAGCTTGAGAAGGAGTTCCATTTCAACCACTACCTTACTCGGAGGCGTCGGATCGAGATCGCTCATGCACTCTGCTTGACCGAGAGACAGATAAAAATATGGTTCCAAAACAGAAGAATGAAACTCAAGAAGGAACTGAGGGCAGTAAAAGAAATAAACGAGCAAGAACGAAAAAAGAGGGACGATGGCCGACCAGATCAAGAAAAAATTGGCGGGATGCCAGAAAAGCCCAAGCTGGACGTGGGACCCCCCATCCCCCACCCACATCACCAGCAGCAACAGCAGCAGATGCAGCAGCATCACCAACAGCAGCAGTAGAAAAAAATTGCAAGAAATTTGCAGTAGCACAAAATTTGCATAAATAGAAAAAACCACGCACTAGAGATAGGTCGCTCAATCGGTTTAGCTCAAAATTGGTTTTAAAAGCCAAGGCAAGTCTAGTGTGCTTGAGAATCGTAACTAGTTTTCTGTATCCAAAACGAAACGAATATACGTAAAAGTACTAAGAAAAAACAATATACAACAAGATATACGTAAACAAATCTAGTGAAAACCAAGCTAATTTAAGTGAAGAAAAACTGTTAAAAATAGTTATACAATAATTATATTAAGCTTTCATTTAGCTTAGAAATGTTGACTACAAATGAAAAGGATGTATCCAAAAACATAAATAAAGGGTGCACCGTAAAAAAAAACATTTAAAATTTTGTGTTTGTAATATCTCGGCTTGACATGAGTAAACGATAAAATTCTTTCTCCTACCCCCATTAATTGAAATGGTATTATAAGGGGTAGGTACGAGAATTTTAAAGTTTTGATGTCGGTGAGCCGAGATATATCAAAAGTAAAATTTCACTTTTAGGTTTTTTATGGTGCACCCTTTATAAATCTATGTATCCAAATCCATGAAATAGCTTTACAAAAACTATTATGCAATAATTATGTTTCTCTTGTATCCAGATATTGAAATATTGTAAAGTTTTAATCTTGAAAAAAGCAAAGAAAACCAAACAATTGAAATCTTTTTAAGTCCAATTTTGTAAATAATTGTTTTTAACAAATATTATTATTAAATAGTTCTTCAAATTTCTTAATCAATTTCAG
>calanus_finmarchicus_2.71690
GTAAAATAATTTGCAGAAAAAAGGGGGGAAATTACCAGACTTCAACAAAATTAGCATTTTGAAAAAACATAATTTTGCTGATATGTTTCTAAGTCTTTAGTTGATTTTCATCATTTCTACATTGTTTGTGAATAAAACAGAATTGAAAAGAAACATCAATTAAAAACAACAGGTCAGAGTTATCTAAAAATGTAAAATACAATAAGAAAATATTTTTAATATGCATCTTCATTTTATTCTTCTGTGTGAAAAAACATGTATGTTATTATTGCAGTACTTTTTAAAGTTACATTTGACTTAAAATCATGATCAAAATAATACAAAAGTTATAACATGATGGAACGTCATGAGACACATGACGTCCCTTGACTAAATCATGACGTTGCGTCATGATATTTTTGACTTAGTCGTGACTAAAAATGATAATATTTGATCATGATCTGACTAGGAAATTTTTACAGATAATTTTTGGATTTGATGAGATCTTTAGGGGTTTGACTAGGTTATGTACATAATTATAACTGACAAAAGAGGCTGATAATAATATATAATAAAACATTGAAAATGCTGTTTTAAAAACTAAATATACATAAAATGCCTAAGATTTCAAAATGGAATGTTTTGAAGTTGGAGGTTTTTTAACAGCTTTAAAACTGTTAAATTGCACGATTTTGTAACAATAAAATGTGTATTTTATTTTTCATTTTTGAACCCATTCTTTTTTTCTAATTTAAATATTCTTGCAAATTATTCGCTTTTTACATCATCGAGAATAATTAATTCACAATTAAAGATTATTTGTCGGCTTATCACAGGGATATCTTAGGTTTTAATATGCATAGACCTTTAACTGGTTGAAAAAATTAAAGTAAAATTTTAATCTTAATTTTTGGTATCAATTAAATCTTTGGTAAAACAGAATAAACAAATATAAATGCCATGTTTTCTTTGGTAACTTGATTTTTGGTATGGAAATAATTGTAAAAGTTCTACTAGTGTGCTTTTTTGGTGCCCGTACATGAAATTTTGCAACATTGTTTATACTACTAAAATTGAAACAACTAGGAGTTGACAGGTTTTGAAATATAAAGACTAGAAAAAATCTAGGATTTTCTAACGACATATCTTAAAAAAGAAATAAAATAAAATGTCGTTTATGTTTACGTTTATGTTTGGCATTTTAGGAATTATTATGACGCTACCACAAAAATGTGGAGGCTCTGCCTTTGGTTCAATTGGCATTTTGTCAAAATTTTGAAATTTTATATCTTTAGAGAAAACATTGACTTTCATGTTTCTTTTAGATTATTCCATATTCCAAAACAGGTATAACAAATGTTTCTAATAATATAATATTTCATGATACGATAGACCTTCACTGGATTTTCACAAATTATATGAAAATAGTTTTTAAACAATTTAAATCTTCTAAAACTGAGTTTTTTTCATTTGTGACTAGTTGTCTTCGATTTTGTTACTAAGTTCATAAAGACTAGCTCGGAGCTGACGAATTTGGTTTTTTAACAAGGCCTGACTTTAGTCTTATGGTGTTGGTTTTGTTTGCAATGAAATGGAATTTTAAGGATCAAATTTTAATCCGGAGGATCTAAGCAATCATCATCGTCCAGAACCTCCTCTTCAGTCTCAAGAATCTCCTCATGGTTTTCCAATATAACTTGATCACTGTCATATTCTGAATCGTCCGTAACCGTAAGGTGGGCGGAGGCGCCACCTGAGGCGACAGTGAATGTCCCATTGGCAGCCGCGACCAAGCGGTCCCTGGGGATGATGTACACAGTGTGTGAGGGCCCAGGCGATGAGCCCCCCACACTGAGGTCATGTCACAAGTCCAGCTGGGCTGAAGAAAGGGACGTAGGTGAGAGATCTGCATTCTGTCCTATGTGTTGGACTACGGTAGCAGGTCCACCAGCGGTGGTCACTAGTACTGTTCTTGCTACCGTAGCTCCTTGAGGCACGTTGACATTGGAACCGTTATGGGGCGAGTCTTCTCGCCACTTGTCGACGGAGCGACGGCGAGCGTTCATGAAGAAATTTGAGACTGTGGAGGGGTCCAGGCCAAGTTGCCTAGCTATTGTAACCTGCATTTCTTTAGAAGGTCGCTTAGTTTCCTTAAAAATAGCCTGAAGTGTACGACGTTGGAGGTCCGTAAAAACCAATCGGGGCTTCTTGGGGGCCGATTGCTGCTCTACCACCTCCATAACGTCTTTCCTCTTGCACGCTGCAAAAGGATCTAGGACTTTCTGAACCTCCTTTGATTTTGGTGGGTGATCCAAAAAACCCGCTCCTGATCTGCCGCGGTCTTTTTCGGCAGCCGATTGTTGCATAACTGCTAACCGTAGAGCTGACATCCTCTGGAACTCTGGCTCTTGGAGCCATTTGAACATTCGCCTAAAGGTTTCACGGCCAGACTTGAGCTTTGACCAGGGTTTTGGGTTGCGGAGCAGATCAGAGAGGGTGCCTTGGGATCGACACAGCACTCTCTGTGCAAAGATAGCTTGGGGTATTGAATACCGTTTCAATTCAGCGGAGATGCGTTGGGCAAGTTCTTTTGTGTTGATCTCTTCGATTTCACCGTTTGAGGATGTAGAAGAATTTGGTGACTTCAATGAAGAATTCATTTGAGAATGGTGGGGTAAACTAGGATGGTGAAGGATTGTGGTAGGGGGTAGGATGGGAGAGGGGTGGGCAATTGACTGAGGAGAAGGCGGGGAAAGTTCTCTATGGTGGTGAGATAAGGAAGGGGAGGGGTGTGGCACTGGAGAAATGGTATGGGGTGAGACTGATGCCATACCGTTGAGACTTGGGTTGTGGGATGATGTCAAGGGGGTGGTGGTGTAGACTGTGTTGCTGTAGGTGGTGTTGATGTCTGAGGTGGGGGAGTGATCATTGTCAAGGTTGCTGGAGTTGGGAGAGAGATCGTGAGGGGATTGAGGATCCAAATTGCTTCTTGATGTATAGTCATATGGGTTAGGGGACATTGGCTTGTGCGGGGAATGAAGTCCATTCTGATGATAAGGCTGTGGGGAGAGGGTTCCCGGTGAGTGTTGTTGATGCATATGGGCATGTAGGCCATTGTTTTGTGAGTAATGTGGTGGGGACATGCCCATCGTCACCAGCTTGGTGTCGTAACTGTAGGGGGAGGCGAGAGAGATCTGCGCCAATGAGTTGTTTTGCATCACTGTAAAGGATCCCGATACATTTGGAGATGTAACAATTGGAGAGTATCCAAATTTTTCACCCATTTGGATGGATGAAATGGGTGGGAGGGGTCCGGGGGTGACGGGCTGAAGGGGGGTTAAGGTGGCATAATGACCCTGGAGATGGTATCCAGGTGGTGTCATTCTTCCGTTAACTGATGTAAGTGTTTGGTATGTGGGCTCCGACATGCGGAAATCAGATGTGTCTATCATCGTGTCTCCGTTGGCTCCGTTTTGGCCAGGCGCTGTGGCAAGTGTTCCAGTTCCTTCTGAGTTAAGCTCTGTTTCAATCGACGTATTATGGGTTTCAGGACCAGCTTCAGATTCAGGCTGTGAGTCAGTGACTACTGTCAGAAGTTCCTCTTTGACCCGAAGGTCTAGTGTATCTGCCACTTCAACGGCGGTGTTGTTAGGATCCCCCGGGCCCGCGGCGGCCGGACCCGGGTGAATAGTGACCAGGTGCGCCGTATTACCCACAACCACCACCCGGCGTTGGATCCCCCCTCCCCCTTCCCGCGCAGCTGCCGCCACAACAGCCTGAATTTCTTGCGCATGTGCATGCCGTGCAAAAGCTGTGACAGTAACTTCACCGGCCTCGCCAGCTGTCGTATCGATCGCAGCTTGCACAATTTCTTCTGTGTGGTTCTCAACTATGGCCTCTGTCCCAACCTCTCCATGTATTTCCTCCATTGCTTCCTCCAAGCTCATTCTGCTCCTGCTCCGCCCCTCCTGGTTCACTCGTCTCTGGCCTCACTATGCACTCAATTGTATCACTTAATTCACAAAAATCACAATAAAACACAAATTATCACTCCTCCTGTTGGAGGTCACTGGTCGCCATGTTTGCTGGAGGTTTCAACTGCGGTTCTGTTCTCGTTGTAGAATCTGGCCTGGCTCGCCTGTCATGCACTGACGTCATGTAAGGCCCTAGGTCTTTCTTTTCTATCAACAACAAACCTTTAAGCAGCTTTTGACAGGCTTAGGCACACCTGTGCACCAAATGTGCTGAATTTTGCGTTCTTGCACTCCAGTCCAACGCGACCA
>calanus_finmarchicus_2.71691
GTAAAATAATTTGCAGAAAAAAGGGGGGAAATTACCAGACTTCAACAAAATTAGCATTTTGAAAAAACATAATTTTGCTGATATGTTTCTAAGTCTTTAGTTGATTTTCATCATTTCTACATTGTTTGTGAATAAAACAGAATTGAAAAGAAACATCAATTAAAAACAACAGGTCAGAGTTATCTAAAAATGTAAAATACAATAAGAAAATATTTTTAATATGCATCTTCATTTTATTCTTCTGTGTGAAAAAACATGTATGTTATTATTGCAGTACTTTTTAAAGTTACATTTGACTTAAAATCATGATCAAAATAATACAAAAGTTATAACATGATGGAACGTCATGAGACACATGACGTCCCTTGACTAAATCATGACGTTGCGTCATGATATTTTTGACTTAGTCGTGACTAAAAATGATAATATTTGATCATGATCTGACTAGGAAATTTTTACAGATAATTTTTGGATTTGATGAGATCTTTAGGGGTTTGACTAGGTTATGTACATAATTATAACTGACAAAAGAGGCTGATAATAATATATAATAAAACATTGAAAATGCTGTTTTAAAAACTAAATATACATAAAATGCCTAAGATTTCAAAATGGAATGTTTTGAAGTTGGAGGTTTTTTAACAGCTTTAAAACTGTTAAATTGCACGATTTTGTAACAATAAAATGTGTATTTTATTTTTCATTTTTGAACCCATTCTTTTTTTCTAATTTAAATATTCTTGCAAATTATTCGCTTTTTACATCATCGAGAATAATTAATTCACAATTAAAGATTATTTGTCGGCTTATCACAGGGATATCTTAGGTTTTAATATGCATAGACCTTTAACTGGTTGAAAAAATTAAAGTAAAATTTTAATCTTAATTTTTGGTATCAATTAAATCTTTGGTAAAACAGAATAAACAAATATAAATGCCATGTTTTCTTTGGTAACTTGATTTTTGGTATGGAAATAATTGTAAAAGTTCTACTAGTGTGCTTTTTTGGTGCCCGTACATGAAATTTTGCAACATTGTTTATACTACTAAAATTGAAACAACTAGGAGTTGACAGGTTTTGAAATATAAAGACTAGAAAAAATCTAGGATTTTCTAACGACATATCTTAAAAAAGAAATAAAATAAAATGTCGTTTATGTTTACGTTTATGTTTGGCATTTTAGGAATTATTATGACGCTACCACAAAAATGTGGAGGCTCTGCCTTTGGTTCAATTGGCATTTTGTCAAAATTTTGAAATTTTATATCTTTAGAGAAAACATTGACTTTCATGTTTCTTTTAGATTATTCCATATTCCAAAACAGGTATAACAAATGTTTCTAATAATATAATATTTCATGATACGATAGACCTTCACTGGATTTTCACAAATTATATGAAAATAGTTTTTAAACAATTTAAATCTTCTAAAACTGAGTTTTTTTCATTTGTGACTAGTTGTCTTCGATTTTGTTACTAAGTTCATAAAGACTAGCTCGGAGCTGACGAATTTGGTTTTTTAACAAGGCCTGACTTTAGTCTTATGGTGTTGGTTTTGTTTGCAATGAAATGGAATTTTAAGGATCAAATTTTAATCCGGAGGATCTAAGCAATCATCATCGTCCAGAACCTCCTCTTCAGTCTCAAGAATCTCCTCATGGTTTTCCAATATAACTTGATCACTGTCATATTCTGAATCGTCCGTAACCGTAAGGTGGGCGGAGGCGCCACCTGAGGCGACAGTGAATGTCCCATTGGCAGCCGCGACCAAGCGGTCCCTGGGGATGATGTACACAGTGTGTGAGGGCCCAGGCGATGAGCCCCCCACACTGAGGTCATGTCACAAGTCCAGCTGGGCTGAAGAAAGGGACGTAGGTGAGAGATCTGCATTCTGTCCTATGTGTTGGACTACGGTAGCAGGTCCACCAGCGGTGGTCACTAGTACTGTTCTTGCTACCGTAGCTCCTTGAGGCACGTTGACATTGGAACCGTTATGGGGCGAGTCTTCTCGCCACTTGTCGACGGAGCGACGGCGAGCGTTCATGAAGAAATTTGAGACTGTGGAGGGGTCCAGGCCAAGTTGCCTAGCTATTGTAACCTGCATTTCTTTAGAAGGTCGCTTAGTTTCCTGAAACAAGATGAAAAAACGATGGATTTGGCGCAGTTTGGACGGAAAACGATTATTGCTTTCGCACTGGGATTTGGCCCTTGAGTCGTTTCATTCTCAAAGCCTTAGTGAATTTCTTTGGGTATAAAATTGATATGGTTTAGGCCAACAATGGCTGTTTGTTTAGTCTGTTTTATCCAGGTATCTTGATCAAGATAGGGTTGGGTTCTTGTAGGCACTTCCGATAATTGATTGACTAGTACTTTGACAAATTTAGGTACATGTCGAGGGAAAGTGTTGGAGTTGAGTATGGGTGTTGTGAACTGGCCCGGGTATGGCGGTCATGTTGTGGTATTGTGGTTCTCCACCCAAACTGGTCATGTGGCTATCAAAATCTTGGTATCCATGGTCCATTCCATCATTGCAGTCATAGACTTCATATTTAATATTGGCATTCTGATCGTCGGCATCTTGATCGTCATCCATTTCTTCAGGACCATCCCTCCACTTGTCGTGGGACCTGCGGCGGGCGTTCATGAAAAAGTTTCCGACGGTGGTTGGTTCGAGCCCGAGCTGTCGAGCTATTGTCACTTGCATCTCCTTGGAGGGTCTCTTGGTCTCCTTAAAAATAGCCTGAAGTGTACGACGTTGGAGGTCCGTAAAAACCAATCGGGGCTTCTTGGGGGCCGATTGCTGCTCTACCACCTCCATAACGTCTTTCCTCTTGCACGCTGCAAAAGGATCTAGGACTTTCTGAACCTCCTTTGATTTTGGTGGGTGATCCAAAAAACCCGCTCCTGATCTGCCGCGGTCTTTTTCGGCAGCCGATTGTTGCATAACTGCTAACCGTAGAGCTGACATCCTCTGGAACTCTGGCTCTTGGAGCCATTTGAACATTCGCCTAAAGGTTTCACGGCCAGACTTGAGCTTTGACCAGGGTTTTGGGTTGCGGAGCAGATCAGAGAGGGTGCCTTGGGATCGACACAGCACTCTCTGTGCAAAGATAGCTTGGGGTATTGAATACCGTTTCAATTCAGCGGAGATGCGTTGGGCAAGTTCTTTTGTGTTGATCTCTTCGATTTCACCGTTTGAGGATGTAGAAGAATTTGGTGACTTCAATGAAGAATTCATTTGAGAATGGTGGGGTAAACTAGGATGGTGAAGGATTGTGGTAGGGGGTAGGATGGGAGAGGGGTGGGCAATTGACTGAGGAGAAGGCGGGGAAAGTTCTCTATGGTGGTGAGATAAGGAAGGGGAGGGGTGTGGCACTGGAGAAATGGTATGGGGTGAGACTGATGCCATACCGTTGAGACTTGGGTTGTGGGATGATGTCAAGGGGGTGGTGGTGTAGACTGTGTTGCTGTAGGTGGTGTTGATGTCTGAGGTGGGGGAGTGATCATTGTCAAGGTTGCTGGAGTTGGGAGAGAGATCGTGAGGGGATTGAGGATCCAAATTGCTTCTTGATGTATAGTCATATGGGTTAGGGGACATTGGCTTGTGCGGGGAATGAAGTCCATTCTGATGATAAGGCTGTGGGGAGAGGGTTCCCGGTGAGTGTTGTTGATGCATATGGGCATGTAGGCCATTGTTTTGTGAGTAATGTGGTGGGGACATGCCCATCGTCACCAGCTTGGTGTCGTAACTGTAGGGGGAGGCGAGAGAGATCTGCGCCAATGAGTTGTTTTGCATCACTGTAAAGGATCCCGATACATTTGGAGATGTAACAATTGGAGAGTATCCAAATTTTTCACCCATTTGGATGGATGAAATGGGTGGGAGGGGTCCGGGGGTGACGGGCTGAAGGGGGGTTAAGGTGGCATAATGACCCTGGAGATGGTATCCAGGTGGTGTCATTCTTCCGTTAACTGATGTAAGTGTTTGGTATGTGGGCTCCGACATGCGGAAATCAGATGTGTCTATCATCGTGTCTCCGTTGGCTCCGTTTTGGCCAGGCGCTGTGGCAAGTGTTCCAGTTCCTTCTGAGTTAAGCTCTGTTTCAATCGACGTATTATGGGTTTCAGGACCAGCTTCAGATTCAGGCTGTGAGTCAGTGACTACTGTCAGAAGTTCCTCTTTGACCCGAAGGTCTAGTGTATCTGCCACTTCAACGGCGGTGTTGTTAGGATCCCCCGGGCCCGCGGCGGCCGGACCCGGGTGAATAGTGACCAGGTGCGCCGTATTACCCACAACCACCACCCGGCGTTGGATCCCCCCTCCCCCTTCCCGCGCAGCTGCCGCCACAACAGCCTGAATTTCTTGCGCATGTGCATGCCGTGCAAAAGCTGTGACAGTAACTTCACCGGCCTCGCCAGCTGTCGTATCGATCGCAGCTTGCACAATTTCTTCTGTGTGGTTCTCAACTATGGCCTCTGTCCCAACCTCTCCATGTATTTCCTCCATTGCTTCCTCCAAGCTCATTCTGCTCCTGCTCCGCCCCTCCTGGTTCACTCGTCTCTGGCCTCACTATGCACTCAATTGTATCACTTAATTCACAAAAATCACAATAAAACACAAATTATCACTCCTCCTGTTGGAGGTCACTGGTCGCCATGTTTGCTGGAGGTTTCAACTGCGGTTCTGTTCTCGTTGTAGAATCTGGCCTGGCTCGCCTGTCATGCACTGACGTCATGTAAGGCCCTAGGTCTTTCTTTTCTATCAACAACAAACCTTTAAGCAGCTTTTGACAGGCTTAGGCACACCTGTGCACCAAATGTGCTGAATTTTGCGTTCTTGCACTCCAGTCCAACGCGACCA
>calanus_finmarchicus_2.73068
CGGCACTGACATAATCTTAAAATAACACTAATAGATTTAATTGGAAATAAATAATAATTTGAATAGAAAATTTGCTTGAATACCACAGATATTAGTTTCTAAAGGATTCCATTTTTGATCACGATGAGTTGTTACAAAAATATTTTAAACTTCATATTCGCGACTAGTTTTAAAGTTGCTACATTAATCTTTAACAGCAATGACAAACGAAAATATTGACACAGCTAACAGCAATACTCTACTTTGACAATTTCATATTTGGTAAGTCAACATGATCGAATATGACCCTCTTCAGTTGGTTGATGTGATGGTGGTGGGTCACCTCACGGCCAGGGGGTAGGGGGGGAAGTATGCTAGTCATATCACTTTCAGAACTTGTGTTCATCTGGGACCCTTGAACCGGCCTTGGTGTCTCGAATCCCTCATTTTGTCACCAAACCATTTGGTCAGGGAGTTCTTGTCCCTCGCAGATCGATCCTGAGGAACCAAAGTCTTGATGATGGCTGACCATATCTTGTTGCAATCTGGACATATCCATGGACATGTTGAAGGGCGAGTCTGACATTGCCTTGGCTGACATGTTGAATGGCATGTCAGACATGGCGGACATCGCTGACATGGCCTTATTGTCAGAGATGCTAGTTGGCAGGGGGAACTGGTCAGGGTTCAGGCAACCACTCATTGGAAGCGGCTGCTCCATTCCGGGAACCAAACCTGGGTGGATGAAACCAGGATGCGAACCAATGAATCCCATTGGACCACCTGGGAAGAAGTCAGATGGATGTCCTGGAAACCTCCCTCCATAACCAAAATCACCAAATGGACCTCCGAAAAATCCTCGGGGAAGCATCCCATGCGATAGTTGCTTCATTCGGCGTTCTTTGGACCTTTTGTTCTGGAACCAGACCTGAATCACTCTCATACTGAGACCGGTTTCTTTAGCAAGCTGTTCTCTTATGTGCCTGGTCGGCTTGGGCGTTTGATTAAATGCTGTTTTTAAGACCTCAAGTTGTTTGGCTTTTATGGTTGTCCTAGGGCCTCTTCGTTTGCCCCCTGTGGCGTCTGGGGACCTGTTTTCTTGCTCGAGTTTGTCAACTTCTGAGGGTGGTTCACTGCAGTCCATTTCTCCGTATTCGCCCTCTTCTGTTTTGATTTTAGTAAGCATCCCATTTTCTAGAAGGTTGTTATTGGTTTCAGATAGTTTATTATTTAGGGGGGAATCAGGAGGTCCTCGAGGAGGTGACTGAGAAGGAAGTGAACATGGGGGAAGAGGAGACTCATGACATGAGCTGCCAAGGGGCGTTATCGACAGTTTCTCATCAATTTCTTCCTCATCATCAGAGAAAAGTAGATCTTGGTTGTTTTTAAGATTAAAGTAGTCTTCCTTGCATAGGAACTTGTCTTTGTCAAGAATGTAAAGCTCCTCCCCCGTGGAGAGCTGCTTCCTGCAGATGTGGCACATAAAGCACTTCAAGTGGAAGACCTTGTCCCTGGCCTTCCTCACAAGGTCGCTTGGCGAGATGCCCTCAAGGCACCCCCCGCATCTTGGACCGTATAGCCTATAAAAGTCCTCTTTACAAAAAATATTTCCATCTCTGAAGAAGCATTTATGGTCCAGAAGGTCTTGACAATGATGACATCGGACACAATCTACGTGCCATTGTTTTTCCAGAACAGTCAATAGAAACCTGTCCAAGATTGGCTTCCCACATCCGAAACAGCAGGAAAGGGTCATGCTGTCCCTAAAGGTGAAGCTCTGTCGCTCAAACATGAGGTTTCGTTATTTCTATATCTAGCATTTTATTCGCGGAACCTCGATCATGATCCCGGGAGTCAATTTCCACGAATTAGCTATGTTCTTGTTTGCGACTATTATTATGAGCAAAAACGTTCAAATTCAGCGGGTTTTAATTGATTTTCGTTTTATTGTTTACAATTCAAAATGATATATACTAGGTTTTATGATGATTGTTCTTTATTACTTCGTTTTATTATGATTTATTCACAATCGGCTTTCAGTTTTTAAACAGATTTCAATGAATGTTTCGTGTTGTTGTCTGTTCTGCATTCAACTTTTTAAAATCTGTTGATTAATTGTTTTATGGCTTGTTTTACTAGATAATTTTCTAATTAATTTATCATTTCCTTTGACACGGCAAGAGTTCATTCGCGCTTTCGATAAATCGTCGCAAAAAAAATTCTTTGTGTTTTTTGTCAGTTTTCCGGTCAATTTTTAATTTCCGATTTGAGGCCCATCAACTTCCGCATATTTGCGTATCTGCTCACACCCCACTCCTGACCCA
>calanus_finmarchicus_2.76463
CTAGATTATATTTCAATTTCTTGCATGTTACCAGTAGTTTTACATAATTTTAACACATCATACAATAATAAAAGACAGTGGTATGCACTCTTGGAGAGACATCTTTGTTTTTGCCATTTATCACAGGTGGTTGAGCAAACATTTAAAATCCTTCAGAGGTTAATCACTCTATTGTCAACAAATTTTTACACTCTTTTGATTTTCAAGACTAGATTTTTCAACCTCTGTCTGTACAGGTTTTGAACTATCTGACTTTTCCTTTGCTTTTGATTCTAAGATTGGTTGGAGGATTCTTCTTCTGGCATTTATAAACCAGTTGTTAACCTGCAATACGGACAGCTTTGTCTGGCGGGCAAGAGTCTGCTTTTCTTTATCATCTGGGTACGGATGCACTAGGTGCTGAAATAACCAAGACCTTAAAAGGTTGGTTGATCTCCTTGGAAGAGAAACTTTTCTTTGAAACGGCAGAGACTCCCGATGAGTACAGCTTTGTAAATTATTTTCATAATAATGGTTCTGATAATATTTGTTGGAAAATTGTGCTCCAACAGCTCCTAAAGTGGTTGCGCCGGTTACTTCCTGTGAGTTCCATTGCGCATGTTGCTGTTGGGAAGGGGGTTGGTAAAATTGGACGGAATTTTGAGGCGGTGCGAAGGGGTGGTAAGTGTTGGTGTGACTGAGCGGGGGTAATTGACTGGTACTGTATTCTTTGGTTCTGTTGTGCTGGGGGTGGGGGGAGGGTTGGACTAATACTGCCCATTATACTGTTGTGGGAAATACTGCTGACTATTCCTTGCCACCCCACTACTGTCATCACTGTCATACCCGCTACACTCAGTCCTCAGCAGGTTCTCACTCTGCATCTTCCCTTTCAAGCATGTGATGTACCGGTTGCAGAAGTCCTTGCACAACTCCTGCACCTTCTCCAGCTCCAGCAGGTGGATCCTCAACACCTGGATGGAGCTGACCATGAGGTCATCCACTTCCTTATTGTCTGTAAAGAATGGTTTCTTGTCTCTTTGCTGGTGTTGGACAAAAGTCTGAATGTCCACATTGAAAGACTCACTGGATGGGCACTCAGGTGACTGAGTAGCAAGCTCACACTTCTCAAACAAGAGGGCTAGGAGGGGGAACAAGGGGTGCTTGTAGATAGATCTCTTGTCCTGTTCCAGTCTTGCCGGGTCCTCTGATGCCAGGTAAGGCTGTGCTGATGCCGCTGAAGGCACAGGGGTGGGTTTGACAGAGTTTTGTTGGGGATCCTTTCTATTGGCATAGCTAGAAGTCATCATTCTGTATGAAAGTGTAATGGCATTCTCTTGTAGAAGTGAA
>calanus_finmarchicus_2.77627
CGATCCGCTGCTGTTGTTCGCCACCTGGTTCGCCTGTCTTTGGGTGTTCTTCTTGGACTTCATCCTCCTGTTCTGGAACCAAATCTTGATCTGTCTCTCCGTTAAGTTTAAGTTCCTCGCCAGTTCCCACCTTTTTTGTTTGGAAACATATGCATTGAATATGTATTCTTTTTCGAGTTCGGCTAATTGAAATTTTGAGTAAGGCTTGCGCTTTTTTCGGACACTAACATAGCCTGTCCAGTGGTTAAGGGGGCTTCCAAGACCCGCAGGCGGGAAGAAAAAACCATGAGGGGGGTGTGTGTAGAGTCCTTCCGGAGGGTACTGGCTTAACCTAGAGTAGTCGGGGTGGAAGGTCTCCCCTCCTGTCACATGTCGGGTGTCAGCGAGGCTGTATGGGTGGGGGTGCTGGGCGTAGGCGTTCCATGAGGCCTGGTGAGGGGCCGGGGCGCAGACCTCCCCTGCTACTGAGGTAGGGCTGCAGATCCCCGGGCTCGGGTACTTGTGGTCGTAATTGTTCCACAGGAATGGCTTGGTGTCCACTGATACTCCACTCCTGGTGAGCACGTCCCTCACTTCCTTGCTCATGGGGGTCCTCGCTTCCATTTGCATTTGCAAGTTGTCAAACTGGGAGGGAAAACTCAAGGAGGTGAGGTCCGCCTGCCTGCTTCTCTCCGCCAAGGAGGAGGCGTAGTGGCTTGGAGGGTAGGCTGTCATTCCTTCTCTATACGGACTAATTGCGGAATCCAGAAAGTTTGTTCCAGTCGCGGAGCTTCCGCTGTTGTCCTGATTCTCAGGTTCTTGATGATTTTCTGTGGGGTTGTGGACCATCACCCGCTCACCTAGACCTGCAAGCTCTTCATGGAGATGAGGTTTGCTGTCTATTGGCAGAGCACTTGTGACATGAGGGTACCCTGGCCACGCTTGTCTTCCGTCTTGGGCGAGCAGCCTCTTCGCAGCTGGGATGTGGATTTGCTGCTGGAGGGGCGAGGTGTCCACCTTGGTGGGGGAGGATCCCGCGCTGTACACGGCTAGGCTACCATTCATTGACATTGTGAGCAACACCTTAGCCGTATCTCGGGCATCTTAACTCCAGGACAATGTTTTACAATTTGATTGTTTACAATTTCACACTTTTGTTGTAAAAATTTGCAACGGCTGAGTTTTGTCACCATTAACTAAGAACCGGAGTCCGACTTTTCCGAACTTTTTTCGAACTTTTCGTTAAGTCATAAAGTAGTACATAACTGGTCAAGTTGGTACAATTTTGATAGAGTTATAAAGAGGAGAAACTGACACACACGGCTCTCTCACTCGGCCAGTTACAACTGTGAAATCCAGAGGTTT
>calanus_finmarchicus_2.77628
CCTGTGCTTGTTGGCTGTGTCCATGGGACCCGCCCCCCTCCGACCCGCTGCTGTTGTTTGCCACCTGGTTTGCCTGTCTTTGGGTGTTCTTCTTGGACTTCATCCTCCTGTTCTGGAACCAAATCTTGATCTGTCTCTCCGTTAAGTTTAAGTTCCTCGCCAGTTCCCACCTTTTTTGTTTGGAAACATATGCATTGAATATGTATTCTTTTTCGAGTTCGGCTAATTGAAATTTTGAGTAAGGCTTGCGCTTTTTTCGGACACTAACATAGCCTGTCCAGTGGTTAAGGGGGCTTCCAAGACCCGCAGGCGGGAAGAAAAAACCATGAGGGGGGTGTGTGTAGAGTCCTTCCGGAGGGTACTGGCTTAACCTAGAGTAGTCGGGGTGGAAGGTCTCCCCTCCTGTCACATGTCGGGTGTCAGCGAGGCTGTATGGGTGGGGGTGCTGGGCGTAGGCGTTCCATGAGGCCTGGTGAGGGGCCGGGGCGCAGACCTCCCCTGCTACTGAGGTAGGGCTGCAGATCCCCGGGCTCGGGTACTTGTGGTCGTAATTGTTCCACAGGAATGGCTTGGTGTCCACTGATACTCCACTCCTGGTGAGCACGTCCCTCACTTCCTTGCTCATGGGGGTCCTCGCTTCCATTTGCATTTGCAAGTTGTCAAACTGGGAGGGAAAACTCAAGGAGGTGAGGTCCGCCTGCCTGCTTCTCTCCGCCAAGGAGGAGGCGTAGTGGCTTGGAGGGTAGGCTGTCATTCCTTCTCTATACGGACTAATTGCGGAATCCAGAAAGTTTGTTCCAGTCGCGGAGCTTCCGCTGTTGTCCTGATTCTCAGGTTCTTGATGATTTTCTGTGGGGTTGTGGACCATCACCCGCTCACCTAGACCTGCAAGCTCTTCATGGAGATGAGGTTTGCTGTCTATTGGCAGAGCACTTGTGACATGAGGGTACCCTGGCCACGCTTGTCTTCCGTCTTGGGCGAGCAGCCTCTTCGCAGCTGGGATGTGGATTTGCTGCTGGAGGGGCGAGGTGTCCACCTTGGTGGGGGAGGATCCCGCGCTGTACACGGCTAGGCTACCATTCATTGACATTGTGAGCAACACCTTAGCCGTATCTCGGGCATCTTAACTCCAGGACAATGTTTTACAATTTGATTGTTTACAATTTCACACTTTTGTTGTAAAAATTTGCAACGGCTGAGTTTTGTCACCATTAACTAAGAACCGGAGTCCGACTTTTCCGAACTTTTTTCGAACTTTTCGTTAAGTCATAAAGTAGTACATAACTGGTCAAGTTGGTACAATTTTGATAGAGTTATAAAGAGGAGAAACTGACACACACGGCTCTCTCACTCGGCCAGTTACAACTGTGAAATCCAGAGGTTT
>calanus_finmarchicus_2.77629
CGATCCGCTGCTGTTGTTCGCCACCTGGTTCGCCTGTCTTTGGGTGTTCTTCTTGGACTTCATCCTCCTGTTCTGGAACCAAATCTTGATCTGTCTCTCCGTTAAGTTTAAGTTCCTCGCCAGTTCCCACCTTTTTTGTTTGGAAACATATGCATTGAATATGTATTCTTTTTCGAGTTCGGCTAATTGAAATTTTGAGTAAGGCTTGCGCTTTTTTCGGACACTAACATAGCCTGTCCAGTGGTTAAGGGGGCTTCCAAGACCCGCAGGCGGGAAGAAAAAACCATGAGGGGGGTGTGTGTAGAGTCCTTCCGGAGGGTACTGGCTTAACCTAGAGTAGTCGGGGTGGAAGGTCTCCCCTCCTGTCACATGTCGGGTGTCAGCGAGGCTGTATGGGTGGGGGTGCTGGGCGTAGGCGTTCCATGAGGCCTGGTGAGGGGCCGGGGCGCAGACCTCCCCTGCTACTGAGGTAGGGCTGCAGATCCCCGGGCTCGGGTACTTGTGGTCGTAATTGTTCCACAGGAATGGCTTGGTGTCCACTGATACTCCACTCCTGCTTCTCTCCGCCAAGGAGGAGGCGTAGTGGCTTGGAGGGTAGGCTGTCATTCCTTCTCTATACGGACTAATTGCAGAATCCAGAAAGTTTGTTCCAGTTGCGGAGCTTCCGCTGTTGTCCTGATTCTCAGGTTCTTGATGATTTTCTGTGGGGTTGTGGACCATCACCCGCTCACCTAGACCTGCAAGCTCTTCATGGAGATGAGGTTTGCTGTCTATTGGCAGAGCACTTGTGACATGAGGGTACCCTGGCCACGCTTGTCTTCCGTCTTGGGCGAGCAGCCTCTTCGCAGCTGGGATGTGGATTTGCTGCTGGAGGGGCGAGGTGTCCACCTTGGTGGGGGAGGATCCCGCGCTGTACACGGCTAGGCTACCATTCATTGACATTGTGAGCAACACCTTAGCCGTATCTCGGGCATCTTAACTCCAGGACAATGTTTTACAATTTGATTGTTTACAATTTCACACTTTTGTTGTAAAAATTTGCAACGGCTGAGTTTTGTCACCATTAACTAAGAACCGGAGTCCGACTTTTCCGAACTTTTTTCGAACTTTTCGTTAAGTCATAAAGTAGTACATAACTGGTCAAGTTGGTACAATTTTGATAGAGTTATAAAGAGGAGAAACTGACACACACGGCTCTCTCACTCGGCCAGTTACAACTGTGAAATCCAGAGGTTT
>calanus_finmarchicus_2.77632
CCTGTGCTTGTTGGCTGTGTCCATGGGACCCGCCCCCCTCCGACCCGCTGCTGTTGTTTGCCACCTGGTTTGCCTGTCTTTGGGTGTTCTTCTTGGACTTCATCCTCCTGTTCTGGAACCAAATCTTGATCTGTCTCTCCGTTAAGTTTAAGTTCCTCGCCAGTTCCCACCTTTTTTGTTTGGAAACATATGCATTGAATATGTATTCTTTTTCGAGTTCGGCTAATTGAAATTTTGAGTAAGGCTTGCGCTTTTTTCGGACACTAACATAGCCTGTCCAGTGGTTAAGGGGGCTTCCAAGACCCGCAGGCGGGAAGAAAAAACCATGAGGGGGGTGTGTGTAGAGTCCTTCCGGAGGGTACTGGCTTAACCTAGAGTAGTCGGGGTGGAAGGTCTCCCCTCCTGTCACATGTCGGGTGTCAGCGAGGCTGTATGGGTGGGGGTGCTGGGCGTAGGCGTTCCATGAGGCCTGGTGAGGGGCCGGGGCGCAGACCTCCCCTGCTACTGAGGTAGGGCTGCAGATCCCCGGGCTCGGGTACTTGTGGTCGTAATTGTTCCACAGGAATGGCTTGGTGTCCACTGATACTCCACTCCTGCTTCTCTCCGCCAAGGAGGAGGCGTAGTGGCTTGGAGGGTAGGCTGTCATTCCTTCTCTATACGGACTAATTGCAGAATCCAGAAAGTTTGTTCCAGTTGCGGAGCTTCCGCTGTTGTCCTGATTCTCAGGTTCTTGATGATTTTCTGTGGGGTTGTGGACCATCACCCGCTCACCTAGACCTGCAAGCTCTTCATGGAGATGAGGTTTGCTGTCTATTGGCAGAGCACTTGTGACATGAGGGTACCCTGGCCACGCTTGTCTTCCGTCTTGGGCGAGCAGCCTCTTCGCAGCTGGGATGTGGATTTGCTGCTGGAGGGGCGAGGTGTCCACCTTGGTGGGGGAGGATCCCGCGCTGTACACGGCTAGGCTACCATTCATTGACATTGTGAGCAACACCTTAGCCGTATCTCGGGCATCTTAACTCCAGGACAATGTTTTACAATTTGATTGTTTACAATTTCACACTTTTGTTGTAAAAATTTGCAACGGCTGAGTTTTGTCACCATTAACTAAGAACCGGAGTCCGACTTTTCCGAACTTTTTTCGAACTTTTCGTTAAGTCATAAAGTAGTACATAACTGGTCAAGTTGGTACAATTTTGATAGAGTTATAAAGAGGAGAAACTGACACACACGGCTCTCTCACTCGGCCAGTTACAACTGTGAAATCCAGAGGTTT
>calanus_finmarchicus_2.78337
GGCCCGGCGAATTACCAGTGTCGATTTATTACGTGTGACACAATAAAAAGGGGGCGGGTGCAATTATTATTTTATAAAAAATAATTGAAAAATAACCAATAAATGTCAAAATTACACATTAAATTGTGAGAACGTGATCCATTAGGCTGTTGGACAAGAAAATTTATTGCAACATGCCTTTGTAAATTGGAGTTTTCTTCCAATTCTCTCACCCAGGAAGATTTATGACCTACCTGACCATGTTGATGGTGTGTACACACTGCGAGAAGCCCATCTTGGACAAGTATGTGCTGACAGTACTGGAGAAGCCCTGGCATCCAAACTGTGTACGCTGCACAGAATGTGGGTTCATTCTCAATGAAAAATGCTTCTCAAGGGACGGAAAAATCTACTGCAAGGAGGACTTTTACAGGAGATTTGGACCAAAATGCAGTGGCTGTGGCCTGGGAATAAGTCCCCAAGACTTGGTTCGCAAGGCCAGAGAAAAAGTTTTCCATCTGAAGTGCTTCACTTGTTTTGTTTGTCACAAGCAGTTGGTCACTGGAGAGGAGTTGTATGTGGTGGGCGATACTAAATTTGTGTGCAAGGAAGATTACACTCACAGGGATTTAAATGACTCCTTTTATGATGAGGATGAAGACTTGGACGAGGATACTGGGTTAGATGGAGACGAAAGCTATCTTGGACCAAAGATTGGGGAGGCCAACAATAACAGCTTACTTGGACTTTCACCAGGAATGTCACCTGGGTCTGCCCTTGACAAGACACCCCCCATGGCAGATTCATCAACCGAAAGAGATCTTATGAATGATTCGGAAGGTTCAGTTAATGGTGATGTTGATGATGATTCCAAGGGCTATAAAAATGAAGACGGTCCTGGAGGCACTAAACGAAGAGGGCCACGCACAACTATAAAAGCAAAACAACTTGAAGTTTTAAAGACAGCATTCAACCAAACACCCAAACCCACTCGCCACATACGCGAACAACTGGCAAAAGAAACAGGGCTTCCTATGAGGGTGATTCAGGTCTGGTTTCAAAACAAAAGAAGTAAAGAACGACGAATGAAACAACTCGCTGGGCGGGGAGGAGGGTTCTTTGTGGGAGGAAAAAGAATGAGAGGCTTTGGCATCGGACCACCAGGTCTTGATGATGGAAGATTCGCTTTTTATGATGGAATGGGTCCAGAGTTTGGGTATCCTGGTGGGAGATTTCCTGGAGACTTCTTTCCAGGTGGTGGTCCTGGTGGTCCGCCACCAAATATGAGTTTCAACCCAGCAGGGACTCCAACTTCAATGGAGCAACCTTTACCAATGAGCTTGCCTCCTCTTATTCCAACAGATTTTGGATCTTCACTTGGCCCAGGTGTTCCTGAAAACTTTTCCTTGGGTCCCCCCGGATCATCTTTTCCTGGAGACATGAACACTCCTCTACCTCCAAGATCTGCAACCCCTGAAAACATACGAAACATCAGTCCAAACTCTTCCATTGCAGGAGGTTTTTCTAATCAAAATGTAGATGAGGGAATTGGTGTCTGGTAGTTCAGCCTAAACCTGTCTTGCTGTCAGACTAGAACAAAGTGATACCCAAGAAATTATCAATGCAGATAGACCTCAGACCGTGTCATGTTTGGTTCCAGGGTCCACCAAGATGAAGAACTGTGCATAGTGCCAAAGTGATCCAAGAAAATTCTGATGGTACAAGAAATCCAGTGATTGCTTATGGCGTGTGCCGTAGTGGCCTAGGGGCTATACTTTTCAGTTATTATGTCAGTCG
>calanus_finmarchicus_2.78452
GTTCGTGAGGTCTGTGAGGCAACACCAGAGCGGCACATGTTTTTTAGGATTCGTGAAAGTTTTGATGAGTTAGTGTGTTTGAGAGATAATTAAATAAAAGCTTGGTCAAGGTTGCTGCAGTCTTTTCTCCAGATCCGCCATGAATTTATAATCTGTTACGCATACAAACAAGAACCTGAACAAAAGTGCATTTAAGTTTATTTAGCGGAAAAGCGGAGTTGGATTAATAGGCACAGAAGACAACAGTTAAAGTTAAAACCGGGAAGGTGAAGTTTTCAGCTGGATTTCCCACCAAACTTCACGATTTGTCCTTTTGAAGCCCCGGGAGGCGAGACTAAGGGCCCTCCTTTCCACCCCGGGGACCCAAAACCCATTCCGCGACAGATAGAGGTGGTTGCAGGCAAGCTGGGCCGGGAGGGGATGTCGGAAAGCTCACATGGCGACTGGTGCAGTACCTGCGTAGGTTGTGGTGGTCTTATCCAAGACCAGTTCATCTTGCGAGTCTCTCCGGACCTGTCGTGGCATGCAGCTTGCCTTAAGTGCTGCGAATGCCAGATGATGCTCGACGAGAACCACACCTGCTTTGTGAGGGATGGAAAGACTTTCTGCAAAAAAGATTATATCAGGCTTTATGGGGCCCGCTGTTCGGCGTGTCAGACTGTTTTCACCAAAAACGACTTTGTCATGCGGGCCAAAACAAAAATGTTCCATCTCGAGTGCTTTCGCTGCGCCGCGTGTCGGCGCCACTTAGTTCCTGGCGATGAATTCGCCCTCCACGGTGACGGCATCTACTGCAAAGATGACCATGAGCTGTTTGAGCGCTGTGAAGACAATAATAACCTAGACACTAAAACGAATCAACACATCAAAAACGAGCTTGATGACTTTAGAGATAATATGAGCGACCTTGGCAGAGAAGATGATTCATATCGGGAAGATGGTGTAAGTAGCGTTGATATAAAAAGTGAAACGGACACGCTGCGGCCGGACTCCCCTGAAGGCCCCGAATCTTTACTAAATAGCAAAGGATCAGCAAATGACTTTTCAAACCAAGAGGACAGGGGGAAGAGCAAGGACAGTCTATCTCTAGGACGCTCTGACTTGTTAGAACCAAAGTCTGAACATGACGAGGTTCGGGTTTCGAAAAGGGGTATGGGTCCAGGAAAAGGGCGGTCCAATAGGGGTAGAACTGTCCTGACTGAAAAGCAACGTACCATCTTGACTGCTTGCTTCCAACATAATCCAAAGCCAGATGCACTACTTAAGGAACAATTGGTTGAGATGACTGGGTTGAATTCACGAGTCATCAGGGTTTGGTTTCAGAACAGACGTTGTAAGGAACATAAGCGAGTCAAAGCAGCAGTTCTAATAACCCGAAAGGACCATCAAAAACTTGGGTATGGGGCCATGAATGGGATTCCTATGGTAGCAACTTCGCCAGTACGTCAAGATTCTCCTTTGGGCATAAGTCCTGTAGATATCAGTGGCTACCACCCACCTTGGAAATCTCTGACAGACTTTGCCCTCCGCTCTGATATCGACCATTCTAGTCCGCATTTCAACTCCCTTATCAGTCAGATGCACGGCTACGATCCTCACTATGGGCCACCACCTCCTCCTGAAATGTACCCGCACCACCCTGACATGCCACTCATGCTCCCAATGCCTCCATTTTCTCAAGATGGAGGACCCCCTGGACCGGGTCCAATGCCAAATTTTCATGAAGGTGGACTTGGTCCCCTTCATGATGGACCACCTGGTGAAGAGTTCAGCGCTGCGTTTGGTGATCCGGACTGTCAGATAGAATCCAAAGGATGAAGAGTAACCTGTCATATATATGTTGTAATAGTGATCTTATTGGAGCATTTTCTAGAGAAAAAAATGAAAATTTCCTGGTCATATTACTATTAGTTTGTAAGAGGTTCATCAAAATCATTAAAAACTTCACTAGAAGATGCTCGGAAATAATAGGTTGAATGTCATTGATATAGTTTGATAAAGTCAATTTTATGTTATTTCCACTAGGAGTCAAACCTTTAAAAAGTTATATATATCTTCCTGAAATTTTACCCTTCTTTAGACAACATTACCTTCTTGAATTATTTATTGTCTCAATCTAGATCTACAACGGTTGATAAGGGTGAAATTGGCTCACCAAAAACAACAACATTTGATTGATTTGTTGGCAATTTTAAATTTCAAAACTTAATTTGTCAAAAATCGTTGTCTCTTTGATTATCGGCTAATATTAACCTCGCTACTATGTCCTTCGAATACTGTGATAAAAATTTAGTATGGATGTATTTATTTACTGTTTTTAATATTTTTATGAAGTGATACTTAGGGGCCCTTCGAAATGTATTTCCGCTTGGGACTTACTGCTACTAGTCATAATAATTATTGGGTGTTTAAAACCAGTTTAGAAAGTGAAAATGGAAGAAGAAAATCTGATCCAGTTCAAAATCTCGCTCAAGAAGAGAAAATTTGCAACGCTGCGAAGCACAAAAAGAACCTAAAAAAAGATCTGAAAAATCTTCATTTTTTTTTTAAAAAGAAGAAATGTTTTTAACGTTGGTACATGTAGTGATTTTATATTTTGTATGAGCAGAACTCAGGACCTGTTTTATTATCCAACTTTTAATCCAACTTTCCTTTTTTTGTGACCAATATGTGTCATACACAAAATTCCAAAAG
>calanus_finmarchicus_2.78453
GTTCGTGAGGTCTGTGAGGCAACACCAGAGCGGCACATGTTTTTTAGGATTCGTGAAAGTTTTGATGAGTTAGTGTGTTTGAGAGATAATTAAATAAAAGCTTGGTCAAGGTTGCTGCAGTCTTTTCTCCAGATCCGCCATGAATTTATAATCTGTTACGCATACAAACAAGAACCTGAACAAAAGTGCATTTAAGTTTATTTAGCGGAAAAGCGGAGTTGGATTAATAGGCACAGAAGACAACAGTTAAAGTTAAAACCGGGAAGGTGAAGTTTTCAGCTGGATTTCCCACCAAACTTCACGATTTGTCCTTTTGAAGCCCCGGGAGGCGAGACTAAGGGCCCTCCTTTCCACCCCGGGGACCCAAAACCCATTCCGCGACAGATAGAGGTGGTTGCAGGCAAGCTGGGCCGGGAGGGGATGTCGGAAAGCTCACATGGCGACTGGTGCAGTACCTGCGTAGGTTGTGGTGGTCTTATCCAAGACCAGTTCATCTTGCGAGTCTCTCCGGACCTGTCGTGGCATGCAGCTTGCCTTAAGTGCTGCGAATGCCAGATGATGCTCGACGAGAACCACACCTGCTTTGTGAGGGATGGAAAGACTTTCTGCAAAAAAGATTATATCAGGCTTTATGGGGCCCGCTGTTCGGCGTGTCAGACTGTTTTCACCAAAAACGACTTTGTCATGCGGGCCAAAACAAAAATGTTCCATCTCGAGTGCTTTCGCTGCGCCGCGTGTCGGCGCCACTTAGTTCCTGGCGATGAATTCGCCCTCCACGGTGACGGCATCTACTGCAAAGATGACCATGAGCTGTTTGAGCGCTGTGAAGACAATAATAACCTAGACACTAAAACGAATCAACACATCAAAAACGAGCTTGATGACTTTAGAGATAATATGAGCGACCTTGGCAGAGAAGATGATTCATATCGGGAAGATGGTGTAAGTAGCGTTGATATAAAAAGTGAAACGGACACGCTGCGGCCGGACTCCCCTGAAGGCCCCGAATCTTTACTAAATAGCAAAGGATCAGCAAATGACTTTTCAAACCAAGAGGACAGGGGGAAGAGCAAGGACAGTCTATCTCTAGGACGCTCTGACTTGTTAGAACCAAAGTCTGAACATGACGAGGTTCGGGTTTCGAAAAGGGGTATGGGTCCAGGAAAAGGGCGGTCCAATAGGGGTAGAACTGTCCTGACTGAAAAGCAACGTACCATCTTGACTGCTTGCTTCCAACATAATCCAAAGCCAGATGCACTACTTAAGGAACAATTGGTTGAGATGACTGGGTTGAATTCACGAGTCATCAGGGTTTGGTTTCAGAACAGACGTTGTAAGGAACATAAGCGAGTCAAAGCAGCAGTTCTAATAACCCGAAAGGACCATCAAAAACTTGGGTATGGGGCCATGAATGGGATTCCTATGGTAGCAACTTCGCCAGTACGTCAAGATTCTCCTTTGGGCATAAGTCCTGTAGATATCAGTGGCTACCACCCACCTTGGAAATCTCTGACAGACTTTGCCCTCCGCTCTGATATCGACCATTCTAGTCCGCATTTCAACTCCCTTATCAGTCAGCAATTTTTTCAGATGCACGGCTACGATCCTCACTATGGGCCACCACCTCCTCCTGAAATGTACCCGCACCACCCTGACATGCCACTCATGCTCCCAATGCCTCCATTTTCTCAAGATGGAGGACCCCCTGGACCGGGTCCAATGCCAAATTTTCATGAAGGTGGACTTGGTCCCCTTCATGATGGACCACCTGGTGAAGAGTTCAGCGCTGCGTTTGGTGATCCGGACTGTCAGATAGAATCCAAAGGATGAAGAGTAACCTGTCATATATATGTTGTAATAGTGATCTTATTGGAGCATTTTCTAGAGAAAAAAATGAAAATTTCCTGGTCATATTACTATTAGTTTGTAAGAGGTTCATCAAAATCATTAAAAACTTCACTAGAAGATGCTCGGAAATAATAGGTTGAATGTCATTGATATAGTTTGATAAAGTCAATTTTATGTTATTTCCACTAGGAGTCAAACCTTTAAAAAGTTATATATATCTTCCTGAAATTTTACCCTTCTTTAGACAACATTACCTTCTTGAATTATTTATTGTCTCAATCTAGATCTACAACGGTTGATAAGGGTGAAATTGGCTCACCAAAAACAACAACATTTGATTGATTTGTTGGCAATTTTAAATTTCAAAACTTAATTTGTCAAAAATCGTTGTCTCTTTGATTATCGGCTAATATTAACCTCGCTACTATGTCCTTCGAATACTGTGATAAAAATTTAGTATGGATGTATTTATTTACTGTTTTTAATATTTTTATGAAGTGATACTTAGGGGCCCTTCGAAATGTATTTCCGCTTGGGACTTACTGCTACTAGTCATAATAATTATTGGGTGTTTAAAACCAGTTTAGAAAGTGAAAATGGAAGAAGAAAATCTGATCCAGTTCAAAATCTCGCTCAAGAAGAGAAAATTTGCAACGCTGCGAAGCACAAAAAGAACCTAAAAAAAGATCTGAAAAATCTTCATTTTTTTTTTAAAAAGAAGAAATGTTTTTAACGTTGGTACATGTAGTGATTTTATATTTTGTATGAGCAGAACTCAGGACCTGTTTTATTATCCAACTTTTAATCCAACTTTCCTTTTTTTGTGACCAATATGTGTCATACACAAAATTCCAAAAG
>calanus_finmarchicus_2.80109
GACAGGTGCTCCGAGACTGGTACACCCACAACCCGTACCCCTCACCCAGGGAGAAGAGGGAGCTAGCAGAGGCCACGGGCCTGACCACCACTCAGGTCTCAAACTGGTTTAAAAATAGGAGACAAAGAGACAGGGCGGCCGAAGGATCCGGGCTGGGACCTGACAGTTCCATCATGGGCGAGAGACGACACAAGGACGAGGTCGACTCTGCAGATGACTCGGATGGTCCGCGGGCTGACAACGAGGAGGACGCCTCCACCTCCCCGGACGGGCTCCATTTCAGCAAGAAGTCTCCTGGGATCTCGATGCCACCCACCCCTACGGATTTAGACAAGCTCAAGAGTGAGGGAGGATTAACCCCGTCAAGCCTCTACACTGACATGGGGTACGGCAAGCTCAGTAGCGAAATGTACGGAGCTCAAGACTACTCGCGACTACTTAGCGGGGGACATGGCCAAGACTACTCGAAGCTACTTGGTAGTGGAATGGGTGGTCAAGACTACAGCAAGTTGCTTGGAAGTGCTCCAGGAGGACAGGGCCTGTACCACAGCTTCATGCAGAACAGCTACATGACCAGCCAGCTCAACATGGGGTCCCACGGACACCAACCCAACCTACCAAACATCATACCAACCACGTACTAGTGACTAGGGTGGACAGTTAGTCAATGTGTCGATTATCTGCCAATATTTATTGAAAATTTACAGAAAATCTGAAATGCAATTTTAGTGAAAAAATGTGCAAAAAAAGTCTCTAGGAAAGTCTGCCCCGGCTGGCCAAGTCAAAGTGTCAAAATAATTGCCATAGAAGTGAAATTTGGTGAAAAGTGCGCGATATTTTGCTTTTTACTGAGCATTTTCACTGTCTTAACCAAGTCTCTCAAAATAGTAAGAA
>calanus_finmarchicus_2.80110
TGAAAATAAACAAAAACACATTCTGAACAGTGTTAATCTCCCAGGAAGCGGTATTGAAATTCAGGAGTATGTGACAAATGTTATTGCTGACTAATTATAAAAAAAAAAACAGAATCCAAAAATGTTTCTGACCCCCCACCCAAGCGTTGTCTTCCAGCTGTATGTATCCCTCTCCCATGGCCCCCATGTCTGTGAGGAGCTCGATCCACTCCCCCATGTCAATGAGCAGCACGATCCACTCACCGATGACATTGACCAGCGAACATGAACAATCATTTTCTCCAGCTTCAGCATTTTCTGGAGTTGGACAATGCCTTTCAAATTTCTCCAGCTTCCCCTCCTTGTCGAGCATGGGTGGGGGTGGGGACCTCTCCAGCCCTTCCCTAGCCCCTCCCACCTCCTCCTCCCTCAGCTCCTTCGGGTTCACCCAGGAGCAGGTGGCCTGCGTGTGCGAGGTACTGGAGCAGAGTGGTAGTGTGGACCGTCTTGCCAGGTTTCTGTGGTCCCTACCGCCTTGTGAACATCTACATAGGAATGAGTCCGTGCTCAAAGCAAAAGCCCTGGTGTACTTTCATAGAGGAAATTTCAAGGATCTTTATAAAATTTTGGAAGGCTTTCAATTTAATGCGCATAACCACCCCAAACTGCAGATGTTGTGGATGAAGGCTCATTATATTGAGGCGGAAAAACTTAGAGGTCGCCCACTCGGCGCTGTAGGAAAATACAGGATACGAAGAAAGTTTCCATTGCCACGAACTATTTGGGACGGAGAGGAGACAAGTTACTGTTTTAAAGAAAAATCCCGACAGGTGCTCCGAGACTGGTACACCCACAACCCGTACCCCTCACCCAGGGAGAAGAGGGAGCTAGCAGAGGCCACGGGCCTGACCACCAC
>calanus_finmarchicus_2.80113
CTAGAAACCTGAGACAACTATTTGTGTTGAACCTGCAATTTTAATCAGATTTCCTAGGCAGTGATAATCGATACGGTGATATCAGTGACTTTTGTTAACCATGAGCTTGGCTAGTGATCGTCACCAAGACCTAGAGTACCAGCAGTGATCTGGAGCAGTGACTTTTTATCTGTATGTATCCCTCTCCCATGGCCCCCATGTCTGTGAGGAGCTCGATCCACTCCCCCATGTCAATGAGCAGCACGATCCACTCACCGATGACATTGACCAGCGAACATGAACAATCATTTTCTCCAGCTTCAGCATTTTCTGGAGTTGGACAATGCCTTTCAAATTTCTCCAGCTTCCCCTCCTTGTCGAGCATGGGTGGGGGTGGGGACCTCTCCAGCCCTTCCCTAGCCCCTCCCACCTCCTCCTCCCTCAGCTCCTTCGGGTTCACCCAGGAGCAGGTGGCCTGCGTGTGCGAGGTACTGGAGCAGAGTGGTAGTGTGGACCGTCTTGCCAGGTTTCTGTGGTCCCTACCGCCTTGTGAACATCTACATAGGAATGAGTCCGTGCTCAAAGCAAAAGCCCTGGTGTACTTTCATAGAGGAAATTTCAAGGATCTTTATAAAATTTTGGAAGGCTTTCAATTTAATGCGCATAACCACCCCAAACTGCAGATGTTGTGGATGAAGGCTCATTATATTGAGGCGGAAAAACTTAGAGGTCGCCCACTCGGCGCTGTAGGAAAATACAGGATACGAAGAAAGTTTCCATTGCCACGAACTATTTGGGACGGAGAGGAGACAAGTTACTGTTTTAAAGAAAAATCCCGACAGGTGCTCCGAGACTGGTACACCCACAACCCGTACCCCTCACCCAGGGAGAAGAGGGAGCTAGCAGAGGCCACGGGCCTGACCACCAC
>calanus_finmarchicus_2.82379
GGCTTGTGTTAGAAATAAATGTAATTCTAAAATATTTTCTGAAGAGTTTCGAAAAATACGCGGATAAATACTTCGCTGAGCTAGGGATTCTAGCTCAATTTATTTTTGCATAAAATTGTTTTCGCCTATGCCATCCTAAAATGTGTTTGTTGTTGACAAATCCGCCTATTTTTAGCCTGCCTTCAAAATCTAAAATACATTCTGGTTAAATTCAGATCTTGGCAAAGAAATGGGAACAAAAAGCATAATCTCACATCTTTTTCAATCCACTGGTTTAAAGTTCGGCTTTCATTACAAAAATCTAAATCTCTAAATCCCTAGACTAGAAAACCTCGAAAGTCAATTTCCCCCTAAAACATTTAATGGAATTGCACTGCCATCGCGAAAAATGAATAATTCTGAATGTCCATGTATGGCATAAATTTTCTGGATTGTTGGTTTATCTTTACATGATTTTTTTCCTGGTTGAAATTTGGGAGTAAATTTTCGGTAAAATAAGGAACTTTTACGGTTTTACAATTAGGCTTTTAAAACATATAGTACACAACAAGGGTTTCTGAGGCATATTGTTGTTTATGAATCGTTTTTGTCCATTCAAGGTTGAATTTGTTCTTGTTCAAACGCCCATCACTTTTAACAACAAGCTTTTAGCTCGGACAAAACGAGGCAGGACACAAGATTTCATCTCTTTTTTCATTTCTTCGTTTTCATCCATTTTTTCTGGGACCACTCAGGGCGAGGAAGGATCCGGTCCTGTATGCCTTCCACTATCATCACTGGTGTCCAGGTAGGAGAATTCTCCTTCTCCTTCCGGTCCACGAGGATAAAGTTCGGTGGATCCTGGGGGTGCATCTCTGGGCCAATCTTCTGGTGGGCAGCTGTCCATATCATGGTGAGATGGACCTAACAAATGGTCAGGTGGTGGACCATACATCATATCGTGGGGTGGAGGAGGATGGCCGGGAGGCGGAAGGCGCATACCAGGAGGAAGGATTTCAGGATACCCATGCATCTGCCCGACTAAATGTTGAAATTGAGGCCCATGCGGATCCATTCTGTCTAGGTCTGTATGTAAAGCAAAATCGGATAAAGCCTTCCATGGTGGTTGATATCCGTGAATGTCTACGGGGTTGATCCCCAAAGGTGACTCATGCCGAACTGGCGACGTTGCTATCATCGGAATTCCCTGCATTCCGCCGTAGCCTAATTTCCTACCATCCTTTTCTCCCTGCAACTGCATTTCTATCATTCTATTCGTGATCTTTTTTTCCTTGCATCGCTTGTTCTGAAACCAGACACGAATAACGCGCGGACTAAGGTTGGTCATTTCAACTAACTGCTCCTTCATAAGGGCATCAGGTCTTGGGTTGGCGCTGTAGCATGTTTTTAGGATGTTTAACTGTTTTTCACTTAGTACTGTCCGTGCTCGTGCAGTTTTCCGCATATTTCTCTTGTGTTTTTTCTGTGCTGCGGTTTCACCTATTATAGAATCACCATCGTGGCCGGATAAAGATTCACCATCAGAAAGATCTCCTATCGTCCCTTCTTCGGATTTATCATCTCCATCTTCACTATTGTTGCTGTTGTTGTTAAGGATGTTCTTGTTGTTGTTGTTCTCCCCACCATCTTCTGATTTATCACAAACCTTATGGTGCTCATTGCAATAAAGTCCATCATCTTTCAGGGCAAAAGAATCGCCAGGAATCAGTTGCCTTTCACAGGCGACACATCGGAAGCACTCAAGATGAAATATTCTATTTTTTGCCCTCATGACATAGTCATTTTTGCCAAAAGCACATCCACATTTATCACATTTTGCTCCAAAAAGTCTGACATAGTCCTTCTTGCAATACGTTTTTCCATCCCTGACGAAGCAGGTGCAGTTTTCATCGAGAAACATTTGGCATTCGTTGCACTTTAAGCATGCTGCATGCCATGAAAGATCTGGAGACACCCTTAGTATAAATTGGTCGTGGATAGGTCCTCCACAACCAACACAAAGAGGGGGAAGAGTACCAATGCCTCTCTTCATTGATTCAGGTACACCGGACGACATTCTCAGATTTTCTGACAAGCCTCCCACAGCCACCTTCA
>calanus_finmarchicus_2.82380
GGCTTGTGTTAGAAATAAATGTAATTCTAAAATATTTTCTGAAGAGTTTCGAAAAATACGCGGATAAATACTTCGCTGAGCTAGGGATTCTAGCTCAATTTATTTTTGCATAAAATTGTTTTCGCCTATGCCATCCTAAAATGTGTTTGTTGTTGACAAATCCGCCTATTTTTAGCCTGCCTTCAAAATCTAAAATACATTCTGGTTAAATTCAGATCTTGGCAAAGAAATGGGAACAAAAAGCATAATCTCACATCTTTTTCAATCCACTGGTTTAAAGTTCGGCTTTCATTACAAAAATCTAAATCTCTAAATCCCTAGACTAGAAAACCTCGAAAGTCAATTTCCCCCTAAAACATTTAATGGAATTGCACTGCCATCGCGAAAAATGAATAATTCTGAATGTCCATGTATGGCATAAATTTTCTGGATTGTTGGTTTATCTTTACATGATTTTTTTCCTGGTTGAAATTTGGGAGTAAATTTTCGGTAAAATAAGGAACTTTTACGGTTTTACAATTAGGCTTTTAAAACATATAGTACACAACAAGGGTTTCTGAGGCATATTGTTGTTTATGAATCGTTTTTGTCCATTCAAGGTTGAATTTGTTCTTGTTCAAACGCCCATCACTTTTAACAACAAGCTTTTAGCTCGGACAAAACGAGGCAGGACACAAGATTTCATCTCTTTTTTCATTTCTTCGTTTTCATCCATTTTTTCTGGGACCACTCAGGGCGAGGAAGGATCCGGTCCTGTATGCCTTCCACTATCATCACTGGTGTCCAGGTAGGAGAATTCTCCTTCTCCTTCCGGTCCACGAGGATAAAGTTCGGTGGATCCTGGGGGTGCATCTCTGGGCCAATCTTCTGGTGGGCAGCTGTCCATATCATGGTGAGATGGACCTAACAAATGGTCAGGTGGTGGACCATACATCATATCGTGGGGTGGAGGAGGATGGCCGGGAGGCGGAAGGCGCATACCAGGAGGAAGGATTTCAGGATACCCATGCATCTGCCCGACTAAATGTTGAAATTGAGGCCCATGCGGATCCATTCTGTCTAGGTCTGTATGTAAAGCAAAATCGGATAAAGCCTTCCATGGTGGTTGATATCCGTGAATGTCTACGGGGTTGATCCCCAAAGGTGACTCATGCCGAACTGGCGACGTTGCTATCATCGGAATTCCCTGCATTCCGCCGTAGCCTAATTTCCTACCATCCTTTTCTCCCTGCAACTGCATTTCTATCATTCTATTCGTGATCTTTTTTTCCTTGCATCGCTTGTTCTGAAACCAGACACGAATAACGCGCGGACTAAGGTTGGTCATTTCAACTAACTGCTCCTTCATAAGGGCATCAGGTCTTGGGTTGGCGCTGTAGCATGTTTTTAGGATGTTTAACTGTTTTTCACTTAGTACTGTCCGTGCTCGTGCAGTTTTCCGCATATTTCTCTTGTGTTTTTTCTGTGCTGCGGTTTCACCTATTATAGAATCACCATCGTGGCCGGATAAAGATTCACCATCAGAAAGATCTCCTATCGTCCCTTCTTCGGATTTATCATCTCCATCTTCACTATTGTTGCTGTTGTTGTTAAGGATGTTCTTGTTGTTGTTGTTCTCCCCACCATCTTCTGATTTATCACAAACCTTATGGTGCTCATTGCAATAAAGTCCATCATCTTTCAGGGCAAAAGAATCGCCAGGAATCAGTTGCCTTTCACAGGCGACACATCGGAAGCACTCAAGATGAAATATTCTATTTTTTGCCCTCATGACATAGTCATTTTTGCCAAAAGCACATCCACATTTATCACATTTTGCTCCAAAAAGTCTGACATAGTCCTTCTTGCAATACGTTTTTCCATCCCTGACGAAGCAGGTGCAGTTTTCATCGAGAAACATTTGGCATTCGTTGCACTTTAAGCATGCTGCATGCCATGAAAGATCTGGAGACACCCTTAGTATAAATTGGTCGTGGATAGGTCCTCCACAACCAACACAAAGAGGGGGAAGAGTACCAATGCCTCTCTTCATTGATTCAGGTACACCGGACGACATTCTCAGATTTTCTGACAAGCCTCCCACAGCCACCTTCATTTTCATTTTTGAATCACTTTCCACCCCTAAGGAAGGTTTTCCACCCCCAAATCACTC
>calanus_finmarchicus_2.82381
GGCTTGTGTTAGAAATAAATGTAATTCTAAAATATTTTCTGAAGAGTTTCGAAAAATACGCGGATAAATACTTCGCTGAGCTAGGGATTCTAGCTCAATTTATTTTTGCATAAAATTGTTTTCGCCTATGCCATCCTAAAATGTGTTTGTTGTTGACAAATCCGCCTATTTTTAGCCTGCCTTCAAAATCTAAAATACATTCTGGTTAAATTCAGATCTTGGCAAAGAAATGGGAACAAAAAGCATAATCTCACATCTTTTTCAATCCACTGGTTTAAAGTTCGGCTTTCATTACAAAAATCTAAATCTCTAAATCCCTAGACTAGAAAACCTCGAAAGTCAATTTCCCCCTAAAACATTTAATGGAATTGCACTGCCATCGCGAAAAATGAATAATTCTGAATGTCCATGTATGGCATAAATTTTCTGGATTGTTGGTTTATCTTTACATGATTTTTTTCCTGGTTGAAATTTGGGAGTAAATTTTCGGTAAAATAAGGAACTTTTACGGTTTTACAATTAGGCTTTTAAAACATATAGTACACAACAAGGGTTTCTGAGGCATATTGTTGTTTATGAATCGTTTTTGTCCATTCAAGGTTGAATTTGTTCTTGTTCAAACGCCCATCACTTTTAACAACAAGCTTTTAGCTCGGACAAAACGAGGCAGGACACAAGATTTCATCTCTTTTTTCATTTCTTCGTTTTCATCCATTTTTTCTGGGACCACTCAGGGCGAGGAAGGATCCGGTCCTGTATGCCTTCCACTATCATCACTGGTGTCCAGGTAGGAGAATTCTCCTTCTCCTTCCGGTCCACGAGGATAAAGTTCGGTGGATCCTGGGGGTGCATCTCTGGGCCAATCTTCTGGTGGGCAGCTGTCCATATCATGGTGAGATGGACCTAACAAATGGTCAGGTGGTGGACCATACATCATATCGTGGGGTGGAGGAGGATGGCCGGGAGGCGGAAGGCGCATACCAGGAGGAAGGATTTCAGGATACCCATGCATCTGCCCGACTAAATGTTGAAATTGAGGCCCATGCGGATCCATTCTGTCTAGGTCTGTATGTAAAGCAAAATCGGATAAAGCCTTCCATGGTGGTTGATATCCGTGAATGTCTACGGGGTTGATCCCCAAAGGTGACTCATGCCGAACTGGCGACGTTGCTATCATCGGAATTCCCTGCATTCCGCCGTAGCCTAATTTCCTACCATCCTTTTCTCCCTGCAACTGCATTTCTATCATTCTATTCGTGATCTTTTTTTCCTTGCATCGCTTGTTCTGAAACCAGACACGAATAACGCGCGGACTAAGGTTGGTCATTTCAACTAACTGCTCCTTCATAAGGGCATCAGGTCTTGGGTTGGCGCTGTAGCATGTTTTTAGGATGTTTAACTGTTTTTCACTTAGTACTGTCCGTGCTCGTGCAGTTTTCCGCATATTTCTCTTGTGTTTTTTCTGTGCTGCGGTTTCACCTATTATAGAATCACCATCGTGGCCGGATAAAGATTCACCATCAGAAAGATCTCCTATCGTCCCTTCTTCGGATTTATCATCTCCATCTTCACTATTGTTGCTGTTGTTGTTAAGGATGTTCTTGTTGTTGTTGTTCTCCCCACCATCTTCTGATTTATCACAAACCTTATGGTGCTCATTGCAATAAAGTCCATCATCTTTCAGGGCAAAAGAATCGCCAGGAATCAGTTGCCTTTCACAGGCGACACATCGGAAGCACTCAAGATGAAATATTCTATTTTTTGCCCTCATGACATAGTCATTTTTGCCAAAAGCACATCCACATTTATCACATTTTGCTCCAAAAAGTCTGACATAGTCCTTCTTGCAATACGTTTTTCCATCCCTGACGAAGCAGGTGCAGTTTTCATCGAGAAACATTTGGCATTCGTTGCACTTTAAGCATGCTGCATGCCATGAAAGATCTGGAGACACCCTTAGTATAAATTGGTCGTGGATAGGTCCTCCACAACCAACACAAAGAGGGGGAAGAGTACCAATGCCTCTCTTCATTGATTCAGGTACACCGGACGACATTCTCAGATTTTCTGACAAGCCTCCCACAGCCACCTTCATTTTCATTTTTGAGTCACTTTCCACCCCTAAGGAAGTTATTTCCACCCCCAGATCACTG
>calanus_finmarchicus_2.82382
GGCTTGTGTTAGAAATAAATGTAATTCTAAAATATTTTCTGAAGAGTTTCGAAAAATACGCGGATAAATACTTCGCTGAGCTAGGGATTCTAGCTCAATTTATTTTTGCATAAAATTGTTTTCGCCTATGCCATCCTAAAATGTGTTTGTTGTTGACAAATCCGCCTATTTTTAGCCTGCCTTCAAAATCTAAAATACATTCTGGTTAAATTCAGATCTTGGCAAAGAAATGGGAACAAAAAGCATAATCTCACATCTTTTTCAATCCACTGGTTTAAAGTTCGGCTTTCATTACAAAAATCTAAATCTCTAAATCCCTAGACTAGAAAACCTCGAAAGTCAATTTCCCCCTAAAACATTTAATGGAATTGCACTGCCATCGCGAAAAATGAATAATTCTGAATGTCCATGTATGGCATAAATTTTCTGGATTGTTGGTTTATCTTTACATGATTTTTTTCCTGGTTGAAATTTGGGAGTAAATTTTCGGTAAAATAAGGAACTTTTACGGTTTTACAATTAGGCTTTTAAAACATATAGTACACAACAAGGGTTTCTGAGGCATATTGTTGTTTATGAATCGTTTTTGTCCATTCAAGGTTGAATTTGTTCTTGTTCAAACGCCCATCACTTTTAACAACAAGCTTTTAGCTCGGACAAAACGAGGCAGGACACAAGATTTCATCTCTTTTTTCATTTCTTCGTTTTCATCCATTTTTTCTGGGACCACTCAGGGCGAGGAAGGATCCGGTCCTGTATGCCTTCCACTATCATCACTGGTGTCCAGGTAGGAGAATTCTCCTTCTCCTTCCGGTCCACGAGGATAAAGTTCGGTGGATCCTGGGGGTGCATCTCTGGGCCAATCTTCTGGTGGGCAGCTGTCCATATCATGGTGAGATGGACCTAACAAATGGTCAGGTGGTGGACCATACATCATATCGTGGGGTGGAGGAGGATGGCCGGGAGGCGGAAGGCGCATACCAGGAGGAAGGATTTCAGGATACCCATGCATCTGCCCGACTAAATGTTGAAATTGAGGCCCATGCGGATCCATTCTGTCTAGGTCTGTATGTAAAGCAAAATCGGATAAAGCCTTCCATGGTGGTTGATATCCGTGAATGTCTACGGGGTTGATCCCCAAAGGTGACTCATGCCGAACTGGCGACGTTGCTATCATCGGAATTCCCTGCATTCCGCCGTAGCCTAATTTCCTACCATCCTTTTCTCCCTGCAACTGCATTTCTATCATTCTATTCGTGATCTTTTTTTCCTTGCATCGCTTGTTCTGAAACCAGACACGAATAACGCGCGGACTAAGGTTGGTCATTTCAACTAACTGCTCCTTCATAAGGGCATCAGGTCTTGGGTTGGCGCTGTAGCATGTTTTTAGGATGTTTAACTGTTTTTCACTTAGTACTGTCCGTGCTCGTGCAGTTTTCCGCATATTTCTCTTGTGT
>calanus_finmarchicus_2.88965
CAAAATAACAGAATTCAAATGTTTTGATCCAATTGGTTTTCTTTATGAAAAGCATCAAGCATTTAAAATAAGAGAAAGCTAAATGAAAAGGAAAATGCAAAAAAATGTTTTAAAAAATCATCCCTCCATATCCCCCCAGTTCTTTTCTATTCTGCCAGAAGATGTTGAAATAGATGGAACAGAGTCTGGAAGGCTCTCTTCATGTGAATGCATGTGGCTTGGTCCAGGAGAAGGAGGATAGGCAGAGAGGATAGATTGGTCCAAGGTGTGCTGGACCTCAACAATGTCGCGCCCTTCTGTGGAGTATTTGTAGGTGGACGGGTCAAAGCCAATCATTTCAGAGAAGTTTGAGTCGGTGAATGTGAGTGATGTTGGGGAAGACATCACTGACAATGGAGGATAGGAGGTGTATGTCACTGTCTGAGAATAGGGATTGTCATAACTGGATGGGGACATTGCTGTTGGGTACCAACTGGCTCCTGGGTCGGAGTCATAGCTGCTCGACATGGCTGGTAGGGAGGTCAGCTGTGGAGGGGCAAGGAACCCTGTGGAACTGGAGTATAATGATGTTCCAAAGTATGGACCAGTTTTTCTTGGTGGCTCCCTTTTCCTCCACTTTGCCCTTCTGTTTTGGAACCAAACCTGCACTCTAGCTTCACTAAGCTGCAGCTTACAGGCGAGCTCCTCTCGAGCAAATACATCTGGGTAGGGAGCTCGCTCAAAAGCTCTTTCTAGCTCTTCTAGCTGGTATGCAGTAAATGTTGTGCGGGTCTTTTTCTTTTTTGGTCCATCACTTTTCTTCCTATCTTTCTTTGATTTACTACCTGATTTTGGTGTAGTAGATGTAGGTTGTTGTTGTTGTTGTTGCTGCT
>calanus_finmarchicus_2.92357
AACAAAGTCAACCCAACTACCGAGAGTATGTAATGGTCATGTTAGCATGTCCGACATTTGTAATACATCTTTGCGATAATTGGGACCGGTGTTTTCATGTGCACCCACAGTGGGTTCATAACCAGCCATAAGTCCACTTAGATTAGTCAATATAGGCAATATAGCAGCCCAACAAAGTCAACCCAACTACCGATTCAAGTGAAACCTTTCTGCAATTGGGCCACGACAGCCTCAATACTTGTGAACTGTGCAACAACAGAAAGTTACTCAAAGTCAGTTTGAAAGAACACATCGAGTCCGATCATGAAGTGATGAGCGGTTTATAGTGATAGATTTTAGCAAAGTCTTGTTCAAAATACAAGATGTCTCACCTAAGTTTCAGTTATCCAACAGCTTTACCGACCACCACGGCGCACCATCAGTTTCCTTTTCAGTTCATGACCAGCTCCCCCGCTACCTCCCCCAACATATCCATCTCGGGCTCCAACATGTCTCCCATATGCAGTGAGGAAGGCCCCTCAGTGTCTCCCCCTCTTCCGCCCAGGCTGCCCCCCAACATGTCAGACCACACCTCCAGGGTGCCCTCCAGCTTGACGGACCCCAGCCAGTTTCTCTCCGACCCCTCCAACCTAGCAGCTCTGTCCTACCCCCGCCTAGGTGGAGGAATGATGGGGCTGGGAGCGTCCATGCCAGGTCTTCCATATTCTTCCAGTGAACAGAGTCCATACTCTTCCATCTCAATGGAAAACTTTTATAACCCCTTGGCCAATCCCTATAGTATTAAAGAAAACGGAGGCCCCGAGATGCCCTCCTGGAGTAGTGGTGGTCTAGCCGCCACGGCTGGGTACTACCCTTATGACACATCCTCCCTGGCTGCCTATGGCTATGGAGGGGCGTACGGTCTAGCTGCTACCAGGAAAAATGTTACCAGGGAGTCCACCGCCACGCTGAAAGCTTGGCTAAATGAACACAAGAAAAATCCATATCCAACCAAGGGGGAGAAGATTATGCTGGCGATTATTTCAAAAATGACATTAACTCAGGTCAGTTGCTGGTTTGCAAATGCAAGAAGGAGGTTGAAAAAGGAAAACAAAATGACTTGGGAACCAAAGAACGGTCTTAATGATGAGGATGTCGATGTATCCGACGAAGAGGAGGGTGACAACTCTTTTACCCGCGAAGAAAAACCAAATGCATTAGATTTAGAAGACCAAAGACACAGTTGGGTGATGGAACCAAGCGAGATATCCAGCCCACCCGATAAGGACGGAATTCCTCTTCCACCGACTAAGCCAAGAATTTGGTCTATGGCTGAGCTCGCAGTTAGCAAGTCTTCGTATGTAGGCTGTGGGTGATTTTCAAATGTTGAACGTTTTTGCAAAAGTGATCAATTTGTTGAAATAAGTCTGAAACTGGGGAAGCAAAAATGAACTTCTGTACCAAATAGTGAAGCAATGAATAGAGAGGTTTTATCAATCGAGTCAACGAATTAAATTTGTTAAGTTGTTCGGGAAATTTCAGTTGTAGGTTACGTTAATATTCAATTTAGTACGCAAAAAGAAGGAATAAAATTCATTTGATAAATTGCCAAAAATAGATGTGATAATTTGTGTAACCTTATGTATTAATTTTATTTAAAGTCATTTGTCAGATAAATAAATCTTAAGAAAAATTCCCATCCAAATTATTTGAAATTCTCTCCGTATTTATTCAATTGTTTTCGATATCATTCGAATCCCTCCGCGCG
>calanus_finmarchicus_2.92358
AACAAAGTCAACCCAACTACCGAGAGTATGTAATGGTCATGTTAGCATGTCCGACATTTGTAATACATCTTTGCGATAATTGGGACCGGTGTTTTCATGTGCACCCACAGTGGGTTCATAACCAGCCATAAGTCCACTTAGATTAGTCAATATAGGCAATATAGCAGCCCAACAAAGTCAACCCAACTACCGATTCAAGTGAAACCTTTCTGCAATTGGGCCACGACAGCCTCAATACTTGTGAACTGTGCAACAACAGAAAGTTACTCAAAGTCAGTTTGAAAGAACACATCGAGTCCGATCATGAAGTGATGAGCGGTTTATAGTGATAGATTTTAGCAAAGTCTTGTTCAAAATACAAGATGTCTCACCTAAGTTTCAGTTATCCAACAGCTTTACCGACCACCACGGCGCACCATCAGTTCATGACCAGCTCCCCCGCTACCTCCCCCAACATATCCATCTCGGGCTCCAACATGTCTCCCATATGCAGTGAGGAAGGCCCCTCAGTGTCTCCCCCTCTTCCGCCCAGGCTGCCCCCCAACATGTCAGACCACACCTCCAGGGTGCCCTCCAGCTTGACGGACCCCAGCCAGTTTCTCTCCGACCCCTCCAACCTAGCAGCTCTGTCCTACCCCCGCCTAGGTGGAGGAATGATGGGGCTGGGAGCGTCCATGCCAGGTCTTCCATATTCTTCCAGTGAACAGAGTCCATACTCTTCCATCTCAATGGAAAACTTTTATAACCCCTTGGCCAATCCCTATAGTATTAAAGAAAACGGAGGCCCCGAGATGCCCTCCTGGAGTAGTGGTGGTCTAGCCGCCACGGCTGGGTACTACCCTTATGACACATCCTCCCTGGCTGCCTATGGCTATGGAGGGGCGTACGGTCTAGCTGCTACCAGGAAAAATGTTACCAGGGAGTCCACCGCCACGCTGAAAGCTTGGCTAAATGAACACAAGAAAAATCCATATCCAACCAAGGGGGAGAAGATTATGCTGGCGATTATTTCAAAAATGACATTAACTCAGGTCAGTTGCTGGTTTGCAAATGCAAGAAGGAGGTTGAAAAAGGAAAACAAAATGACTTGGGAACCAAAGAACGGTCTTAATGATGAGGATGTCGATGTATCCGACGAAGAGGAGGGTGACAACTCTTTTACCCGCGAAGAAAAACCAAATGCATTAGATTTAGAAGACCAAAGACACAGTTGGGTGATGGAACCAAGCGAGATATCCAGCCCACCCGATAAGGACGGAATTCCTCTTCCACCGACTAAGCCAAGAATTTGGTCTATGGCTGAGCTCGCAGTTAGCAAGTCTTCGTATGTAGGCTGTGGGTGATTTTCAAATGTTGAACGTTTTTGCAAAAGTGATCAATTTGTTGAAATAAGTCTGAAACTGGGGAAGCAAAAATGAACTTCTGTACCAAATAGTGAAGCAATGAATAGAGAGGTTTTATCAATCGAGTCAACGAATTAAATTTGTTAAGTTGTTCGGGAAATTTCAGTTGTAGGTTACGTTAATATTCAATTTAGTACGCAAAAAGAAGGAATAAAATTCATTTGATAAATTGCCAAAAATAGATGTGATAATTTGTGTAACCTTATGTATTAATTTTATTTAAAGTCATTTGTCAGATAAATAAATCTTAAGAAAAATTCCCATCCAAATTATTTGAAATTCTCTCCGTATTTATTCAATTGTTTTCGATATCATTCGAATCCCTCCGCGCG
>calanus_finmarchicus_2.93997
ATCACAGCGGCCAGGACCGATCGTATACGAGGATTCGTGGAGATATTCGGGCTCCTTCAGAACAAGCCGCTCGGCGCCGAGAGCGGACAGAACCACTCTACTTGCAGATTTCGTAGTGAACGGACGCAGTGTGTGTGTCCGTGGTGACTGGCTAATATGCCGGATATGGAGATCTGTGCTGAGTGCAACAGGCAGATAGAGGACCAGTACGTGTTGAGGGTGGGGGAGAGCAGTCTGCACCAAGAGTGTTTAAAGTGTGCCTCCTGCAGGACCCCACTTACCGAATCTTGTTTTTCAAAATTTGGACAGTTTTACTGTAGGCAAGATTTCTACAGGATGTTTGGACCAAGATGTTCATCTTGTCAATTAGTTTTTACCGAAACTGACAAGGCTAGGAAAATTGGTGATTCCTTGTTCCACACGCAATGTTTCACTTGCAGAGATTGCTCAGCCAATCTCACTGAAGGCGATAAAGTTGGATGCGATCACAGGGGCAACCTTTTCTGTGAAATAGATTATATTAAACATACTAATAGTTCCAATGGGTCAGAGGTTTCCGACGACACAAACCAGTATTTTGATCTCGATACTAGCAATACCACAGTTACTGATGAACTGACTGTTAAGCGGGAAGCAAAGACTCCTGACATGAATGGAAATAACTCTGATGATGAAGGAGATTCTAGAAGAGAAATGGATTTTGAGGGAGAAGTTGGAAAGGATGGAAAGCGAAGAGGACCCCGCACCACCATAAAAGCTAAGCAACTAGAAATTTTAAAGAACTGTTTCGATCAGAACCCAAAACCCACCAGACAGGTTCGCGAACAATTAGCTAAAGATACTGGGCTCCCCATGAGAGTTATCCAGGTCTGGTTTCAAAATAAAAGAAGTAAGCAAAAACGGATCAACCAGATGCAGTTCATAACCGGAAGAGGTTTTCCTCATCATATGGGAATGCCTTTCCCGCCGCATCCTTATGGACCGCCTGGTCATTTCTTTGGCCCACCCAATGGAATGCCTGGGGATTTTCCACCACCCCCTCCACATATGTTCCCTCCAAATTTTGACCATTGCGGCCCACCACCGGGACTCCCACATCCAGACTTTGGATCTCCTTATCCTCCTTACCATGGAGGTCCAGATTATCATGACCAAAGTGGACGCATGTCAGAATCACCAAACCATTGTTACCCATCGCCACCCACACACCCATCCGATTACCATGGACCAATACCAGGGGACTACCCACCCCACCCACCCCCTAGAGATTTTGGCCATGGCCCCCCATCTACCGAGCCATGTTATCCGTCCCCACCCCTAGACTACAGCTGCCCACCTGAATATTCAGGAAGTAGTGACCCACTTGATGTCAATGTTAAGCAAGAGCTGCCGACCCATTGAAAATCTGTTCCTGTTCCTATGTGTCATTTCTGTTGTCTGTGATATGATTATATAATAATTTAACTTATATGGATTTTAATAAATAATGAATGTGAGAAAATTATAGCTTTTCATTTGTCGATTACGATCTTAACAAATGATCAAAGTAAAGATAAAAGTAAAAATGTTTAGCAAATCTTCTGTAAGTTAAATTATTATTGATAGATTTTCATATTTCCCATACTTTTATCTTTACTTTGTTTCAGAATGAGTGCACGCCCCCTAGTTGAGAATGCACACAACTGAGGATAATATCACAACGGAGGTCATATCATTTAATTGCACCTCAAAATTGAACATTAACAAAAGGACCACCTGCCGCTTTTGTTTTTACCAAGCCACATTTGATAAGTTTCACTTGTGAAAAGGTGCAAATTAAAATGCTCTGAACTTATAGTTGCCAATGGATGCGGAAACTTACGTGCTGTGAAACAAAGTATTAAACCCCAAGTCAGAAAATGCCAGACATGATCCAAGTCTGCTCCGAGTGCAATCGTCCCATAGAAGACCAGTATGTCATGCGGGTCGCAGACAGCATTCTGCATGAGCAATGTCTCAGATGTTTCACCTGCGGACATTTTTTAACAGAATCCTGTTTTTCCAAGTTTGGCCAGTATTACTGTAGGCAGGACTTCTACAGTTTGTTTGGGCCTCGCTGTGCGGGATGCCAGTTAGTGTTTAGCGAAACGGAAAAAGTGCGGAAAATCGACCAGTCACTTTTCCATGGCCATTGTTTTAAGTGTAAGGACTGTTCAAAGGATCTCAGTGAAGCAGAAAAGGTTGGATGCGACCAGAATGGGAATTTGCTTTGTGAATCTGACTTTTTGAAGAACCATTGTGAGGACGACAATGTTGGGAATTCTGGGATGGATGATTGTGAAAGTGATAAGAAGGATGAGAAGGACGAAAACATGATGGAAAAAGGCAATGAACCAACTTCAGAAGAAGAACATGACTTAAATAAAGATATTATTGATGATCCTAAGAACAAGAGAAAACGTGGCCCGAAAACAACCATAAAACCACACCAGTTAGAAATTCTGAAAAACTGTTTTGACCAGAATCCCAAACCAACTCCTAAAGTATTCGAAGAACTTTCTAAAGACACAGGACTTACAAAACGAGTGATACAAGTATGGTTCCAAAACAAGCGCAGCAAGCGCAAAAGAATCAGCAAAATGCAATCAATTATAAACTTGGGTCAAAGTTTCCCCACCCCCATGCCCGGACTTGGGTTCCCCTCACACGGTTGGGACCGCGACCCACAGCTTCTCCCTTGTGACATTACAAATGATTTCCCACCACATCCGAATGCTTACCCTATGACCTTTAATGAACATGATACACGGAACTTTGATAGGTCTTATTCTCAGTACCCTGACGATGGGATGAGTTATCCGAATTCCAATGTGCATTTTTCACCCAATAATTGCTACCCGTCACCACCTTCTCAAGCTTCTGATTACCCGAGCCCAAGTCCAAACCAAAACTTTACGCCCAACCCTCCCTCACTGCCTTCCTTTCCTTCTCCGGCCATGGAGAACTTTTCTCAAGACTAGTCACTGAAATCTGAGGCTCATATCATAGTGAGTGACGGCTTAAATTTGTTACTATTATGACTGTTAGAATTTCTCTGTTTCAATAAATTTGAAAATTTAGCTTTTGTTTCATTCGATTAAATGTGTCAAATCAGTATTTCCGTAATGTTGTAGTATTATTATTAGTAGTATATTGAAACATGTA
>calanus_finmarchicus_2.97419
TCTTCTTGGGCTTTGACAATGTTCTTCTTGTAGCGGATTCTCTTGTTTCCAAACCAGTTACTGACTTGGGACACAGAGATCCCACACGACCTGGCAAGTTCCTCCTTGGCCTCCTCGCTTGGGTACGGATTAGCTAGGTGGGAGTAAAAATACTCGTTGAGCACTTCTGTTGACTTTTTGGTAAAATTGCGACGCTTTCTTCTTTGATCAAGGAATCTTGATCGAAGAATCATGATTGCCTCACAGGTGGATTGTTTGAGTTGAACTTGGATGGAAGTGAACTTTTTCTGAATGATCTGGACCATTCTCTCTATTTCCTTGGGTGTTATTGGCCTGGTGCGGGACTGCTCTCTGCACAGGTTCATCACATGGGTTGTGAACTCCTGACAACTTGTATCATATTTCTCCAGTTCTTGGTGATATATGGATCTGATTTGGTTCAGTTGATTTTTGTAGTCTGAATGTTCTATTGATGTTTCAGGATTGACATGCGGAGGAGGAGCTGTGGCACTTCCACCCTTGTCAGGTCCAGCCACGCCTTCTGCTATCAACATGTTATCGAGTCTCATCAGTTGTGGGTCTGGGGGGTCATCCTCACTCATGTTGCGAATACTCAATGCTGTTCTTTCCTTAATCTCACAGAGAACACTGAAGAGAGCTGGCTTCATGCGGTGACATGTTAGAGTGTGCTTCCTTGCTTGGGCTTCATCCAGGCTTTGGTCGGTTATGTTGAGAATTTGATCCAAAAGAAGGTTGATATCAGAATATCTGGGCCCATCATTCTCAGCAGCCTCCGTATTTCCATTTGGCTGAGGAGACCCCACCTCCGGCTCCTTGGCCCCGTATGCGGGATAGTTGCAAGCCTGCCCTTGCATGATGCTGCTGTCCATAGATTCAGAACGAGCTTTTGGGATTCCAGAAGGCCTTAACGGCACAACTAGTTAAAGACAAAATCTCTTGTAGAAGTGA
>proasellus_cavaticus.6567
GATGCATTCGGGCATGCTCAGCGGTCATCATCCGGGGTATTATGGTGACAATAACATAACAGGAGATGCTATCGGCGATTCCAACATTGGTATATGGCCATCCCATGCGTGGGATGAAATGCATAACAGCATTCATTCGGCGGCATCCGCAGTGCCGACTATAGTAAGCTCACATTCACATATTGGGAATGTTCATGAGTCAAATGTCAGCGAGATGGGGGATGTCCCATATTCATACATGCACATCTCGGATTATGCCACGCCTCATCATCACTTGAAATCAGAAAATAGAGACACAGAATCAGACTTTAAGTTATGCCAGAAAGAAGTTTACTCCAAATATGCTGAATCATTACGAGCGAGAAATCTTCCGGGAGCCAACAGTGCCATTATTCAAGCTGAGGGCGAAACAACTATGAATTTAACTCCTAACCCTATGATGTTAGGAATGGACCCGATTATAGGTTCCCCCAAATGCAAAGAAGAATTTGGCGCCCATTCTCCCCATAATTTATTTGGCGGTCCTCCGTTGACCTCTCCACATGTCCAAACTCTAAGTACCCTGTGTCCTCCTTTCCCAGACGCACGAATGGCTACCAAAGATGACACAGAAAAAAAAGTTTCATCTTTAGAGCGGTTTACTAAATCTGGCGAGACCCTTAAACAGAAATCAAAAAGAAAACCTAGAGTGCTATTTTCTCAAGCACAAGTATATGAATTAGAGCGAAGGTTTAAGCAACAACGCTATCTCACGGCGCCCGAAAGAGAACATTTGGCCAACGTTCTAAAACTCACTTCAACTCAAGTCAAAATTTGGTTTCAAAACAGAAGATACAAATGTAAAAGACAGAGGCAAGATAAAAATCTAGAGCTTACAACTATGGCGTCAGCGGCTGTCACAATGGCCTCAGTTACGTCACCCAGAAGAGTTGCCGTACCATT
>proasellus_cavaticus.7745
AGAGCGTCCCATGTCTCGAGAGTTTGACAATTCACAAACGGCAGAGTTAACGAAAGCCGACGCATCTCGAGGGCAACACTGTAGCAGCGCTGCCTCGAAACGAGCGAGAACTGCCTACACGTCTGGTCAGTTGGTAGAATTGGAAAAGGAATTCCTCTTCACTAAATACTTGTGTCGACCACGAAGAGTGGAATTAGCGAGCAGATTATGTTTATCAGAGCGACAAATTAAGATTTGGTTCCAGAATCGAAGGATGAAACTTAAAAAGGAATCTAAAATCAAAGGTAGTGATTTTAGCAAAATGAGAGCTCCATCGTGTGATT
>proasellus_cavaticus.8595
GTGTTGAATGGACCACCTAAGCCAGGTCCCATTCCAGGGGGAATGTAATTCTTACGAGGGGGTTCCCTTTTCCTCCATTTGGCTCTTCTGTTCTGGAACCACACCTGGACCCTCGACTCTGAAAGGTTAAGCTTGACCGCAAGTTCTTCCCTGGCAAACACATCAGGATATGGTGCTCTCTCAAATGCTCGTTCTAGTTCTTCTAGCTGATATGCAGTAAACGTGGTCCTTGTTTTCTTCTTTTTCACTCCAGTTGAGTCGGATCCCTTTTTGGACTTTTCACTTCTTTTGACTGGCTGGGTGCTACTGGTTGCTCCATCAGCTGTTGCCGAGCTGCTGCTACTCGAGACAGAATTTGACGCGTTTGTCACCGAGTTTGAAACCGCCATGGCTGCTACAGACGAATTCGAATTTGGAGAGTATGA
>proasellus_cavaticus.11119
TCCAATTCATCCAGCTTTGCAGCAGTCGTTGTCTCCTCATTACGGTTTGCATAAAACGAGAATGCGAACGAGTTTTGATCCAGAGTTTGAACTGCCGCGACTCCATCGATGGTTTGAGCAAAGCCAGCATCCGACACGTTTGCAGATCCAGCAGTACGTGGCAGAACTGAATGCTCTAGAGTCGCGAAGGGGAAGAAAGCCGCTTGATGTCAACAACGTAGTCTACTGGTTTAAGAATGCCAGGGCTGCCTACAAGCGCCAGGAGTTTCGTTCTCTGAATGGCATGAAGTCTCCACCTCCTGACGAAGTGAGCGTTTCTGATATCGATGACAACTCTGATTACAATCCTCATCATCAGCTTTCTCACGAGCCACCACATAGGTCACCAACTCACCATCAACCGCACCTCTCACAACCCCCTCACCCACCCATTTCTCATCAACAACCTCAATCAACCCAAGAAACTCAACCTAAAGTTCCACATACGCATGCGCAAACCTCTCCTGTAGAGCAGTCTCCTATTTATGTAAAGCAAGAGGAAGATTCAAAGACCTCTTCAACGTTGACAGCAAATGATCAAAACCGTAATCTCGCTCCACTGACTACAGCTGGAGGGGGCGGAGGATCCATTTTGGACGGGGGCTCCGCATCTGGAGGGGACAGAGACCCCCTTGAAAGTGATATCGACATGAGCGAAGATGACGATGATTGCAGGTCGGGGGAGAGTAATGCCAATCCAGACATAAAAGCATGGGGGTCTCCATCTTCTGTATCACCGGGGACACTATCTCTGCCCCCTTACCCTTCTCTTCCTGGTTTAGGGCAACCTGGAGCAGTTGATAGGCTACCTTACTCTGTGATGTCAGGGCCCTTGTTTCAGCATTCCATGATGTATATGGCTCAATATATGCCTCAGGTTCCTCCATTCCCAAGTGGCTTGGGGGCTGGTGGATTGCCGGAGGAGAGGCGAAAGCGGAATCGTACATTCATTGACCCAGTGTCTGAAGTTCCCAGACTGGAGCAATGGTTTGCCATCAACACCCACCCAAGTCATAATCTGATCCTGAAGTACACGGAAGAACTGAACCGAATGCCATATAGACAAAAATTTCCTAAACTTGAACCTAAAAATATTCAATTTTGGTTTAAAAATCGGAGAGCCAAATGCAAGAGGTTACGAGTGTCGATGTAAATAGCTAATAGAAAAGTTATCAGATGTAGGAGTTCAAATAAAATTAAAATTGTGTTATTGCAAATCGTCATTATAATTGAAATTATTAAGCATGAATTTACTTTTCCTTGTTGATATTTGATAATTGTATTCGATTGAACAAGCAGTTGTGTCTTGAGACCCTTAAGTGTTAATTGA
>proasellus_cavaticus.11444
GACACTTGTGCGGTAACTCCCCGCGCCGTTCGTAGATGTCGCGGTAGGCGCTTGGATAGCCTTTGCGCATCCCCCCCAGCTTTCATGTTCTTATTTACGGTTTGTTTATAGTCGTGCATCGTCACATGGGCGCTTAGTGGGGCCAGGTTCGCTCCAACTGCTCGTAATTTATCCGGCAGAAAGAGATACGACGTTAACTGCGCTTACCTCAGAGGTGAGGCGCTGGTACATGGTTTTGACCTTTTTTAATGTTTGCAAGTTATTAAGATATAATTGTTACATTTTTTGACGACGGTGTTGCATAATGATACTGATATCAAAGTGACATAATTTTTTACGTGTTTTACTCATGTACAGCCCTAATAAAGGGTAGCAGTGTTCAAGTGTGCATAATACTGATTGTATATTGTCAGCCTAGTTCATTAACAACCCAACCTGTCTGGGAAGTAAACGTTCTCTCCCTTTCGAGGGAGAAATTAAAATAGAAGGAGATGAGCTCTTATCAGTTTGTGAATTCTATGTCGGCTTGCTATGGCCAAAGGAGCCAAGATGCCACAGGCGTTGGAGTTGCAGCAGACTATTACAGTTCATCATTAAATGCATATAATAATTGTTACTCCCCACCTTTGCAACAATTCTCAAGTTACACACCTGCCGCAGCAGTAGCGGCGCTTCAGAATGGAACCGACTTCGCAGGTGTTGTTAACTCTGGTACTTTACCCTCCGCTGCTATTGGGTCCGGGGGCCCCTCAAGCGGAAGCTCCACACCGGGGCCCTCTCTCCAAGCACGTCTTCATCAACCCTCCACTTCACCAGCAGCAACTCCGCTAGCGAGTGCTTCCACCAATTCTACCTCTTGTAAATTTGCATCCACACCCGAATCCATAGCCAATCCAATTGGGTCCCCTCAAGACTTATCTGTAACTGCGGGTGGTAACGGTCCAGGATCTAGTGGATCCGGTAGTGGATCCGAACAATCTAATACGGGAGGAGTAACGGGAGTTCCTGGTGACGGAGAAACTGCAGAAGGCTCAGAAGGAGCTTCTGGCAGCTCCGGAAGTGGATCCTCAAACAGCAAATCATCCCCTCATATTTACCCTTGGATGAAGAGAGTTCATCTCGGAACAAGTACGGTTAATTCTAATGGCGAAACAAAGAGACAAAGAACGTCTTATACCAGATACCAGACTCTGGAATTAGAGAAGGAGTTCCATTTCAATCGGTATCTAACGAGGAGGCGGAGGATAGAAATCGCACATGCACTCTGCCTGACTGAGAGACAGATCAAAATATGGTTCCAAAATAGACGGATGAAGTGGAAGAAGGAACACAAAATGGCCAGTATGAACGCGGGCATGGGAATGCACCCGCAGGCTTATCACCAAATGCACCATCAAATGATGCATCCGCATCACCTACACCCCCATCTTACTGAGTTAGAGGCCAAAGGCTACTACTAGGGTTCCGCCTGGTCGTGGTAACTCTTATATCAGGCGTGGTGCCAGTGAGAGTGACTGGCACCTACTTCCGATAAGAGGGGCTACGACTAGGGTGAAAATGGGATTCTTCCAACTATCACTCATGGACCGACTTTTGACTATGGATCTTGGAATTTCTACGATTAAAAAATGCCGTGATTGTAAAGACGATTTAGCTCTCGGATTATTCACACCAATCGCTAACTATGCTTTGTACATGCATGTAAGCGCTTTTTTCACTTACGGTATCTTCTTTTTCTTACATGT
>proasellus_cavaticus.12707
GGATCAAATCTCATTTGGTAGCTAGTTGGAACTTGAGCTTGTGCAAGTTAGTGAAATAAAGTTTATTGGGGAAATAAAACTGCTATAAAATTTTTTATTACTTTTGAATTTGACTCTCGTTATTTGAGGTGTATAAAAATTTTGCCCCGAAAATTTAATAGCTGTGAAATTTAACTTTGCAGCAATTTAAATAAAATATCAAGAGTTTTAAACGTGAATTAATGCCCAGTGAAATGTTTTACCCACCTACTCTTTCGATAATGCAAACCCCTCATGCCATTGCTAGTCAACAAAACGGTTTCATGGGATTTTTCCCGGAACCCCATCACGCACCCCACTTTCATTTTCCGCCTAATCAAAGCTATAATAATTATCAATCTGCCATGAGTCACATGCCTCAACAGTGGCCACAGGAAATCGGCAATGGAAACTGGCCAAATCATAATAGGCCTATGCATATGAATTCTACTCGCGTTGACCATAGTTCCTTGTATGCTGAACGTACACCGGAAGGATGCCAGGAATATAAATATATGAATTCCCGCAATGATCTGAATTCCTCTTCCAGTTCCTCATCGTCGGGATGCTCACCAAACCCGGCGTCTACGTCATCAAATACGTATTATCCACCTTCGCAGCAACCTCTTTCCTGTATGAGGAGTATGGCTGCAGAATTAGATGATGCGGAAACAGACTCCAAAGCAGCTGTTTTTGCAGACGATTTTGATAATGCGAACAGATTCTACAAAGAAGGCAAAACTAGAACGAAAGACAAGTACAGAGCTGTTTACAGTCAACAACAACTGGTAGAATTAGAGAAAGAATTTCTCTATTCGAAGTATGTCTCCATGCAGAAGAAGGGAGAGTTGGCCCTTCATTTAGGCCTTTCAGAAAGACAGATAAAAATATGGTTTCAGAACAGGAGAGCAAAAGAGAAGAAGCTGATTCATAAGAATATCTCTCCTCCGATAAATTACTATCATAATAGTTTGCATTTACATGCACAGTAATCTACAAATAATAGACCTACGTTTATATATTTAAATAT
>proasellus_cavaticus.13090
GAGTCTACTGACTCTCTTGTATATAGACGATGTTCGATGATGGTTCTCGTTCCGATATTATTTTTTTTTCGATGGATTAATTTTATTCCATGAAATTGTTTATCAAAACAATCCAAATTCGATAGCCAGTTAGTGTAGTGTAAGGATGATATAAATGTATGTATATATTTGTAAATAAAACTACAAAAAGTGAAAAAAATGTCTAATATGTAATTGAAACTGACTTCGTATCTTGAAGATACTCTCGCAACGATTCGAAATGAAACACGACTCAGAAATAGGCCTATTCTTCGCTTTGAATTGATCAGTCGTTCTCTTGACTTGTACTGCGAACTTGTAGTTTAATTATATCATGATAACTAGGACGGATTTGCAGTCTTCCAGTTCTCAGAACGACTTTGAAACTTCTGTGCCTTTATCTTATTATGATTCAGAGCAAGAATATCCAATGGACCAATCCGAGTTTCAGTATGTTGATACGACTTACCCAAACTCAATTTACGATCTCTCTCGTGAGTCCGAACCGGACGTGCGGTTCGAACAAACGGAAAACGCGCTTAAAAATAGCGTAGATGAACTTCTTGCAAATGCATCGCCAGATTCTCGAAGTTTGTCCATGGATTCTTCATCGTCTGTTGACGGCATTAATTACCAAGACATGATATTAAAGGATTTGTCCAGTCAACGTTGCAGCTCCCCTCTTAGTCCGGAAAAGTTGCCTTGTTCACTACATGATGAACTCGATGAGCTTAGTTACTCTCGACCACCAACGCCGTCTGAAACTTTAAATCTTTCCAACGACTTCTCTGATCACTTATCTCACATGGACTCCTACAGTGATGACAGTGAACCGGCTAAGCCTACATGCCTTGAAAGACGTAATTATGACACATCAGCACTTATGTATGGCAATGATGATATGACATTCTCCGGATTGGTTAACTGTAATGATGTGCTAAAGACTACACGGAAGAGTCAAGGCGAAGCTCAAAGTGACACAATAGTATGCTGCTACAGGAGCTGCTCCTCTGACAGTGCCGAAGGAAAATCTAAAGATTGTATCGAGGTTAAGCCGAAAAAGGAGGAGAACTTCTCAGCTATCGAAGTTCACCCTGAAGATAACAAGAAAGGAAAAATATCAGGACTCCAGAGGCACGCGTTAGACATGATTTTCTCTGTCACCGATCGACCATCTCGAGGTTTAGTTTTCCACATCGCTGGCGAACTTCACCTTCATCATATAACAGTCAAAAATTTCTTTTCAAACGGTAGGCGTCGACTACGTAGAGCGGCAGCTAGGCTAAACGACCCAGAAAGAACTAGAAGAGAAAATCAGAGGCGAAAAGAAAAAAGAAGATTGGCTGCTCTTGCTGCAGCTGCATCTATTCCAAATGGGGACCGAGGTAGTGGATCTTTACGCTTCGGAAATGGAGAAAGTGATCCATTAGCACCAAGAGAGACACCAGTCCTCTCTCCTGAAAGAAGAGCTCTCATGGAAAAATTAGCAGTTAAGGTCCAACGAAGTGTCGCTCAAAAAGGTTTAGCAGCAGCAAGCTACGGGGAATCCATTTCCAAGTGTTCAGCATATTTAAATATCACGTCCACAAATTTGAATAAAACTTATGCCGTGGTTGCAAATGACCACGAGTCCCAAACTATACCTTCCCAACTACATTCCAATTTCCTAACCTCAGTGGAATCGCTCAAAGGTTTTGAGACACAATCTATTGAAGAAACTTACTTACATTCGAACGAGGAAGAATTTGCTAGCATGTTTTCGAACTCTGAAAGTGATGCAGTTTCCTCATATAATTCTTCTCCAGATCAAAACTTTAACGTTTATACTCCTGTGGAACTAGAGAATTCTCCTTACGTTTCCGTGAACCAAGAAGATGGACCGTATTCTCCAACGAGTTGGCAAACCCTTCTTCATTCCTAATGATAGACTTCACAGTTTTCTTTTATAACTGATTTAAATGATTTTTAGTTAAATATTGAATGTAGATTCTTTTTTTTAAAGGTTAAATCTCAGAAAACATTAAATATAATGGATATAAATACAATTATTCTTACAACAATGTGTAGGCCTATGGAAGTGTTTTTTATCAATTCAGCTTCCTTTA
>proasellus_cavaticus.13188
GTGCAAAAATTTTCATAAAATTAAACCAAAGTATAAATGTGGGTATAGCCTATATACCTATAGACTAACTATATCAAAATATAGTTATTACTTACCCGTCTTTTTGTTCAGCAGCTCTATCTCTCTGCCTTCTGTTTTTGAACCAGTTGGAAACTTGTGTGGTTGTTAACCCAGTGGCCTCACTGAGTTCTCTTTTTTCTCTAGGGGAAGGGTATGGGTTGTGAGCGTACCACTCACGCAGGACGTTCCTTGATTTTTCTTTGAAACAGTAAGATGTTTCTTCGCCGTCCCAAATGGTTCTTGGTAACGGAAACTTCCGCCGTACCCTATATTTTCCCACAGCTCCTAGGGGCCTACCTCTCAGCTTTTCAGCTTCAATATAATGTGCTTTCAACCATAACTGTTGAAGTTTGCTATGATTTTGAATTGAAAAAGTATGAGATTCCAGAATCCTATAAAGTTCCTTGAAGTTTCCTCGATGGAATGCCACGAGGGCTTTAGCCTTCAACACAGATTCGTTTTTATGCAAATGTTCACATGCTGGCAACGACCATAAGAACCTCCCTAGTCGATCTATATTACCGCTTTGCTGTAGAACCTCGCAAACGCAAGCGACCTGCTCCTGCGTAAACCCGAAGGAGGGTAGCATGGAGGCAGGAGGCGATAGAGAGGTCTGCGGGTGCAAAGACGGTGGCCCGAGATGCGAGGCAAGTGGGTGAGTGCCCTCGCTCATAGACCCAACTATCATAATACAGCTCTCGTAACACCTTCGTCTTCGTGGTCTACACACAAAAGTTACTCACTTTCACGTCCACGTCCTCCCGAAACAAGAGGATCAAACACACTGTACTCTATAAAGACAACAGT
>proasellus_cavaticus.13189
AACTGACGGAGGTTCCGATGGAGGGTAGTCCGTTGGATGTGCCGCCAACTTTTGAAAGTTCGCTATAAAGATCAGTATGATGATGGTCCTGTCCATGGTGACCAGCCTGCGAAACTGCAGGTATTGGAGAATCCAACCCGGAAAGGCTGGGTTTAACTTCGTCCAAAGACTCCGACCCACTATCCAAATGAGTATTCTGAAGTCCTGATGAACCACTTCCGGATGAGTTTTTAGGATCCCCGTCTTTTTGTTCAGCAGCTCTATCTCTCTGCCTTCTGTTTTTGAACCAGTTGGAAACTTGTGTGGTTGTTAACCCAGTGGCCTCACTGAGTTCTCTTTTTTCTCTAGGGGAAGGGTATGGGTTGTGAGCGTACCACTCACGCAGGACGTTCCTTGATTTTTCTTTGAAACAGTAAGATGTTTCTTCGCCGTCCCAAATGGTTCTTGGTAACGGAAACTTCCGCCGTACCCTATATTTTCCCACAGCTCCTAGGGGCCTACCTCTCAGCTTTTCAGCTTCAATATAATGTGCTTTCAACCATAACTGTTGAAGTTTGCTATGATTTTGAATTGAAAAAGTATGAGATTCCAGAATCCTATAAAGTTCCTTGAAGTTTCCTCGATGGAATGCCACGAGGGCTTTAGCCTTCAACACAGATTCGTTTTTATGCAAATGTTCACATGCTGGCAACGACCATAAGAACCTCCCTAGTCGATCTATATTACCGCTTTGCTGTAGAACCTCGCAAACGCAAGCGACCTGCTCCTGCGTAAACCCGAAGGAGGGTAGCATGGAGGCAGGAGGCGATAGAGAGGTCTGCGGGTGCAAAGACGGTGGCCCGAGATGCGAGGCAAGTGGGTGAGTGCCCTCGCTCATAGACCCAACTATCATAATACAGCTCTCGTAACACCTTCGTCTTCGTGGTCTACACACAAAAGTTACTCACTTTCACGTCCACGTCCTCCCGAAACAAGAGGATCAAACACACTGTACTCTATAAAGACAACAGT
>proasellus_cavaticus.13560
ATAAATACGTTTAGACTTTATAAGTTGGATATTCCGCAGCTCATGACAGATCGAAGCCAACAAGCAAAGGACAATTAATGGTTTTGCCTTTCTCATTCAGAGTAAGAGAGAGGATTCCTTCTCTAAATTGCACTGATGCACTAACGCTAAAAAAATACAGGCGGTCCAGAACAGTCTTCACTGAAAGACAGTTAAACGAATTAGAAGCTCGTTTTGGTTCGCAAAAGTACTTAAGCACCTCTGATCGCCTCGATTTGGCTGATAAGTTGAGTTTATCTCAACTTCAAGTTAAAACGTGGTACCAAAATAGACGAATGAAATGGAAAAAACAGGTCATGGAAAGTGGAAACGAAACACCAACAAAACCGAAGGGAAGACCGAAGAAAAACTCAGTTCCATCCTTAGCTGAACTGACTTATTTGGAAAGGAGAAGCTTTCAATTAAGTGCCAGCACTGCCAATAAAGAGGAATTGCTGTTATAATTATTCAACAAATGGAGTCTACAGTTAGCTCTTTTTTTTAGCCCCTATTTGAATACTTTCCAAGCCTACTTTGAATAATGTCGCTTAAGTAGAATTATTTAGACTTGAAGTAATGTCAAATGTTTTACATGTAAATTAAAAAAAAAAAAATTCAGTATACCGGAAGAATAGGCAAAATAGATAAAGAGATTATATTTAAAAACAAAATGTCACAAATGCAAGATAA
>proasellus_cavaticus.16869
GATCAGTTTGGTCATCATACGCCAACAGGGTTGTCATGAACTCGTACTATTCAAACGTGACACCCTCGGCCAGTGGCTGGGCATTTCCGAGCCAAGAACAGTTTAATAACTTTTCATATTTGACTCAAAATAAGTTCCCGTTGGGGCATTTGAATAATCATTCTGGGTACTCGTTGCAGGAAAGTTTGCAAAACTATAAAGCAGCCCAAAATGGTCACCCGACTTACAAAGTGCCTGGAACTCAAAATTACTACGAAAGTGCCGTGCTTGGGTATGAAGCTGCAGCAAACTTTAACTCTTTGAATGCTGCCGGGCTTAAAGCAAATTACCAACCTCAATACCAGGTAACTCAATCAGCCGCAGTAAAAAGACCTTCCAGTCCAGTCAGTGATGTAAAAAGTGAAGAAACAGTTTGTGATGTAAAGTCGGAACTTTTTAGTGAATCCAAATCGGAGATTTATCCTAACAATTTAAAACAAGAAAATTACAATGATTATTTAAAACCAGTTTCTAATAATTGTGAAAATGCAAATTGCGATAAACCGATTCAAAATGACAATTTCGCAAATTCTGTGTACAATATTGAAGCAACTTTAAGTTTACCCACACCACACAGCGTGCCACAAAATAATCATCATTGCCCACCAATTATCCCCGAACCAGCGGTATCAACTTTAGAGTGTTTAAATGCAACAAAAGGCCAGGTTCCCACTAATTTCTATGGATGGCCCAAATACTATCCGCCAGGAAATGAGTTGAACAATTCTGGAGGCTCTAAGCGGACACGGCAAACTTACACCCGATCTCAAACTCTGGAGTTAGAAAAAGAATTTCACTTTAATAGGTACTTGACCCGGCGTCGCAGGATAGAAATCGCTCACGCACTTTGCCTTTCCGAGAGACAAATCAAAATTTGGTTCCAAAATCGAAGGATGAAAGCGAAG
>proasellus_cavaticus.17119
GCGAGAATCATTACCACCAGCAAGAACAATGGATCGTTTGTGTCGACGCCATCTTATCATCCCAAATCAGTTTTGAAATTTGGAGTCGAAAGGCTTCTTTCTACAAACCAACCAGATTGTGGATTGTCAAGTGCCGACTATGAGAATTCTAGAAGGAAGTCCATTAACTCAATGCTTCCCATTTCGAGTTTCTTACACACATTGGCACCAGCAACTTCAACAGACCTTCGTCTACTTGGTAGCAGACATTCGAACCCTTTGCCCCCTCATGAAATTTCCCTCCTTGCTGGCTATGGATCAGAGTACATAAATGGACATTACCCTGCATTGATTAACCATCATCCATTTTTGAATTTCGAAGCAATCTTGCAACACAAGATGCCTTATGGAATACTGGTTAATGACAATTTAGAAATGAGAACAGGGCATTTAACCCTCGGTGCCCAGGGGGGCGGAAGCAATGAGGAGTTGAGTTTATCACTCAACGGGGATCAGGCTCACGGAGAAGCACGAAGGAAAAGGTCTTGGACGAGGGCAGTCTTCAGCAACCTACAGAGGAAGGGATTGGAGAAGAGGTTTGCCATTCAAAAATACATCACAAAACCAGACCGTCGTCAGCTGGCAGCAACTCTTGGCCTAACGGATGCTCAGGTAAAAGTTTGGTTTCAGAATCGAAGGATGAAGTGGCGCCACTCAGAGATGAAGAAAATCAAATACCAGGACCAAGAAGGAACTCAGCTTTGCAAAGATAAATCAAATCGAAAAAGAAACAACCAATTAAATAGTTTACAAATTTTACAAGACACCAACCAACAAGTTACTTCCTCTCAATCTATAGACGGAGAATCAAACCAATTAGAACCTAACTATTTGTTCGATTGCGAATGCAGCGACCTCGACACATAAAACGGATAAT
>proasellus_cavaticus.19545
AAATAATAATACTAATATAATTACATTATCATAATTCATACAACAAACATTGACAATTGGACATATACTGTAATATCTTAAACACTAGATTCAGGTTTGATTTATTATACAAATTATTAAGAGCACATAACAAGCACATAACCCATTATTACATATTTTCTATTATAATACAACAACTCAAAAAATATAAACATCTCCGTTGTAACAAGTATTAAATCATCTAGCAAATATATTTTGAAAATCGAGTCATTTCAAGCTATGCATGCTTTTTGAACGATTGATCTGGGAGCTGCTGCAGGTGAAGGTGACCTTGAAGGAGACTCCTGAGAAGTAAACGATCCTGAAGGTGAAGATCGGCAGGGCGATATCGTTAAAGTAAGTCCGTTAGGGAGTGTCAACGTGGGTGCCGGATCCTCTGCTTGTGTGTAATAATTCGACAGTGATGCCAAATGGTAAGGTGAAAACAAGGAGGGGGGTGCCAGTGGGCTTGGGGGAGGTGATGATGGCATAGCTGGGCTATTTTTTAAGAAACTGGATGATCTGAGTGGTGAAGGAATATTTGCAGTGCCATTTGTAACTGCTTGACCAAGAGCCATCAGCGCTTGCTTATAAAATATTTCCAAGTCTGTAGAATTTGGGAGTGGTGTAGTATTAGATGAACTTGACCAAGACGATGGCAACTTTCCTTCAGGTGCACCACTATACATTCTTTGTAAGGGAGCAAAACCCCCGGCCTCAGCCAACAATTCAAGACCCACCGCAGTTTGACGTTTCCATTTAGTCCTTCTGTTCTGGTACCAAGTTTTAACTTGAGTGTCTGAAAGATTCAACCTGTTAGCCAAATCCATCCGATCTTGAACGCTCAGATATTTCTGGCTTTCAAAGCTTTTCTCCAGAGTCTGCAGCTGATGGTCCGTAAAAGCAGTTCTGGCTTTTCTCTGCTTCTTATTAGCTGGAGGATTCAGTTCGTCATCTTCTTGTACGCTTTCATCATCACTGTCATTTCTATATAAATTTGATGAGAAAAATTGCTGATGATAATTTAGTCTTTCGAGGAATTCAGATGGAATCCTCTTTTTAGTCGTTTCCTCTTTCAGGATGTCACCGATCATGAAAGACGAAGGACTTTTTGTCGACGCAAATGACGCTGCGACGACATCCTTTGACCTAACGCTAAAGACGCGAAGATCGGTCGGTTCGTCTAAAGAAGAAATCGTCGGCATATCGTTTAGGTTTTCTTCAGGAGTGAGGCCTCAGATGCAGAAGATTCAGATATTACTTAACTATTTTGATATATCAGCTTAATTTAAAGATTTCCTGTGGCA
>proasellus_cavaticus.20598
GAGTTTTGTGATAGTTGTGTTGGTATACAGATGTACTTTTTTTGTGTTTGATGAGTACAAGTGTTTAAAGCTCCTAGCTATATGATATGAGTTAACGAAGGCTATAAGATCGGAAGCTCTCGGCCACTATTGGGATTTTTATTGAGTCTTCGAAAGCTCCTGTAGTAAGCCGTCCGTGCAACTAGCGACTTTGCGAATGATTTTAAAGATTCGGAATCGTATATGGTGGACTAGCATTGAAGAGAGGTATTAGGCAAATACTTTTTTCGATCCTCATCTGCTTCTGCAAAGCGGTCTTGGACGATTGAGCTCCCAGTCTCAAGATACTTGAGAATCTTGTCAGAAATACCAGAAGGATCCGTCTGACTTCAGAAGACTTAGCCGCTGATCCAAATTTACTGCAGTTGAAGAAAGTCTTAGTCGGCGTATATAGCGATCGCATATATTTTAGTCGTGTTGAGGATAAAGTTCATGCACGCGTAAGACTCTTCGAGTGTAGGTACAATTGAATGATTATTCCACAGGTGGAATAAATAATTTTTGGATTTTATCGAAACTAATTTTGTTTAATAATGAATAACTTAGTTGCTACCATACAAGACGGTCTGTCTCTTCACGAACTTTCCCCACATATTTCTTCAGTGCATAGTGGCTTATCCCATTTGGATAATAATATTCACGCTAATAATTATGCATCGATTTTGAATCACGAAAGGAGACGAGCGGATTCGGAATCGAAACATCATACGCTCGCTCACTTGCAAATCAACCATGGGCGAGATCATTCCCACTTAAACGATTCTCGCCACCTGAACGAATCATTAAATCACATAACGGCTTCATCCAGTCATTCGCAGTCTCCTCACCCGCTCATAAAGAATGTTATTAATGTGCACAGTTCTATGAGTGGACCCCCGCCCCTTCACGCTCTTCCAGCAACCCCAATTGCTTCTTCAATCCTACCCACGAGTGTTTCATCGACTCAATTGGATATTAAACCAAATTTGAGTGAATTGCAGGGAGAAAAACCATCTCAGTCTTGTTCCAGCGAAGCAGACGATGATAAGAACAAGAAGAAGCGTCAGAGACGCCAGAGGACGCATTTTACGTCACAACAGCTTCAAGAACTCGAAGCCACATTTACAAGGAACAGGTATCCTGACCTAAGCACAAGAGAAGAAATATCGCTATGGCTTACATTAAAGGAATCACAAGTTCGGATTTGGTTTAAAAACCGGCGAGCAAAGTGGAGGAAACGAGAGCGGAATGTGATGACTACGGGTATGCACGGGGATCTTAAAGGTGGCTGTTGGGGTACTCAGCTTAACAGCTTTACCTGGGATGATGGGATTTATCCTGGCTATCCTTCGTACAATAACTGGACAAAAATGGCCCCTAGCCCTCTAGGACCGAAAGGGTTTGCCTGGGGATTCAATGGCGTTAATGTTAATCCTTTGATGGGTCAACAACCTTGTCCGATGTCATCAATTAATTGTTTCCAATCTCCATCACAAGGTATGGGGTCAACCTCGCTAATGCCTTCTACCATGTCTTCCTCGTTAGGCTCGTCGGCCCCTCCTTGTCCATACCCCGCACCAACGCCTCCTTACGTATACCGAGACCAAAGTTCGGTGGGTGCTATGCCTTCTATGTCATCTATTGCTTCCCTCAGATTAAAGGCCAAATCTCTAGAAACTGCCCCCTCCCTGTCTTATCCCTCGACGTCGAGAACTCAGAACTCCCTTTCTGCGTGCCAGTATTCAATGGGAGGCGGCGACAGAACCTTAATGTAGAATATAAGGTCAAATAAGTTGATTAGTTGGATTATTATTAACAACACTGTAAATATAATTTTATATTGTTACTTATCACTTAAGTCATTTTAATGTGATGTAAATATTAAAATATGGTGACTGAAAAATTCTGTAAATATATATACAGAAGAATTTTGAAAAGGAGAACTATACGTTCGCTCTATCACGTGAAATCCTTTGAATAAAAATAAAGATTGCAATTTGAACTGGATAAGAGTCATGATTTTGGCGTCGTATAGGTCCATCTATTAAAGAAGCAAGCAATTCTGTACTGACTTTTACAAATGTCAGTTTAATTACCAAATTATAATTGGGCGGGCCGTTTCTGTTTTCATGGAAGGTCAATAATGAAACTAAAATTTAGGATCATTATTCGAGAAATCAGTTTATAATGAGGCTCGTTTGTTTTCTGGAACGTCCTCGCAATATGTTTAGCATATTTTATTTCGTTGTAATCAATCGAAATTTGTCATCGCTTTCGATTGAATGTTTGTTATTGATAATTTATCAGCTGGACTAATGTTTTATGGGTGCATTTTGACGTTATCGTTAATATGACAATATTTCATACTAATATGCCTCTAAATTTTGAAATGAACCACTTCTATACTTTATCAATATCTGAGTTCCATTTATTGCTAATCGTGCGTATTAATTATGTGTACTAACTATATAAGCAATACAGAATTAACAAAATGTTGCATAAGGAGACTGTGTAGCGAGGTTTTATTTTCCTATTATGTCCTTGCAATATTGTTTG
>proasellus_cavaticus.20675
GGGTTGCAAGTGTTTTGAGTGAGGTGTTTCTTATTCAGTTAGCGTAAATTTATTGAGGCATAAGTTAATAATTTGAAGCTATAAAAACTAATTGCTTAATTACATTATGGTAGATAAAGTGACTTAAGTGATTGGAACCACATTTTGAATTCACATCCAATACTTTTTTTAAGTAGTTCTGTTTATACGAAAATTAGTGATTGCCGTGTATAAGTTTATGCTTTATATAATTATATAATAGACATGTTCCCACCTACCACTCAAAGACCACCACATCATCCCATGATGGCTCAACAAAGTGGGTATATTGGTTATTACTCCGGGTCTCACCATCCATCACAGTATCAGAATACAACAGATTACAGTTATCAACCTTCAATGGGCCACTTACCGGATGGATACAATAGTGGAAGTTGGCCAAACCATCCCATGTATATGGCGTCTCACGCAAACCACTCTTCTATGTATTCCCAGCGTCCTTCTGGGTATGACGAATGGAGTTTAATGAGCTCTGCCATGCACCAAGGGTCATCTTCCGACACTTCATCGCCAGGACTATTATCAACAATGACCTCAAATCCTATATTGCAGCCTCCTTTAACTCCATCTCCTTGTACTCTTTCTAACGGTAACCACGCTGATATGGAATCTTCACCTTATTACAGAAATTTCTGTAACCGAACTACCCCTAATTACGGTGATCATGATTCCATTAAGACTGAAGATGATACCCTGGACATTCCTCCACCCGATATAAGCATCGAACCCAAGAGCCCAAATCAACCAGACTCCCCTTATATGCCCAACTGGCTAAAAAAATCAAACTCTCAGAGCGGAAATACAGATGACACCTTTGCAGAATTGGAAACAGGCTCCAAAGGAAAGACGAGAACAAAAGACAAATACAGAGTAGTATATAACGATCACCAAAGAATGGAACTCGAGAAGGAATTTCTTTATTCAAGATATATTACAATCAGAAAGAAGACAGAGCTGGCACAGATGTTGGGACTATCTGAAAGACAAGTAAAGATTTGGTTCCAGAACAGAAGAGCAAAAGAGAGAAAACAAACCAAGAAGCGCAGTGACGTCAGTGCAGACGATAAAGAGAAGATTGAAAATGGAATAACTTTTCTTCAAGGGTCTTCATTCCATGCACCCCTTCATCATCCACATTCAGGGGGACCACCGATGTTTCACCATCAGTTTCATGTTCATCAGTTTCCTCAGCATCACAAGCATCCCTTAATGATGGACGTTAAACCTCCGTTTTCAATGGAGTTAAAGCCTATGGACGTAAAGCCCTCATTAGCAATGCAGGATGATGATCCACCAATCGATTTTGAGATGAAATTACAAACTTTAAACAACAACATGAATTGAGTTTAATTGATGGTTTGAAAACTAGTCATTATTTATTTATGAAAATTACATACATTTATTTTAATATATACTACAAGAAACGTTGCCTAAGTGCTATTTTTATGCCATGGTATTCGTTCGAGTCTGAAAATAAATTTATGTGTACCTATCTTACATAATCGCACATATTGAAATAATTACCATTGTAAATTTCCACATTTGTACTTTGAAACGTACAAAATTGATTTAAGGTGGTAATCTTTTTTTTCCAGTAATTTATTAACAAATTATATATTTAAATGATTGTTTTGTCTACCTTGCTGCTAGGGGGGTTATCATAAATGGTTATTTTTTTCGACAATTATATTAGATAATTATAATTTATTGACATTGGTTAAATTATTAGATTTCTTAAATTTTTCTGAAGTTTCGTACACAGTTAAATAAATCCCCTTTTGTAAATTCTCGTTTGAGCAAGAATTAAATGCTTTGTATTTTTTCCTATAAGACTGTACTCTCTTCATAATCGAAAAATACTTTATTATTTGGGGACAATAATACCAAAACGAATCTTATTAAGAAATTCGTCCAAAATTTACATAGATAACTGCAAAAAATTTCGAATTTTAATTTACACTTCATTTTGTTCTATTGATTTTAATCGCTAAACACCTGATAGATTGAAGCTCCTGTTTATGACTGTACGTCCTTCGATCACTTTCGATTTCGAGTTCTCATTCAAAGCGGAAAGAAGAAGTAAATTAACGTAGATTATTTCTGCACTTTAGGCGTATGAAACAGATTCCTAACAACAAAACACGAATGAGGAGTAATTTTTTAACTACACTGTACGTTGTGTGTAATTGTATAAAATATTTTACTTTGTGCCATTTTACTGTATATACTGTATATAAAACTATAATGCTTTGAAATATCTGTAAATAGAAGTAGCGTAGTATGAACCTTGCTTTCTGTAAGGGTTTATGGTTAGGCGAAATTGTTCCGTTCCCTTGAATTACAAATTAACATGCCATGAATGCCATAGATTTGCTATGTCATTAAGTCTAGAATTCATTTTAGAATTGTTTGTTGTGAGGATATCTTCTGTAACAAACTATACCAAGTTCAGCTTGACAGTACGCATAATTATGATATAATAATTATA
>proasellus_cavaticus.20676
GGGTTGCAAGTGTTTTGAGTGAGGTGTTTCTTATTCAGTTAGCGTAAATTTATTGAGGCATAAGTTAATAATTTGAAGCTATAAAAACTAATTGCTTAATTACATTATGGTAGATAAAGTGACTTAAGTGATTGGAACCACATTTTGAATTCACATCCAATACTTTTTTTAAGTAGTTCTGTTTATACGAAAATTAGTGATTGCCGTGTATAAGTTTATGCTTTATATAATTATATAATAGACATGTTCCCACCTACCACTCAAAGACCACCACATCATCCCATGATGGCTCAACAAAGTGGGTATATTGGTTATTACTCCGGGTCTCACCATCCATCACAGTATCAGAATACAACAGATTACAGTTATCAACCTTCAATGGGCCACTTACCGGATGGATACAATAGTGGAAGTTGGCCAAACCATCCCATGTATATGGCGTCTCACGCAAACCACTCTTCTATGTATTCCCAGCGTCCTTCTGGGTATGACGAATGGAGTTTAATGAGCTCTGCCATGCACCAAGGGTCATCTTCCGACACTTCATCGCCAGGACTATTATCAACAATGACCTCAAATCCTATATTGCAGCCTCCTTTAACTCCATCTCCTTGTACTCTTTCTAACGGTAACCACGCTGATATGGAATCTTCACCTTATTACAGAAATTTCTGTAACCGAACTACCCCTAATTACGGTGATCATGATTCCATTAAGACTGAAGATGATACCCTGGACATTCCTCCACCCGATATAAGCATCGAACCCAAGAGCCCAAATCAACCAGACTCCCCTTATATGCCCAACTGGCTAAAAAAATCAAACTCTCAGAGCGGAAATACAGGAAAGACGAGAACAAAAGACAAATACAGAGTAGTATATAACGATCACCAAAGAATGGAACTCGAGAAGGAATTTCTTTATTCAAGATATATTACAATCAGAAAGAAGACAGAGCTGGCACAGATGTTGGGACTATCTGAAAGACAAGTAAAGATTTGGTTCCAGAACAGAAGAGCAAAAGAGAGAAAACAAACCAAGAAGCGCAGTGACGTCAGTGCAGACGATAAAGAGAAGATTGAAAATGGAATAACTTTTCTTCAAGGGTCTTCATTCCATGCACCCCTTCATCATCCACATTCAGGGGGACCACCGATGTTTCACCATCAGTTTCATGTTCATCAGTTTCCTCAGCATCACAAGCATCCCTTAATGATGGACGTTAAACCTCCGTTTTCAATGGAGTTAAAGCCTATGGACGTAAAGCCCTCATTAGCAATGCAGGATGATGATCCACCAATCGATTTTGAGATGAAATTACAAACTTTAAACAACAACATGAATTGAGTTTAATTGATGGTTTGAAAACTAGTCATTATTTATTTATGAAAATTACATACATTTATTTTAATATATACTACAAGAAACGTTGCCTAAGTGCTATTTTTATGCCATGGTATTCGTTCGAGTCTGAAAATAAATTTATGTGTACCTATCTTACATAATCGCACATATTGAAATAATTACCATTGTAAATTTCCACATTTGTACTTTGAAACGTACAAAATTGATTTAAGGTGGTAATCTTTTTTTTCCAGTAATTTATTAACAAATTATATATTTAAATGATTGTTTTGTCTACCTTGCTGCTAGGGGGGTTATCATAAATGGTTATTTTTTTCGACAATTATATTAGATAATTATAATTTATTGACATTGGTTAAATTATTAGATTTCTTAAATTTTTCTGAAGTTTCGTACACAGTTAAATAAATCCCCTTTTGTAAATTCTCGTTTGAGCAAGAATTAAATGCTTTGTATTTTTTCCTATAAGACTGTACTCTCTTCATAATCGAAAAATACTTTATTATTTGGGGACAATAATACCAAAACGAATCTTATTAAGAAATTCGTCCAAAATTTACATAGATAACTGCAAAAAATTTCGAATTTTAATTTACACTTCATTTTGTTCTATTGATTTTAATCGCTAAACACCTGATAGATTGAAGCTCCTGTTTATGACTGTACGTCCTTCGATCACTTTCGATTTCGAGTTCTCATTCAAAGCGGAAAGAAGAAGTAAATTAACGTAGATTATTTCTGCACTTTAGGCGTATGAAACAGATTCCTAACAACAAAACACGAATGAGGAGTAATTTTTTAACTACACTGTACGTTGTGTGTAATTGTATAAAATATTTTACTTTGTGCCATTTTACTGTATATACTGTATATAAAACTATAATGCTTTGAAATATCTGTAAATAGAAGTAGCGTAGTATGAACCTTGCTTTCTGTAAGGGTTTATGGTTAGGCGAAATTGTTCCGTTCCCTTGAATTACAAATTAACATGCCATGAATGCCATAGATTTGCTATGTCATTAAGTCTAGAATTCATTTTAGAATTGTTTGTTGTGAGGATATCTTCTGTAACAAACTATACCAAGTTCAGCTTGACAGTACGCATAATTATGATATAATAATTATA
>proasellus_cavaticus.20918
GGTAGTCACACACCTGAAGTACTTGTGAATGTTACCTCAGTATCTTAAGTTCCTTGGAACGTCTTGTACGGGAAGTGAAAAATAAGTTGAATTTTCAGTGTTCCAGAAACCTTTTCACTTTTGGCCTTTGGATAATTTGCCAAACACGTCTTTAGTTTTTAGTTGAATTTGGAAGGCCTAATTTTCAAATGACTATCCGTCCTTTTACCATTCCCGGATACCCATTTCACGCTGTGAACTTTGCAGGACAAGGCCGGGTGAACCAACTCGGGGGTATGTTCATCAACGGGCGCCCATTGCCCAACCAAATTCGGTTAAAGATCGTTGAATTGGCTGCAGGGGGCGTAAGGCCCTGCGTCATTTCCAGACAGCTAAGGGTGTCTCACGGGTGTGTCTCCAAAATCTTGAACAGATACCAGGAAACGGGATCCATAAGGCCCGGAGTAATAGGGGGCTCCAAGCCCAAAGTCACGACTCCTGACATTGAAAAGAAAATTGAAGAATATCGCAAAGAGAACCCGGCCGTTTACTCCTACGAAATCAGAGATCGATTAATCAAGGATAGTGTTGTGGATAAAAACACAGCTCCATCCGTGAGTTCTATCACCAGAATTTTGAGAGGTGGCAAGTCAATAGATGACCCTAGAAAGGACCATAGTATTGATGGAATTCTAGAGTGTAAACATACAACATCTGATGATCGTTTATTAGTAGAAACTGGTGGTGTCGTAAGTGAGGACAGCGAGACAGAAAGCGAACCAGGCCTCACTCTCAAAAGAAAGCAACGTCGCTCGAGGACGACCTTCACGGCAGAACAGCTCGATATTCTCGAAAAATCTTTCGAAAAAACTCAGTACCCAGACATCTATACTCGAGAAGAGTTGGCAGTCAAAGCGAAATTATCCGAAGCTCGTGTCCAAGTATGGTTCAGTAATAGGCGAGCTCGACTTCGTAAACATCTTAACAGTCAACAGTTGGCCGGAATGTCGTCTTGCATGACTCCCTCCTCCATGGCTGGAGTTCCCACCTCAGCTGGAGCTTACATGAACCAGTACACTCCTGGAGCTGAACATTCAGCCATGGCTGCTTCAGCAGTTGCTGCGGCTGCAGCCTATCATAATTCTGCTGCTTGGCAAGGGGCAACTGGAACAGGGTATGATTATTCTAGTGCTGCTTTAACGACACCGACCGATTCTTCTCATTCCATGGCAATGACAGCCATGGCATATCCAATGGCATCCATGACACATGGAGTCAACCACCCCCCTACCAGTAACGCAATGACAGATGGATCGTGGGGTACTACCGCGGGGTCCAAAGCCATGATGTCAACCCAATCGGGTTGGAATACCAGTCTTGGAACTACCGGGTTCTCCTCTTTGGGAGGAGATCAACTAGGTGGCCTCCTGGGATCACAGGGTTATAATATGGGGCACTCTGTTCATGGAGGAATGCATGACAAGAGTGCAACGCATCCAGCTCACTCATATCCAACATATTTCGGGCAATTCGCTGACCCCTCACTAATGTGTGCTGGTCGTGTACACTGAAAGATTTAAAATATTAATTTAAACACTATTTTTAAGTTAATTCGAAATAAAATATTTAAATATTGTAAAATCAAGCTATTTTGCCAAATACTTTAGTTTTTAAGTTTCTGCATATATAATAACTATAGGCCAATCTAAATGAAATGCAATAAAACTATTTAATGGCCAATGTTTTTAAAATTATTTTGAATGCGTATTATGTACATATATAATAAAGTTGGTTACTTAAGGTAATCCTTATATACAGTTAAAAGTATTTAGCAATTAAGCAAGTGAACCAGTACTAATAATCACTTTCTTATTATTCGGTAATCAGTTATTTAGTTAATATCACTCTTGCATTTATCACTAACACAGTATTTAATAATGATTTCCTTGCAATCATAGCCTATGTAATAAATTATACTGATATTGTACAAAGGTATTTATTTTCGATATTTTAGTTTAGCGTATTCGAATGAAGTTGCATCATTGCATTCACACTGTACAGTTTACCCTCATAATGTATATT
>proasellus_cavaticus.21451
GCGACGATGAAGGAGGTGGATGCAAATGTGTGAGTGGGGGTCTAAAAGCCCCCACCATTAAAGGATTGTTCAATAAAAAAGGCGGTAAAAGTGACGCCGGGGGCATGAAAGGATTGGGGGGTATATAAGGTTGGGAGGCCAATCTCATCCTCTCAATTTCCGATTCCTTGAGACGCTTGTCTTTGGCTCGTCTGTTTTGGAACCAGATTTTGACCTGAGTTTCCGTGAGGTGAAGCGACGCGGAGAACTCCGCTCTCTCCGCTATGCTCAGGTATTGCTTCTCTCGAAACTTTTTCTCCAAAGCCAAAAGTTGTTGGGTCGTGAAGGGAGTCCGCGGTTTGCGGTTCGGTTTATGCTTCCGTAGCGTAACTTTCATAGGCCCAGTAAACCGTGGAAGCTCCGGAGATTTATTGAAAGCTCTTAGAGAGAGTTGATGATGAAGAAACGGAAGCGAAGGCCAAAACCCAGATTGTAAATGAGGATGCAAAAGCGTTGTTTGTGGGGGGCCTTGTGTGACCCCAGGGAACCTCGTTTCGTGAAGAGGTCCTAAGGCTTGTGGTTTAAAAATTAGTTGGGATTGAGGTCTGTCGTCGTCATCTTCGTCTCTGCTTTCTTTTTCGTCAGGATCCGAATCTACGTGGATGTCATCATCGTCCTCGTCATCGCATCGTTCTTCGGGTGACGGAGCTAATAATCTCTCTTGAGGACTCGATCGGCGGTTGCGGATCAATTTGCACCCATCGAGAGAGGAATTTTCATCATGCAAAAGATATCCGTTTGGTGACTCTGATCGTCTTCTTTGCAAAACTTTTCTCAAATTGCATTCCCTCACCAGTGACTCAGTCTCATCATCCAGGGAATGAGCATCCCCACTAGCAGCTCCGCCGAGGATTGAGTCTACCGAAAATGATGAAAAGCTTTTCCTCACAACGGCACTAAAGGCCGACTGGGGTTTCTCGCCTTGCAAATTTGAATTAACAGCGGCACTAGACATATTATTACCGTCTAATGCTTTAAGCTTTAGGAGTTTTGATTATGAAAAATGCGGAATTGTTAATGCATAAATCGGCGCTCTAATACTTCGGCATTAAGCGTGATTGCAAAAAACAAGAT
>proasellus_cavaticus.23514
TGTTAAAAAGTACCATTTTCAAATGTTAAAAAGTACCATTTTCAAAGTTTTACAAAATGTAGCCAGAACAAGAACGAATTCTTCCTTCAAGAAACTGACTAAGGTCATTTATAGGCCCGAAATTATATTCCTTCTATACTATATTACAAGTAAAGAAAGTTAATGATTGGAAAATAATTAAATATTAATCTCAAATTCAATAAAAAAAATTGAATTGAAAGAGAACAGCAAAATGTTGATGTCACATCACAACTAACACATTTTTAATCGCAATGCCTATAATTTCCCGTCTCCAGCTTATGATTCCAATATTGTATTCCAGCATACGATCAGGGCCCGATCCAGGGGAAGGTATGCTTGACTGGCCTGTGAGGAGTGTCAGAAATGCTGGATCGGGCTCTGCATACGATTCCATGCACTCCTTCCAGTGTAATATCCCTGAACAGAATTTTACAATATTGGGCCTAGTACTACGGAGGACCTATTTTCATCGGATCATCAATGTTGAGTTATTCTGTAGAAGGAAGCAATCGTGTCAACTGAAGTTTGATCAAATGGATAAGACTTTAAAAGCTTTAATCGGACTAGGTTTTTTCTGTCATATAAAAGTTGCTTCAAATTTGAAATAATCAAAACCGTAATCTTAATCTTACAACGTCACTTTCATATTCCACAATACTGTACTACAAATTTTAACTTGTATTTTAATCAATGCTTTCATTTGCCTCATTACCGTATAAATGCTAGTCACATTTCTCAGTCTCCTAAGTGAATGACAGTGCTGTAACATTTTAAATCATCTTTTGTTCATAATTCACTGGAGTTGCTTTAAGCTGTGATCTCCCCAGTTTTCCTCATCAATTCCAGCTTGACTTCCTGATCTCGCGCATGCGCCTTCAATCTTAGGTCATGAAGAGACGCGTTTCTTCTTTCAACATCCTCGCGAGAAAAAGCGGCGGAGGAGAGAGGGGGTGTCTGGAGTCCCGAAGGAGAACCTAACGGGGAAGTGGTGTATTGCAGCGAGTTTGAAAAATTTGTAGCCTGTGACAAAGACGTAGCCAATGATGGTAAATATGGTTGTAAGCTTGCTAAGTACGGCGCCTCGAGCTTAGATCTTTGGGAAAGCTGAGCCAGTACGGACGTAAAGGAGGGAGCGTAGGGGATTAAAGATGGGTGCCTATAAGCCCCTCCCGGCAAGTCTCTCAACATTGAGAGAGAAGCGGGTAGGTATGGTGAATGCTGCAGTAACGACGCTGCTGCGGAAATTTGGGAGGGGAATTGTCCACCCAGGAAAGTGGGGGGTACCCTAGGTGAGAATATTCCGGAGGAGTTGTCTAGGCCCTTGGAGTGTGAATGAAATTGCAGGCCTCCGAATGGGCTTCCTATCGATGGGGGCAACTGGGGAGCTTGAAGTTGAAGGGGAGCAGAAGGTGGGAAAGCCCCATAAGGGTGACTGGTTGGGCCAACTTTTTCTTGCTTCCGCCATTTTGCCCGCCGATTTTGAAACCAAACCTGTATTCTCGCTTCGGTTAATCCAATTTTCATTGCCAATTCCTCTCTTGTGAATACGTCGGGATAATGTGTCCTTGAAAAAACTTTCTCTAGCTCTTCTAATTGAAAGGATGTGAATGTTGTTCTGTACCTTCTTTGTTTTCGTTTCGAGGAGGAATTATTTCTTCCATCAGCACCACAAATTTCAGGATTTCCATCCCCTCCTCCAGAAGTGGAAATTTCTTCCATTCCGTCTCCCGTGGAAGCATCTTCCTTGATTACGAGGTCTCCTTCCAACTCAGAATCGGTTTCCACAACGTCTACGTCCAACTCTTCTTCAGCTTCTGAGACCAGTCTCTCGCGAATTCCAGACTCTTCTGGAAGAGGCGTCGGTAAAGGAGACTTGATGGATGAAGTTAATGAAGTACTTCTTAATAGAGAAGATTGAGCCAATGACGCTACGGCTAACGTCGATGCGGTGGAGGCAATCTTGGTGGCGGAATGGCTGTAGGAATGAGAAAACTCTTGGTGCTTTCTCTTGACGCACATGTCGAGAGCCATAGAGTCTGGGGAACTGATCGGATCTTCTTGTAAAATTCCCATGGCTGTAATCTCAAAGCAACTCAAAAATAAATGTCCCGAAGTTCATATGCAAACTATAAGTGTCAATGAAAACTTATTTCCGGAGTAAAAAGGAACATGAAACTACACGAAACAAATCACGAGTCTTCACACCTTGAGTTCTTGTTATTAACTAGT
>proasellus_cavaticus.23834
GGCAAGAGATCCTAAAGGACCATCGAGGCCTCGTTCCTTAATCATTTTCTTGGTTTTGTATCTGTGGTTCTGGAACCATATTTTGACTTGTGTGGGAGAGAGGTCCAGAAGGGTTGCCAGGTGTTCCCTTTCGGGAGCCGACAGGTATCGCTGTTGCCGAAATCTTCTTTCGAGTTCGTAAGTTTGAGCTTTGGTAAAGAGGATCCTCCTCTTCCTCTTCCTTCCAGGCACTTCTGTGTCCTCTTCCATTCCGTCATCCATCTCAATGGCCTCCATGTCATCCTCCTCCTCCAGCCGGGCTGACGGAGAAGCCGCTTCGGTGGGGTCGGCCACG
>proasellus_cavaticus.25668
GGGGAGTGTTCGAGTGGCGGTCATAGTACGAAGCTATTTTGCTATTTTAATTGTGCTCTTAATTGTGTTGGTGTTATCTGTTATCTGTTAGTCAAGTGGACTAAAGAAGTTTCTAAGTGGTACAGACTCACTCTTTTAAATATGTTGGACCAGGAATTATTGTCCAAAAGTGGACTTAGTAGCGACAGCCAACAGCAAAACCATCACCACTTAAGCAATCCATATTCTCAGTTTCAACAATATCAGCAAACTATGGCATATAATAATATGGGCTATGGATTTCCGGCAGCCATGTACGCTCAAAATGGATATGGATACCAACTATCCCCTTATCCACATGCATCGAGTCCTTCAGCAGACGTTACAGAAAAACCTGAAGGCGGAGAAGTTAGAATGACTGCCAAAGGGAAGAAAATTAGAAAACCTCGAACTATTTACTCCAGTCTTCAACTCCAACAACTCAACAAAATGTTTCAAAGAACTCAGTACTTAGCCTTACCTGAGAGAGCGGAATTAGCTGCCAAATTAGGTCTAACACAGACTCAGGTAAAAATATGGTTCCAAAATCGTCGTTCCAAATGCAAAAAACTTTATAAAGCTGCCCAAAATGGTACTTTGACCGGCGTTGAAGCAAATGAATTGTTGGGCGAAGTTGGCGGAGCCGGTCTGCCGCCATTAGGCGCAAATCCAGAATCTCCTCACTCGCCCCAACACCCAGGAGAGCAGCAATCCACCCCTACATCAGTCTCTGAACCAATGGGAGGACCACTGTCACCACCACCACAACGTGGAATGCAACAACATGCTAATAGAAGCCAAATTCAAGTATCACAATCTCTTCAGCAACAACACAGCGGTCACCAAGAACGACCAGAGTCCAACGTATCTATGAGTGGCATGCAAGGAGATCTTCAGGGAATGATGAAAGGGGAAATCCCACAAATGATGAACTCTCCCAGAGATATGATGTCGCCAAGAGGCGACATGATGACTCCGTCCAGAGATATGATGACATCTCCTCCAGCCCCATCCCCGAAAGATCTGGCCGGGCCAGAATCTCACTTTCAAAGACGATCCGAATACCCTGGAATGATGATGCATCCCAGCGCCGGCCAATGGGACCCCAGTCATTACATGTATTGGCATTATGGAGAAATGGCTGCAGTGCACCAAATAAATCAACAAATAATGACATGAGACTATCAATAAAGTAGGCCTATAGAATACGTAAAAATCAAAGTAATTTAAAAAAATGTGGATGGATCATTGTTTTAAAATGTCCATAATATTCATGACACATTACATCATGCATCCGTCGGTTACATCTGCATGCCAAGTTAGTCGTACAATGTATGCAATCTTGCAAATAATAAGAACAGGGAGTTGCCGTATAATGGTTTTATATATTGTTAAGATATATATAAAGATATAAAATGTAATTGCCAAAATACTAGCATATATTGTTCAATATATGAATGAGTACGTTTTTATTATGTATATAAATAAGCTGTACTTATAAAAATAAAAAACTGCATTATAT
>proasellus_cavaticus.27348
AATTATATATTTACTAACCTGTTTTTGGCTGCTGCAGCTCTGTCTCTTTGACGCCGATTTTTAAACCAATTTCCGACTTGAGTTGGAGTGAGTCCTGTTGCTTGAGCCAACTCTCTCTTCTTACTAGGATTTGGGTAAGGATCTTGAAGATACCATTCCCTAAGTAAGGATCTAGTTCGCTCTTTGAAGCAATGAGTCTTTTGCTCCCCATCCCATATTGTTCTGGGGTATGGAAATTTCTTCCGGACTCGATATTTATCCACGGGGCCCAAAGGCCTTCCGCGGAGCCTTTCGGCTTCTTGGTAATGGGCCTCCAACCACAGGGCTTGAAGACGGGCATGGGATGCTTTGGAGTATCTCTGCGACTCAAGGATTGCATATAGTTCTCGGAAATTACCCATATGAAAGGCTACTAGAGCTCTAGCCCTAAGTACAGCCTCGTGCTTGCCCAAGTCATGAAGATGAGGATGAGCTACGGGCAGCGACCACAGGAAGCGTCCTAAACGCTCCATGTCTCCACTTTCCTCTAAGGTTTCGCACACGGCGGCCACTTGCTGGGAAGTAAATGACAATGACGGGAGTGCAAGAAGTGGAGTGGGAATAATCGGACCAGAGTTCAAGCCTCCACCGGAAGCACTTACGTTAGCAGCTAAGCCCAGAACCATCACGAACAACAATTCCCAAAATAATGTCACGCACTCACACTGACCCTGCTTTTATCAACAAAGGATCCTTATCATGTTTCTTGGTTCCGAAT
>proasellus_cavaticus.29107
CTGCTACACTTCAGCACTGGCAAACTTTTCACTCGTTATAAAATAATCTGAACAAATTTTAGCTCATTTTTAACTTTGTTGAACGAAATTACTCTAATTAGACCGATGACCTATTATCAGGAGAGCCTAAGCTGGTTTGTTTGGAGAGATTGGTTTGATAGGGTGACGTCATTGTCAATGTATGGGATGCGTTGGTAAGGGAGGCTGCGTGCGAGGAAAGTAAGGATGACATAGGTGGAACGGACGTTGAACTTAGTAATGACAAAGGTGGAGGTAGAAAGCTCCCAGACGATGGGCCCCCACTAAAGAAATGTCGATCAGCTAAATGATTCATTGGATTTGGATGTAATAATGTTGGTAAATCTGGCGAAGGACTTCCCAGTGCTTGGTTGAAAGGCATTCCAGGCAAACAAGGTAGATTGCCTACAGGAGGTTGAAGCGGAGGAAAACCATTCGAATTCAGTCTAAACGGACTATTACTATGGAGTCCCATGCCATTGTTGCTATGGAGGCCAATCGTGTGTTGATTCGGGTGGTTTAAGGGATAGTTGAATAGCCATAGTCTATCCCCAACTATCATGGGTCGTGGGCCTAATATCCCTAAAGATGAGTAATATTGCTGGGCCATCATTTCAAGCTCATTTGTGTATTTTCTCTTCCATTTGGTGCGACGGTTTTGGAACCATATTTTTATCTGCGTTTCAGTTAGTTTCAGTTGTTTAGAGAGTTGCAGTCGTTTGCTAACTGAGAGATATTTATTCCTTTCAAATTCCTGTTCGAGACTTTTAATCTGAGTGGCGGTGAAAGCCGTTCGGGGTCTCTTCTTTCGTTCATCGCCGGATTTGCTGTCATCTAAATCTGAAGTGTTGCTTTCTGCACAACAAATTTTCGTTCGATCTTTATCTCCCGAAGACGAATCGTCATGATCGACATCGATGTCATTATCGGCGATGGACATTTCTTCATCATCTCCTTCTAAGTCGTCCTCGTGACCTTCTGAACTCGACGAAGGATGCTCAGAAGGTGTCCTCGTTAAACGGCGATGCGAATCCTGCATCGGAGTTCCGGCCAGGTGGGTCCTTAATTCCGGCGACAATTCGGTGAGGATTCTGCTCGAGTCCGGAGTCCCGTTCAAGTGACCTCTCAAAAGAACATTTCCTGCAATTAATGTAGACGGCGAAATATGGCCTTGAAGGGAAACGGAGGTCAATGCCTGGCCTCGCGTGGGGCAAAGGACTCCTTCGTGTGGCATCGGACTCATAAATCTGGCATTCGCACGTGAGTTAAGGATACCCTCACTTTGATATGGCATTGGAAGAGGTCTGCTGCGATTAAAGGAAATAATATTATTGTTGGTTAATCTCGGAATTTCTGAAAATGCCGAATGGATTTCTTCTGAATCTTTTTCATTTTTAATTTCTGATTCAACGGCAACAACAACAGACCGTTGTCCGACTGATAAAAGTGAATCAATTGAAAATGAATCTCTCGATGCCACT
>proasellus_cavaticus.30767
TCAATCACGAGTACAATTACACTATTTACGATAATGTACTTGTTTATCTTCATTCCTGTGGTATGATGCGAATTTTCCATGAATATTTAATTTGTCATTTTTAATATGTACAATTGTACATCTATACATAACATTATACTTGTAAATAAATTTTCAAGTCTGAGTTGACATTGCTAACCCAAGAGCCTCCGCGTGCTTTCTCGCTTTCATTCTAAGATCGGCGATAGAAGAATTTTTTGAACTGACTCTGTCCACCGCTGCCAAAGCGGAGAGTGCCAATGGATAGGCAGGGTGCGGATAGTAAAGAAGGGGAGATGCCCCTATAGATGAAATGCAGCTGGTGCCTATATTGCTGTTGCCATTCGATTGCCCTGCAGTAGAATCGCTGCTGTTTGTACTGCTGCAGACTCCATTCGCACCACTAGTTGCTGCTGCTACCACCGCTGCGGCCGCATTACTTATTCCGGCACTCATTGACACTGCCGCTGCATACTTAATGCTGGATAAAGCGTTCCTCGTCAACTCTTCTCGAAAAGTCTTCTCCATTCTCACCTGATGAGCAGCGGAGATAATTGCAGGATCAATGGGGAGCGAAGGTAGGCCTGGAATTCTCTCGTACAAAGGACCATGCAAACGGAGGGGAGATACATATGATGCAACGCGACACGCCTCCAATGGGACACCCATTGATCCCGCCGCCCTGCTTGCGGCCACGCCTATTGCACCTGTCGGACCCATTCCTACTCCCATTACGCCACCAATTCCAGAAGACGGTGATAGTAGCATCCCTGCTTTATGCATTTGACTTTCATGTTTTCTACATTTGGCTCTGCGATTTTGGAACCAAACTTGAACTCGTGCCTCCGATAAGCCAAGCCTCTGTGAAAGTTCTTCTCTCATGAAAGCATCTGGATAGTGTGTCTCATCAAAGAGTCTCTCCAGTTCGTTCAATTGCTCAAGAGTGAAATTTGTTCGTGATCTTCGTTGTTTCACCTTTTGAGGGTGTG
>proasellus_cavaticus.31673
TAAGTTCTACATGATTACTTGGCTCCTCATTATTGGTTTCCATTTGTTCTATTATTTCATTTCTCTTTTGTTCTTCTTGTTTCTTCTGTATTTGAAGAAGGGTTAAAAGTGGAAGTGTGGATTTCAGCTGAGATAAAATAGCAGAGGGAATCAATGAACTATAATATTTTCCATTAAAATTTCTGTGATTTTCTACATTTTCTTCAACATTTGATGATTTGAGTTTGGCTAAAAATTTCAAATCTAAAACACCATCATCATTTTCCTTGAATTCATCTGTTTTTTTATCTTCCTTTTTACCACACTTTGAAATTATGTGTGTTGTTAAGAGACAATCGTGAGTGAATGTCACACGACACTTATGGCAACTTTTAGTATACAAAGTATGTGCATGCAAATGATTATTCAAAAATATTTGACAAATAAAAGCGGAAGGGCATTTATCACAGTAAAACCTTGTGTCAGTGTCACCAGGAATTTTTTCTCCAGCCTGTGTCCTTCCGGAGCCCTTTTCTCCTGGCAGAAGTTTCTTCCTTGCATTTGCTCGTTTGTTTTGGAACCACATCTTAATACTTCTATATGGCGCCTTAAGTTGCCGAGCTATACACTGCTGATCCGCTGGCTCAGGGAAATTATTGTGCTCAAATGTGGTTTGCAATAATTCATACTGCTTTGAGGAAAATGCAATCCTTTTTCTTTTATTTTGCAAGTTGGAAGAAATGTCAGCACCGATTTCTTCAGCTAAATCGTTATCAACGAAGTTAGAAGGTAATATTTTTTCCTTGGAAGCCCCAAATAAGGATCCTAAAATTGAGTATTTATTATCAAAGGAAGAATAAGTTGAGAGTTGAGCAGTATCATTGGATTGTTTAATAAGATGATCTTTTAAAGTTGGCAATTCACTTGAATTTTCCTCCCCATTTTCATTATTTTGAGAATATGCTTGAGAAAGGTCAGTAGCAGTATTTCCATTTGAAAATAGATTGGAAGCATTTATACTGGGTAAAAATTGAAGTAATCTAGGGTATAACGCAAATGGAACCAAATTCCTAAGCATATTTGAAGATGATAATAAATTTTGTCCGAACTGTAATTCTGATGGATTATCATTTATTGACTCATTTTCATCTTTGTCAGATCCAACTTCATCCAATTTCTCATCTGTATTGACTGATTTTTCGTCATCTTCGCCATCTGTATTTGCATCCTCTTTATTCAATATTTGCTGCTGGATCTGTTGATAATTGGCCATAAAAGTGGCTTGATATTGTAGTAAATTAACTACAAAATGCTGTTGTATTTTTGAAAGATGTGCCAATATAAGCTCTTGGGTTACAGAAGAATTATCTATACAAGTAGAATCTAATACAGGTTTTGATAATTCCTTTGGAGTCTCATCTTCTGACCTGCTGGAGTCATTATCATTTTTATGGCACGACATAGGACTAATTTCAGAATCTAGGTTTGTAGATTTAGATTTAATTGAAAGATCAAAAGGTTTATTTACATCATGATCATCATAAAGCTCGCTGTAAATATTTTGCAGTTTCTCGTATGATTCCTCTTCTTGACAAATATCACTGCATTCATATGTTTGCTCTATTGAGTCAAGATTCAAGTCTACATTTTCATTCTTGGTATGATTTGTATCTTCCTGAACTATTTTGTCTTCCTCCTGAGAATTAGACTTGGGTTTAATCAAATGGAACTTTATCTTTTTTTGTTTCTGTAAATCAAACTCACCATTTTCATCATCATCTTCATCAGCTTCCTTAGAATCAGAAGCCATTTGCCGCTTACGTTTATTGTGAATTTTCTTTGACATTGGCAAGGATGAGGTTATATAAAAAAACAATAGAAATTATCCTTATTTGTAATAAGTTAATAACTTATGTCTATAATATTACCTCTACCAGTAACTAAAATGTAGAAACTATGACTAGACCAACGGGGATTCATTTTAAATTCTCTTATGCCAAGATACATTGTGCGGGATATACCCCAAAAATTGCATATAGGTTTACGCTACATCATATTTACTAAAGTAGATATTCATATATGATTTAGCAGCTATGTTATGCCTATATTTATCTATTCTAATATATTGTGTTATCAAATAGA
>proasellus_cavaticus.31674
AAGTAATCATGTAGAACTTAGAGAGCAAAATTATTCTGACTCCAGTGATGATGCTAAGCTTGAAATTGATGAATGCAATGATTCAAGTTCAAACATTAAAGTTGAACAAAAGGCAATACCAAAAGATCTTCCTTCCCTTATACCCTCAGAATTTGTAGCCTCAGAGATTGGAACTTCTTCCAATTTTGCGATTTTAAGACAATTGTTGACTAACAATGCATACAGCAAAAAAAATCTTGAAGATGAACTGAAAGAGAGCACTGATAACACAAAGGAAAAAACCTTTGATACAGATGAAGAGGATAATAATCAGAATCTTAAGTTACCTAAAAATATTCCAGAACATTTGTATCAGCTTCTTGATAGCAAGATAGATTCAAGTCATCCAACAAAACCAAATGAATATGATCTGAAAGAGCGGGAGTCTGAAGAATATGAATCAATGGAAACTGACATTGAATATAATGTTATTAAGGATGACATAATAACTGTAGAGAAACGAAAGAATGAAATAGAAGATGGTGACACTACTCCAGAAACCAAATTTATGAGAGGGCCAAAAGCTAAAAGATTACGTAGACGAACTACTGTTTTCACAGAGAATCAGCATCGTATTTTATACTTGCATTTTACTCATTGTAATTTTCCTGATCCTGCAATGTTTAGGATTCTCAGCAAACTGACTGGTCTGACACCGCATGTCATTAAAATATGGTTTCAAAATGAGAGGTCTAGACAACGAAGACAAGTGTCTGCTTCTGAGGAAGTTATTAAAGAAAAGAAGCCTTACAAATGTAGAGACTGTGGTGTTGAATTTGCCATGCCAGCATTCTTAGTGAAGCAT
>proasellus_cavaticus.32055
GTAAAATAAAATTATTGGAGATCTTGCTTCAAGAACTAATTTTGTCTCAAAAATCATTCAATCTCAAAATTAAAAATACAGTTGCAACTTTTAGGCACACAATTTTGGCACCACACCGAATGTGAAGTTAACCCAAATTTGGAGGATAGATTAAAAGGGCTTTTTTGCTATTTCTCTAAAGTCAAGAAGCATTTTGATCTGGGCATTAAATTCAATGACTAAAAATATCGCTGGTAAATTTTTATTTTTTATGGTCGCTTACAATACGAATTCTTCCTCGTGAAATCATACCTCACCTGCTTAACCAGCAACAAACAACAGTCTTACAAACTTTACTTATTAGAATTTTCAATAATAAACAATTGTTTTAAACAAGCTATGCTATTTACCAAACTTTTGATATTCACTATACAGTTCTTTATAAATAAATTTGTAAAGTAACTTTTATGGTATTCTATCATGACTGTTTCTATATCTGTCTACCTTAATCCTACGGTTATGTACAGTACATTACGTTAAGTGTCATTTTGCCGGTTCACGAAACCACAACATTGGCAACCAACAGAACATTTGAAAAAACCGGTCACTGCAACAATTTCAATCTGAACGTAATTACACAATGTGTGTTCAGGAACTCCTTTAGGAAACAAACTCAAATTTCTTTATTGTTAGCATTCCTTTGATTCCAACCGGTTGTTTTAAGGTTTTCTAGCTTAACTATTCTTAATCACAAAAACTACGAAGTTTGTTCGTGAGTCGAAGAAAAAATAGATTCACTATGTCCTAAAGTTGATGCTAAATGAGGGGATAGTCCTAATGGGTGGGTATGGCCTCCTGCTGAAGAGGAATGTGGTCCATGATGCAGAGTGGTTGGGTAGTACGCAGAAAACAATGGAGGCAGGGGAGGTAGAGCAGGGTACAGATGAGGCGGCAGCAGGCCTTGTCTTTGGGCAAGGCGCATTCGGGCGGCCATTTGCTTCTTCCACTTGGTTCGTCTATTTTGAAACCAAGTTTTGATTTGTGTTTCAGTTAGATTTAACGCTTGCGACAATTCTAGTCGTTTTGAGACACTCAAATATTTATCAACTTTGAATTCAGTTTCTAATCTTTCTAGTTGCTTGGCACTGTAGGCCTGCCTTGGCTTTCTGTCCACTCCCGGTTTTCTGGATCTCCTTCCACTTGGGCGAGGTGCTTGTAAGCCAAACATTGGTTTGAATGCGGCCATCCACGGAGGATACCACAAGGGTGTTAGGGGCGTAGCTCCCCCTAAATGTGATCCGAAGTTGCCGTCAGCTCCCAGAAGTGATTGAGAGGAAGCCCCCATTCCATCGAAAACGCCCAAATCCCCCCTTGCGTGCAGCGGAAGAGGTCGGACGAACGCGGAGAGAGATTGTGACACAGCTATTGACGCTGCAGAAGTGGATGACGAAGTTCCTTCGCATTCTAAATCATCTTCATCGTCATCCTCGTCATCGTCTTCACCGCTGACGTCATCTTGTCTGTCATCATCCAACATTCCATCTCGAAGGGGAGAGTGTTCCCTCGTGGAGTCTTCGTCGTGATTCGAAAAGACTTTTGTTATGGATGGAGAAGTCGGGGTGTCTAGGCCCAGAAGTGAACTGATGGAAAAGTGGCGATGCTGAGGGACACCATTTCTCAGGGGGCCTTCGTCGATACCCCTTCCAGATGGGTGATTGGATGAACCATTTGATACTACTCTATTTAGAGCCCCCGAAAAGCCCTGCAGATGGTTCATGTTTATAGAAATTTTT
>proasellus_cavaticus.32571
AGTGAAAACTTACTTAGAACAGAATATGGGTACGATTCACCCGGATCACCAGACGCGGGCTCACCATATAACGGACATCACCCACACCACCATTTAGCCCATTCTCACTCACAGATACCTTATAACGGGGCTAACTTCGAAGTATATCCGCGTATATGAAAGTGCTTTGAATAGTAGTTAGCACCTCAAGACAGGTATTAGCGGGTGTTTCTGAGGGCGGGCAGTACAACGCAGGGGACCCAGTGCCCATCTCTCTTCTCCAGGTGCCCCACAAGAGTGCCTACTTAAGCACTAACACTGAACAACTAAATCAGCAGCAAGAACGGGACTCCGATGAAACTGTAATGCAGGTCATGGTAGCTGCCGGTTATACGAAATCTTTGTCAACCGGTAGAAGGACCAATACTACTATCACCACAAAAATGACCTCTACCACAACAACCTCTAACACCATTAGTGCCACCAATACCATTATGAATACCTATTTATCACCAATCAATTCTCCTCATCCTACTTACACACCCCTATCCCTAGCCACGAATGACCCTAAATCTGTGAATGACAAAATTTCTACTAAAGATCCCATTTTAGTGAACGATCCTACCGATCCTACCTTATCGAGTAACCCTTTAATAACGATGAAAGACCCTCGCCAAGTGAAAAACCCTATTTCCGTGCGAGACCCAATATCAGTGAATGATCCTATCTTTGTGAAAACCCCTATCTCAGTGAAAGACCCTATCTCAGTGAAAAACCCTATCTCAGTGAAAACTCTTGTTTCAGTGAAAGACCCTATCTCCGTGAAAAACCCTGATTCAATGGATGACCCTAATGCGATGAATGACCCTGGTCAAATGGATCCAGATGAACCTTGTGATTCTTGTGACCCTTTTAATCCCCCAACCCCTGCTTCGACCCATTCCTTAACCCCAATTCCAACTATTCAAGGAAGTACTCCACTTTCACAAATAGGTGCCCACCTTTACCCTCCACCTCCGGAGTCTAATATCTTTAGTCTGTTGGGTCCTTTAACACCTCCATCTTGTGAAGATGACGATGAACATAGTTTGAGACGGCAAAAACGTGGAGTGTTGCCCAAACAGGCAACAGCCATTATGAAGACTTGGTTATTTCAGCACCTCATTCACCCTTACCCCAGTGAAGATGAGAAACGCCATATAGCCACACAATCAAATCTTACTGTATTGCAAGTAAATAATTGGTTTATTAACGCGAGACGTCGAATCCTTCAACCTTTACTGGACAAATCAACACCACCAGATCAAAGAAGCAGGAAAGCTAAGATGCGCAGCTGCCGATCGCCCGCTACGAGTCTCAACTACATAAAACCAAGGAAAAAAGACCCTCATAACAGCAGGAGTACAAAACCAAAGGAGTTAAAGAGTCAAACAAGGAAAGCAATTTTGGAACATCAAAAAATAAGTGAAAATTTTGATGCGAATGTCTCATTCAAAAGGAAATCTGGGCAAGGATGAAAAATATAATTAATACCATCATGTATCTTTCCAGAATACTTCAAATTTGCATTTTCATTAACGTATTCAGTGAAATAAAATTCTATATTTCATAAACAAGTGAAATTATCAAGCATATTTAAATAAACTTTGATAAATAATAATGTAGTATGAAAATATGTTTTGTAAATCATAGGGTACCAATAATGTTGATAAAAAAGCTATGGGTTTTT
>proasellus_cavaticus.32639
GTAGCGGCTCAGGATGTGTTTAGTGGGTATGATAAGAAGTCTCAAGGGATGATAGCATTTCTATTGTAAGAGTTGCAACTCAGTGACACAAAAGGCAGAAGACTTTTTCAGTTCGTGGATTAAATTTTAATGAGTGCGTCGGAATAACAATCAGTTTTCTTCGGAATTATACAGAATATTATTCGTTGGACATGCGGACGGTATTGTGACTTGTGATGATCATTCGTAATAGTTTTATTTGTGAAATTGATATGTCAAAAACATATCGATGAAATAAATTTTTATTAATGGCAATCTGTCAATTATGAGGATATGCCATAGAGACAGGTTAAGGTTCTTTTAAAACAGTTTGCAATATAATAAAAAATTTATTTGGCTGCGCGCTTAAGGGACAAATTATATATATATGTCAGTTTTTCCGATTCCCCAGTTATTTGGCATGTACTGCGGCATTTTAAGTTGCCGCGACGCTGCCCCTGTTCTCGGACATTTACCTAAGTTCGTGGCAATGGGTGAAAATTCGTCAAACTCAGTGACGATGGAAAGTCATTCGCCTGATGTTACCATGGACGTCAGATCGGAGGAAACTGCAACCGAAACTGAAATCGATGTAGAAGACGACATATCGGTTGGCAGCGCGTCTCCTCCGCCAATGATGGATGAAGTGGAGGTGGATATCGAGGAAGAAAATGGTGAAGCAGTGACGTTCGAAAATAAGTCTGAAAAGAAAGATGAGGAACAATCAAATTCTGGTCAATCGTCGCAAAAGCACGACGATACAAACTCTAATTCTACCCTTAATAAAGAAGGCTCTGAGTCATCCTTGAGCCCTTCTGCCCCGAGGACTCCTCCTGTAGCCCATCAAGGTAATAATAATGCCCTTCAAAGAGCGCTTAAATTTTCAATAGATAATATATTAAAACCAGACTTTGGCAGGAGGCTCTCAGATGCTTCTAGTCCGTCGAGTGATCAGCCAGTTGACCTCTCTCGTGTTATAAACAATGAACCTCAAAATAAATCCGTAGAATCTGTAAGTTTATCCCAAGGAGTCCCATCTATATCCCAAGATAAAGAAAAAAATCGTTCTTCTTCTCCCAATAGCTCACTTTGGCCAGCGTGGGTATACTGCACGAGGTATTCTGACCGCCCATCTGCAGGCCCCCGAACGAGACGAATAAAAAAACGCGATAAAAAAGATGAAAAGAGACCTAGGACAGCTTTTACTTCAGATCAACTTGCGAGGCTCAAAAAGGAATTTCAAGAAAATAGGTATCTTACAGAGAAAAGACGACAAGACCTAGCCAGGGATTTAGGCCTCAACGAATCGCAAATCAAGATTTGGTTCCAAAACAAAAGAGCAAAAATTAAAAAGTTGTGAGATTTGACTAACATTTCTGTGGCCCTCTATCAGCAGGTCTCGGGCCAGAAGAATCCATTGGCCCTTCAACTCATGGCCCAAGGACTCTACAACCATTCGACAGTTCCCATTCGAGAAGAAGATGAGGAGAAAATGTTTGGGATTGTATGATCGAAAGACCCCCACTTCGAAGGGCTCGGCGACCCCCCATCCGAGTCATCTTCAGAGGGAGTGGCCATAAATTCTTTAACGTCTTCTTCCATTAAATCGAGCCCCTTGTCAACTTCATCCAGTTTCAGATCTTCTAACAGCCTTTCTTCTTCAACTACTTTCTCATCCACCACTTCCACTTTTCATTCTCCATCTCCTACGTTATCAATGATTCCAACAACTTCTCAATCTGCGAGGATAATTGGCTCAGCTGGAACGCGACCTATTTGCCCATCACCCCAAAGAATCTCACTCTTGCCATTTTGTTCTCCCCAGAACTCATTCTTGGGAGGAGTTAAAGCGCCCCTTGGATTTGGGTCCTTTGCAGCATCAACGACTAATGCAGGGTTACTAGGCGCTCTTTCTCTTGTTGGATTGAGGCTTGGATTAACAGAACGAAGAAGTCATACGACTTTTTAATTAAATTTGTATATAGAGAAAACTTAAGGTAACTTATTAAGTTACCCGCTAAGTTTTACGCTCCAGTGTAATGAATACCTTTTCACATGGATCATGAAATAAGTTCCTAATTTATCAAATTGGTTATTTTATTTTCCTTGGCGGATGAGAAGAAATATTACGTGACTAAGAATACTTACAAAAAAAAAAAATATTAAAGACGGAAAAATGGCATG
>proasellus_cavaticus.32640
GTAGCGGCTCAGGATGTGTTTAGTGGGTATGATAAGAAGTCTCAAGGGATGATAGCATTTCTATTGTAAGAGTTGCAACTCAGTGACACAAAAGGCAGAAGACTTTTTCAGTTCGTGGATTAAATTTTAATGAGTGCGTCGGAATAACAATCAGTTTTCTTCGGAATTATACAGAATATTATTCGTTGGACATGCGGACGGTATTGTGACTTGTGATGATCATTCGTAATAGTTTTATTTGTGAAATTGATATGTCAAAAACATATCGATGAAATAAATTTTTATTAATGGCAATCTGTCAATTATGAGGATATGCCATAGAGACAGGTTAAGGTTCTTTTAAAACAGTTTGCAATATAATAAAAAATTTATTTGGCTGCGCGCTTAAGGGACAAATTATATATATATGTCAGTTTTTCCGATTCCCCAGTTATTTGGCATGTACTGCGGCATTTTAAGTTGCCGCGACGCTGCCCCTGTTCTCGGACATTTACCTAAGTTCGTGGCAATGGGTGAAAATTCGTCAAACTCAGTGACGATGGAAAGTCATTCGCCTGATGTTACCATGGACGTCAGATCGGAGGAAACTGCAACCGAAACTGAAATCGATGTAGAAGACGACATATCGGTTGGCAGCGCGTCTCCTCCGCCAATGATGGATGAAGTGGAGGTGGATATCGAGGAAGAAAATGGTGAAGCAGTGACGTTCGAAAATAAGTCTGAAAAGAAAGATGAGGAACAATCAAATTCTGGTCAATCGTCGCAAAAGCACGACGATACAAACTCTAATTCTACCCTTAATAAAGAAGGCTCTGAGTCATCCTTGAGCCCTTCTGCCCCGAGGACTCCTCCTGTAGCCCATCAAGGTAATAATAATGCCCTTCAAAGAGCGCTTAAATTTTCAATAGATAATATATTAAAACCAGACTTTGGCAGGAGGCTCTCAGATGCTTCTAGTCCGTCGAGTGATCAGCCAGTTGACCTCTCTCGTGTTATAAACAATGAACCTCAAAATAAATCCGTAGAATCTGTAAGTTTATCCCAAGGAGTCCCATCTATATCCCAAGATAAAGAAAAAAATCGTTCTTCTTCTCCCAATAGCTCACTTTGGCCAGCGTGGGTATACTGCACGAGGTATTCTGACCGCCCATCTGCAGGCCCCCGAACGAGACGAATAAAAAAACGCGATAAAAAAGATGAAAAGAGACCTAGGACAGCTTTTACTTCAGATCAACTTGCGAGGCTCAAAAAGGAATTTCAAGAAAATAGGTATCTTACAGAGAAAAGACGACAAGACCTAGCCAGGGATTTAGGCCTCAACGAATCGCAAATCAAGATTTGGTTCCAAAACAAAAGAGCAAAAATTAAAAAGCAGGTCTCGGGCCAGAAGAATCCATTGGCCCTTCAACTCATGGCCCAAGGACTCTACAACCATTCGACAGTTCCCATTCGAGAAGAAGATGAGGAGAAAATGTTTGGGATTGTATGATCGAAAGACCCCCACTTCGAAGGGCTCGGCGACCCCCCATCCGAGTCATCTTCAGAGGGAGTGGCCATAAATTCTTTAACGTCTTCTTCCATTAAATCGAGCCCCTTGTCAACTTCATCCAGTTTCAGATCTTCTAACAGCCTTTCTTCTTCAACTACTTTCTCATCCACCACTTCCACTTTTCATTCTCCATCTCCTACGTTATCAATGATTCCAACAACTTCTCAATCTGCGAGGATAATTGGCTCAGCTGGAACGCGACCTATTTGCCCATCACCCCAAAGAATCTCACTCTTGCCATTTTGTTCTCCCCAGAACTCATTCTTGGGAGGAGTTAAAGCGCCCCTTGGATTTGGGTCCTTTGCAGCATCAACGACTAATGCAGGGTTACTAGGCGCTCTTTCTCTTGTTGGATTGAGGCTTGGATTAACAGAACGAAGAAGTCATACGACTTTTTAATTAAATTTGTATATAGAGAAAACTTAAGGTAACTTATTAAGTTACCCGCTAAGTTTTACGCTCCAGTGTAATGAATACCTTTTCACATGGATCATGAAATAAGTTCCTAATTTATCAAATTGGTTATTTTATTTTCCTTGGCGGATGAGAAGAAATATTACGTGACTAAGAATACTTACAAAAAAAAAAAATATTAAAGACGGAAAAATGGCATG
>proasellus_cavaticus.32641
GTAGCGGCTCAGGATGTGTTTAGTGGGTATGATAAGAAGTCTCAAGGGATGATAGCATTTCTATTGTAAGAGTTGCAACTCAGTGACACAAAAGGCAGAAGACTTTTTCAGTTCGTGGATTAAATTTTAATGAGTGCGTCGGAATAACAATCAGTTTTCTTCGGAATTATACAGAATATTATTCGTTGGACATGCGGACGGTATTGTGACTTGTGATGATCATTCGTAATAGTTTTATTTGTGAAATTGATATGTCAAAAACATATCGATGAAATAAATTTTTATTAATGGCAATCTGTCAATTATGAGGATATGCCATAGAGACAGGTTAAGGTTCTTTTAAAACAGTTTGCAATATAATAAAAAATTTATTTGGCTGCGCGCTTAAGGGACAAATTATATATATATGTCAGTTTTTCCGATTCCCCAGTTATTTGGCATGTACTGCGGCATTTTAAGTTGCCGCGACGCTGCCCCTGTTCTCGGACATTTACCTAAGTTCGTGGCAATGGGTGAAAATTCGTCAAACTCAGTGACGATGGAAAGTCATTCGCCTGATGTTACCATGGACGTCAGATCGGAGGAAACTGCAACCGAAACTGAAATCGATGTAGAAGACGACATATCGGTTGGCAGCGCGTCTCCTCCGCCACCAGCCTCGGCAACGGTGCATACCGATACTGACGACTCCATGCCAATGATGGATGAAGTGGAGGTGGATATCGAGGAAGAAAATGGTGAAGCAGTGACGTTCGAAAATAAGTCTGAAAAGAAAGATGAGGAACAATCAAATTCTGGTCAATCGTCGCAAAAGCACGACGATACAAACTCTAATTCTACCCTTAATAAAGAAGGCTCTGAGTCATCCTTGAGCCCTTCTGCCCCGAGGACTCCTCCTGTAGCCCATCAAGGTAATAATAATGCCCTTCAAAGAGCGCTTAAATTTTCAATAGATAATATATTAAAACCAGACTTTGGCAGGAGGCTCTCAGATGCTTCTAGTCCGTCGAGTGATCAGCCAGTTGACCTCTCTCGTGTTATAAACAATGAACCTCAAAATAAATCCGTAGAATCTGTAAGTTTATCCCAAGGAGTCCCATCTATATCCCAAGATAAAGAAAAAAATCGTTCTTCTTCTCCCAATAGCTCACTTTGGCCAGCGTGGGTATACTGCACGAGGTATTCTGACCGCCCATCTGCAGGCCCCCGAACGAGACGAATAAAAAAACGCGATAAAAAAGATGAAAAGAGACCTAGGACAGCTTTTACTTCAGATCAACTTGCGAGGCTCAAAAAGGAATTTCAAGAAAATAGGTATCTTACAGAGAAAAGACGACAAGACCTAGCCAGGGATTTAGGCCTCAACGAATCGCAAATCAAGATTTGGTTCCAAAACAAAAGAGCAAAAATTAAAAAGTTGTGAGATTTGACTAACATTTCTGTGGCCCTCTATCAGCAGGTCTCGGGCCAGAAGAATCCATTGGCCCTTCAACTCATGGCCCAAGGACTCTACAACCATTCGACAGTTCCCATTCGAGAAGAAGATGAGGAGAAAATGTTTGGGATTGTATGATCGAAAGACCCCCACTTCGAAGGGCTCGGCGACCCCCCATCCGAGTCATCTTCAGAGGGAGTGGCCATAAATTCTTTAACGTCTTCTTCCATTAAATCGAGCCCCTTGTCAACTTCATCCAGTTTCAGATCTTCTAACAGCCTTTCTTCTTCAACTACTTTCTCATCCACCACTTCCACTTTTCATTCTCCATCTCCTACGTTATCAATGATTCCAACAACTTCTCAATCTGCGAGGATAATTGGCTCAGCTGGAACGCGACCTATTTGCCCATCACCCCAAAGAATCTCACTCTTGCCATTTTGTTCTCCCCAGAACTCATTCTTGGGAGGAGTTAAAGCGCCCCTTGGATTTGGGTCCTTTGCAGCATCAACGACTAATGCAGGGTTACTAGGCGCTCTTTCTCTTGTTGGATTGAGGCTTGGATTAACAGAACGAAGAAGTCATACGACTTTTTAATTAAATTTGTATATAGAGAAAACTTAAGGTAACTTATTAAGTTACCCGCTAAGTTTTACGCTCCAGTGTAATGAATACCTTTTCACATGGATCATGAAATAAGTTCCTAATTTATCAAATTGGTTATTTTATTTTCCTTGGCGGATGAGAAGAAATATTACGTGACTAAGAATACTTACAAAAAAAAAAAATATTAAAGACGGAAAAATGGCATG
>proasellus_cavaticus.32642
GTAGCGGCTCAGGATGTGTTTAGTGGGTATGATAAGAAGTCTCAAGGGATGATAGCATTTCTATTGTAAGAGTTGCAACTCAGTGACACAAAAGGCAGAAGACTTTTTCAGTTCGTGGATTAAATTTTAATGAGTGCGTCGGAATAACAATCAGTTTTCTTCGGAATTATACAGAATATTATTCGTTGGACATGCGGACGGTATTGTGACTTGTGATGATCATTCGTAATAGTTTTATTTGTGAAATTGATATGTCAAAAACATATCGATGAAATAAATTTTTATTAATGGCAATCTGTCAATTATGAGGATATGCCATAGAGACAGGTTAAGGTTCTTTTAAAACAGTTTGCAATATAATAAAAAATTTATTTGGCTGCGCGCTTAAGGGACAAATTATATATATATGTCAGTTTTTCCGATTCCCCAGTTATTTGGCATGTACTGCGGCATTTTAAGTTGCCGCGACGCTGCCCCTGTTCTCGGACATTTACCTAAGTTCGTGGCAATGGGTGAAAATTCGTCAAACTCAGTGACGATGGAAAGTCATTCGCCTGATGTTACCATGGACGTCAGATCGGAGGAAACTGCAACCGAAACTGAAATCGATGTAGAAGACGACATATCGGTTGGCAGCGCGTCTCCTCCGCCACCAGCCTCGGCAACGGTGCATACCGATACTGACGACTCCATGCCAATGATGGATGAAGTGGAGGTGGATATCGAGGAAGAAAATGGTGAAGCAGTGACGTTCGAAAATAAGTCTGAAAAGAAAGATGAGGAACAATCAAATTCTGGTCAATCGTCGCAAAAGCACGACGATACAAACTCTAATTCTACCCTTAATAAAGAAGGCTCTGAGTCATCCTTGAGCCCTTCTGCCCCGAGGACTCCTCCTGTAGCCCATCAAGGTAATAATAATGCCCTTCAAAGAGCGCTTAAATTTTCAATAGATAATATATTAAAACCAGACTTTGGCAGGAGGCTCTCAGATGCTTCTAGTCCGTCGAGTGATCAGCCAGTTGACCTCTCTCGTGTTATAAACAATGAACCTCAAAATAAATCCGTAGAATCTGTAAGTTTATCCCAAGGAGTCCCATCTATATCCCAAGATAAAGAAAAAAATCGTTCTTCTTCTCCCAATAGCTCACTTTGGCCAGCGTGGGTATACTGCACGAGGTATTCTGACCGCCCATCTGCAGGCCCCCGAACGAGACGAATAAAAAAACGCGATAAAAAAGATGAAAAGAGACCTAGGACAGCTTTTACTTCAGATCAACTTGCGAGGCTCAAAAAGGAATTTCAAGAAAATAGGTATCTTACAGAGAAAAGACGACAAGACCTAGCCAGGGATTTAGGCCTCAACGAATCGCAAATCAAGATTTGGTTCCAAAACAAAAGAGCAAAAATTAAAAAGCAGGTCTCGGGCCAGAAGAATCCATTGGCCCTTCAACTCATGGCCCAAGGACTCTACAACCATTCGACAGTTCCCATTCGAGAAGAAGATGAGGAGAAAATGTTTGGGATTGTATGATCGAAAGACCCCCACTTCGAAGGGCTCGGCGACCCCCCATCCGAGTCATCTTCAGAGGGAGTGGCCATAAATTCTTTAACGTCTTCTTCCATTAAATCGAGCCCCTTGTCAACTTCATCCAGTTTCAGATCTTCTAACAGCCTTTCTTCTTCAACTACTTTCTCATCCACCACTTCCACTTTTCATTCTCCATCTCCTACGTTATCAATGATTCCAACAACTTCTCAATCTGCGAGGATAATTGGCTCAGCTGGAACGCGACCTATTTGCCCATCACCCCAAAGAATCTCACTCTTGCCATTTTGTTCTCCCCAGAACTCATTCTTGGGAGGAGTTAAAGCGCCCCTTGGATTTGGGTCCTTTGCAGCATCAACGACTAATGCAGGGTTACTAGGCGCTCTTTCTCTTGTTGGATTGAGGCTTGGATTAACAGAACGAAGAAGTCATACGACTTTTTAATTAAATTTGTATATAGAGAAAACTTAAGGTAACTTATTAAGTTACCCGCTAAGTTTTACGCTCCAGTGTAATGAATACCTTTTCACATGGATCATGAAATAAGTTCCTAATTTATCAAATTGGTTATTTTATTTTCCTTGGCGGATGAGAAGAAATATTACGTGACTAAGAATACTTACAAAAAAAAAAAATATTAAAGACGGAAAAATGGCATG
>proasellus_cavaticus.32713
GGGTGAATACTTGGGGGTAACCCAGTTGCAAAACCCGGCAGAGATGGGGGTAATCCTTTTTCTTTGCGAAGTTCTAGTAATCGTTGTGACAACATTATTCTGAAATGAAGAGGGTCGAAGGGTATCTGGGAAGGATTGGGAAGGTCCCGAGTAGGAGAAGAGCCATCGGGACTACCCGGGTGTTGCTTTAATCTCATTCTGTGATTATGAAACCAATTGGAAATTGTTCTAGGCGACAACTGAAGCTCTTGACTTAGAAACTCCAAGGCAGTCTGGCTAGGGTATGGGTCCAAATTGTAGGCCACTTTGAGGGCTTCCTTTTGCTCTTCCGAAAACAGGACTCTAGGCTTCTTAGAAGACCCTCCCGGAGAAGGAACTTGATACATGTCTTGGGAATCGGGAGAAGCTTCAGCACTGGGATCGAGGACTCTTCTTCTCTTGTTGGCTTCCCGTCTTTCGTTCTTAAGAGCCTGTAACTTTTCTACATTGTGAGGGTCGTTCAACCAAAGTTGCATGCGAATGAAAGGTTCTCGACCTTTGATACTAAGCATATGCCAAGGTTTAGGTTTGCTGAGCAGCTCGGAAACTGAGCCTTGAGATAGTCCGAGAACCGCTTCTCCAAACAACTTTTGGCCGATATTGTTGGCAAGAAGAGCCTCCTTTATTTTAGTAGTAATAACTTGAGTGTCCAAGTCTTGGGTGAGGGCTGCCATTTCATAAACAGAAGGAGCAACTGGACCTGGTATTCGAACTCCAGCGAGACTCGCTTGGAATGGAAATACCTTTCGTAATGGGTCTAACAGAGGAATCCGTGTATCGTAAGGATGATGATGACTCGGTAAAGTAAAGCCTCCTAATGAGGATGGGATTCCTACGGGAGGCAAAGGTGATTCCATACAGGAAGATTTTGGTAGATCAGCTGGCAGTTTGATGTGATGGTGCATGGGCTTATTCGAGTTGGCTATTATGACATGAGGAGGGACGCTGTATCCTCCTGTCCTCATCAGCTTCTCGGGAGCGATTTTGTATTGTGAGGCGACCAGTTTGTGAACAGCGTTGTCATCTTCCAGAAACATCTTCATTCGAATGAAAGGTTCTCGACCCTTTTGCGTTAGCATGTGCCAAGGTTTCGGTCTAGCCAAAAGGTCTGATACAGATCCCTGCGATAGTCCCAAAACTGATTCTCCAAATAATCTTTGTGAGATACTGTACTGACTTAGTTGCTCTTTGACCTTCTTAACAATATCTTCCGTGTTCATCGAGGAATATTGGTCGAACTGCTGTTGGGTGATTGGTGGAAGAATGGCCTTCATCGGTTTCTGGTTCATAGAGGACCCTCCTGACAAAGGCGGTGCCGTCATCAAGGAGTTTGTGATGGAGGCCATCCTTTGCAAGGGAGAGGCAGTAGTCGTAGAAAGGTCCTCCAAAACACTGCCATTACTGCTGTTACTGTTGGCACTACTTATGGAAGTTATGCTGTTAATTGGGGTAACTAAACTTGTTAGAGGAGACGCAGCAGAAGTCATTGTCAGGCTTGTCTCGGGCTTAATTCTTGGGATGCCGAAGGGTGAACCGACCCCGGGTAATCGCGATGAGACACATTCCTCTTCTTCTTCTCCATTTCTCATCTCTCTCTTTGGCATTGACAAATCTTGGGCCCCATTATGACCCCCTGCACCTAATGACATTCCCATAGAAATGGGAGTATTACTACCGACACCTCCCATACCATGGCTAGCTCCCATACCAAGTCCTGCAGCCCCTAATCCCATTCCTGTGGCAGCAGCGGCTCCTTGAAGTTTACTGAGTTCTTGGTGATAGGCATCGAGAGCCATCTTCATTTCTTCTTGCCCTCTGTTAAATAAAAATGTTTGTCCCAAAAAAAGGGAAA
>proasellus_cavaticus.32771
TAGCTTCCTATCTACCACCGTGTAAATTCAGTCTATGTAGATTGCTATAGTTCATGGTTAAGAAAGCAAGGGAACTTTACGTCATCTTTGAAAAAAGGTGACTATCTCAATGATCATGATGGCTACTCCGCCATACGCACAGTCTCTTGGTTACCAACAGGCCCAATATAACGCTCCTGGCTATGGATTTCCTCCCATGTATGCCCAGGGTGGGTATGGGTACCCTATGGGTTATGCCCCCCCACAGTGCGCCTCCCCACCGAGAGACGAATTGGATGGTGTAAGAGTAAATGGCAAAGGCAAAAAGATGAGAAAACCTAGAACAATATATTCTAGTCTACAACTACAGCATTTAAACAAAATTTTCCAGCGGACGCAGTATTTGTCTCTACCAGAGAGGGCAGAACTAGCAGCTTCATTGGGTCTTACTCAAACGCAAATCAAAATATGGTTTCAGAACCGAAGGAGCAAATATAAGAAGTTGATGAAAGCAGCTCAAAATGGAAGTGGTCCTAGCACTCCAATGGGTGCTCCAATAACTCCTGGTTCTCCTTTGGGAGGTTCCCCATTAGACACAGCTTCCCCATTAGGTCAGCCCATACCATCAACTACTCCACATAGCGTTGCTTCGCCACCTCCAGCTGCTCATAGTCCATCAACGGCTGCACTTCCGTTTAGCGCCTTGGCAACTGTTGCCGCTGCTGCTGCCGCTGCTGCTGCTACGTCGGCCGGTCAACAAGGAGCTCTGTCATCCTCCCAGAATCACCAGTCTAAGCCAAGTCAACAACAAAGTCAGCCTAATCAAGGAGGACAAATTAGCCAGGACAATCAAGGAGGATCCCTAAGAAGACCTCCCAACTCATCTTCTGGTAACGAACAAATTGGACCAGGCGCTCATCATTCTTCCCATCTAGGGGGCTCCACTCCTTCCCCTGGGCTGCCATCGAATCAATGGGGGGATATGAAACCTCCTGTTGCCGCGCCTTACATGTATTCTTGGTATACTTCGGAGGCTCACCACAATCTTCTAAGTTAGGTTCGTTTTAACCCAAACATTTTAATGATAATGAAACACAACTGCGCTGCTTTTGCGGCAACACCTCAAGTTTACTTATTCTAGTAAGGAAATAGTGAGGATGAACTGCTTTACGGAATGCTCAGTTAGAACTGCTGAACACACAAAAACTTCACGAGCATTAAAAGCAGAATTCTTCTAAAAGAACGGCCAGTTCCTATTTATCTTGCCGCTAGAGACTATTCCAATTATTAGTTATAAATTTATATACCAACTGGGAAGTACAAACCAATGAACAAGGGTGTGTGCACTTACCAAGAATATTCTAGTTCGTTAAAATTAATGTGATTGTTTATGTAAT
>proasellus_cavaticus.32772
TAGCTTCCTATCTACCACCGTGTAAATTCAGTCTATGTAGATTGCTATAGTTCATGGTTAAGAAAGCAAGGGAACTTTACGTCATCTTTGAAAAAAGGTGACTATCTCAATGATCATGATGGCTACTCCGCCATACGCACAGTCTCTTGGTTACCAACAGGCCCAATATAACGCTCCTGGCTATGGATTTCCTCCCATGTATGCCCAGGGTGGGTATGGGTACCCTATGGGTTATGCCCCCCCACAGTGCGCCTCCCCACCGAGAGACGAATTGGATGGTGTAAGAGTAAATGGCAAAGGCAAAAAGATGAGAAAACCTAGAACAATATATTCTAGTCTACAACTACAGCATTTAAACAAAATTTTCCAGCGGACGCAGTATTTGTCTCTACCAGAGAGGGCAGAACTAGCAGCTTCATTGGGTCTTACTCAAACGCAAGTATGTATAGCCTACAATTATTTCCACAAAATGTAGCACATGGAATTTTTAAGAGCTATATGCCTATGTCAGTCTAAAGCATAGACCTCATAAACATTTAAATTTTACATATTTAACATAATGATAAAGAGACAATGATGAATCACTTTTTAAATTAGATTGACATCGATAAGTCAATGTTGATTGTGACAAAATGACATGTATTCCAAATAGATATATAAATACATTGGTATAGGACTGAAACAAACGCTAAATAAACAACATTGGTTCAATCAATCATGATACAAATAATCTGGGGTTTTTTCAATTTTACTCTATAAATTTTGCATTTAGATATAAACATTGAAAACACGTCGTTTTGACAACATATATAAAACAATAACTTGTCGATAACCAAATATTAAAACTGAATCAACGTCGTTTCTTAATCAATATGTTAAACTCCTTTAAATTCA
>proasellus_cavaticus.32919
TGTTTAAAGGCATCTTGCCTAAGGGCATCTCGGAGGGGATCAGACTGAAGAGGAAGTAAAGGTAAACCTGGAGGGAAGAGTCTATAGGCTAAGGGCTTTTGTAATGCGGCCTGTCTATAATACAAGTCAACTGAAGATACAGGATTTAACGCTGCTGCGGCTGCGGCTGCTGCTGCGCTATGCTGTGGAGGGTACGGCCATCCATAGCCTGCAGTACCGTATAACCTTTGTACTGCAGCATAATTCCCAGCTTCGGCCAGAAGTTCCAAACCGACCGCGGTTTGTCTCTTCCATTTTGTCCTCCTATTCTGGTACCACGTCTTGACTTGGGTATCTGTGAGGTTCAGTTTAGCTGCCAATTCCATCCTATCTTGGACGCTCAAGTACTTCTGCCGTTCGAAGCTCTTCTCCAAGGTTTGAAGTTGCTGGTCTGAGAAGGCCGTCCTCGCTTTCCGTTGCTTCTTGCAAGGAGGCTGATCGTTCCCGTCGGCGCCTTTGGATGAGTGCCTGTCATCTTCGTCGTGACTTCCTTCACCGTCCAGATCGATATCGTCATCATCGTCATCGATATCTTGCATATGATGTCTATTGATGATGTTGTCGTGCATGTGATGATGTCTACTGACGACACTTAAATCTTTGGGTTGTTCGGCTGAGAGGGGCTCCGAAGAAGGGGTTCTTTGGGACAGAATGTCAGTGATCATGAATTTTGGGCGCTGATTTGATGCTTCGAGGGTTGCGTGATGGGGGAGGCTGATGGCGCCCCCTGGTGGGGAACTGGCTTCTTCTTTGGAAATGCTTAGAGAACCTGGAGGGGTTCGAGCTCCCATTCGGGCGCACACTTCGACTGTCATCTTTGTTGTTCTTCTAAAGTTTTGATTATTAATGAATATTTAAAGTATGGTGCTCTTTACGTGACAGTCACTCGCAGATAAATCTCTAAATTTGGGAATTTCTTCTCCCTAATATATGTCTCAATACATAAAGTGCAAAAAGTGTTTGCAAAACTCCCTTTAGGGGCGCACTTCGGAATAACTACACAGACAAACAACACCGAACCAGTAACTGCTTTCAACTCCCCCGTACTCTGCGT
>proasellus_cavaticus.33752
AACGCAGAGTACGGGGGAGACGTCAGAGTCGGTAGCGGCATAGTTAGGACGGTCATTGTTTGACCGACTCATCGCTGATCGTGCGACCGAATAATTGTGAAGTGAAGTTGCGTGTCCTTCGCGGTGCAATTCTGAACTTGACACCTTTTCTACCCCTTGTCCCAAAACGTGGTTGGAAGAGCTTCAGGGTGGAAATGATCTTACGCGTCAGCTTAATATATCACAAGTAAAAAGATTCATTCGCGCAATATTGTTATTTACACGAACAAACTTTCTGTGACGCGAAAACATTCTCAGACTAACATTTAATATAAACGAAAGTGAAGATGACTAATGTTGACTTGGAGGCTGAAGAGGAGATCAATGTTGACAGTGACAGTCGTCCGGGCAGTCCGGCTGCCACCGCCCTCAGAGGCAAGAGAGTCACGGATGTCCCTCGGAACAAACTGTCTTTTAGTATCTCAGCCCTCCTGGGAAACCGATCTCCCCACGAAGAAGAAACCCTTCATCCTCACAGTGAAGAAGAAGAGGATGAGGAAGAGGAAGAAGAGGATAGTTATGAACTAGATCAAGCAGAATATGATATTGCCAGATCCTCTTTCTCCTCCTCACTTGGCAACGGGTTCGGTCTGTATCCTCATTACGGTGGACCATTGGCAGGAGGGGTTCCAACTGTCCTCAGAGTGCCAGCTCACCGGCCATTAGGGTTGACTTATCATCCAAACCTTTTAGGGGTCGCACACCCATGGCTCGCGGGGCTCCCTACCCCACCTTATGATCGTCCAACTGCACTGGCGCCTCATTATCCAACTCTGGACCGTTTAGCAGGTCCATTTCCACTAGTTAGACGCATCGGTCACCCCTATCAAAGCAGAACTCCCCCAAAACGAAAGAAGCCCAGAACTTCCTTCACACGCGTACAGGTAAATGAATTAGAAAAGAGATTTGGGAAACAGAAATATTTAGCTAGCAGTGAAAGAGCAACATTAGCTAAATCTCTGAATATGACAGATGCACAAGTAAAAACGTGGTTTCAGAACAGGAGAACAAAGTGGAGGCGTCAAGCTGCTGAAGAGAGAGAAGCTGAAAGACAAGCCACCAACAGATTGATGATTTCTCTTCAAGCCGAGGCTTTGTCCAAAGGGCTCCTCACTGATCCTCCAACGACACCCTTGTATAACAGTAACGTTTCCCTCTGCGCCCTCGAAAACATCAAACCTTGGGCTGATGCATCTAAATCCGCTTCTCAAGGATACATGGACTCAGATGGACACCTTTCTGGAGGCTGTGGTGATGCCAATTCCGGATCGGAACCTTCAACAACGCCGGTAGTCTCCACAATGTGTTCTTGAAGATGTAGGCCTAAAGTGAAGATAACATCTTTGTAACTTTTAGATTGAACATTTTGAAACTTGCTTGTTTTAAAATAAAGCATCTGAACTATTTAACTATCTCGCCAATGAATCAAAACTAAATTGTACATAAATAGGTTAATTTTAATTGCTTCTTATATAAGTAATATGACGTGGAGGTGCTGTAACGATTCCAGACATAATTTAATTATTTCGGTGCCATATATACTTTTATAAGCTTATATTATATTGTACTGTATATATAAATGTAAATTTTTAATCAAATTTAATAATTAGTATATTATCGATTATTTCACTCGGTTGTGCACATGTGTACCTTTACTGTATATATAGATATACGTATACATGCGGCATAATGAACATGTTTTACTTAGCAATTTTTAGTATATGAACTTTACTATATTATGTCCTGTGCATGGGCAGCATTATTACAAATCTGTTAAGGGATTTAACACAATAGGAAGTAGCCTAGTAATAGCGCAAAATTATTTTATATCGATAACCGCGTAATGAAACTAACTCTCAGAAAAAGAAATGTTATAAACAATTCATATATGGTGCACTGTATATTGTACGAGTCAAAGATGCGATATTTCTTCGCTAATTTACATTAAAAATATCGCTGAACTATCGCACAAAAAATTGATGCTATTTATCTGAACTTCTTTGTTGATTTATACGGGGCATTTATCGATTGAATAAGGAAGTATCGGCACACCGTGTTATAATCAATTAATTAATTATTAAAAGTATTCAAGTTTTA
>proasellus_cavaticus.33820
GACAAGTATTTGTTCGGCTGTGGTGATTACATCTATAAAGCTATCGTTGGTTCTACCGCGGTGGGCGAATGTGCTTTTTCCATTTGTTAGATCATTCTCTGGATTTATAGTGTCAAAATTGATAAAAGGTGCCAGGTCCATCTAACACAGTGGCAACTGCAGAGACAGCAAGTATGCCAGACCAAGAACTGGCATCCAAATACCTCGATTTGCCGCAACAGGGCCTAAATTCAATGCCTCCACATACCCCTCCTTATCAATCTTTATCGTCTTATCAGCAACCACCCACACCTGGTTATAATCCACCTAGTTATGGGTTTCCTTCAATGTACCAACAAGGATCATATCCAGGGTATCCCATGAGTTCGTATTTATCATCACAGTGTCCTTCTCCTGCCGTAGACGATGGATGGAATTCAGTCAAAGATATCGGTTCACACAACGAATATAGACAGAGTCCGAGTTTGTATCTTAGCCGCCCATCGGACAAAGGTGATGACGAAGGTTCCATTCGAGTTGGAGGAAAGGGAAAGAAAATGAGGAAACCCAGAACCATTTACTCCAGTTTACAACTCCAGCAACTGAACAAAATATTCCAAAGAACTCAGTATCTTTCTTTGCCAGAGAGGGCCGAACTAGCGGCTAAACTTGGCTTAACTCAAACTCAGGTCAAAATTTGGTTTCAGAACCGAAGAAGCAAGTTCAAGAAGTTGATGAAAGCAGCTCAA
>proasellus_cavaticus.36094
AGTTTTATTGCATTCCACACATGTTGGCTGTTGCACATGACCAGCAACAAACTTAAGCCTTTGGATAAAAATAAGAATAAAGTCAATAGTTTAGAAAAACAGCCGAAGTGGCAGGCCACGGAAATGAAGCGTGACCGCTCGTCGCCAACAGATAGCGTGGGCTTAACTGTTGTGGCGAGACAGACCGAATCTGAAGTGTGTCACGGATGCGGTGACGATATCGGTGACAGATTCCTACTAAGAGTCAATTCACAGTCTTGGCACCAATCTTGTTTGAGGTGCTGTGTTTGTCAACTTGCTCTTGATAGGCAGCCCTCTTGCTTTATAAGAGAACACAACGTTTACTGCAAAGCGGATTACGCCAGGAACTTTGGTGCCAGGTGCGCCAAGTGCTGTCGAAGCATTGGAGCCGCTGACTGGGTGCGTAGAGCGCGAGACAGGGTCTACCATTTGGCTTGCTTCGCTTGCGACGCCTGTAAAAGACAGTTGAGTACGGGGGAAGAATTTGCCTTACACGAAAGCAGAGTTCTTTGTAAGCAACACTATTTAGAAACTATTGAAGGTGGCGCCACTAGTAACGATGAAACGACGGACGGCGAAGGTACCCAGCGAAAGAGCAAAAGGGTCCGCACCACCTTCACTGATGAACAACTCCAGGTTCTCCAAGCCAATTTCCAAATTGATTCGAACCCCGATAGTCAAGACTTGGAGAGAATAGCACAGTTAACGGGATTAAGCAAAAGAGTAACGCAAGTCTGGTTCCAGAATTCGAGAGCGAGACAGAAAAAGCATCTCACCTCCAAAAAGCATCCACATCAAGGTTTAGAAAGAGCCCTCCATGACATGAGTGGTTCTTTTGCTAGAACCATTGATCTACACTTCATGTATTCATTTCGACCTCAGAGTGTTGAACCAGATGATTCATCTTCCCCCGAATCTACCATGATGCCATTAATGTCTGGAGAAGTGTGACATCATGAGTCCCCTCCTGATGATTCATACATGGGAGTCAAAAGGGGGGGCAGCGAACCCTACTGCCATGAAGTGGATGACCGAGGAAAACTACCCTCATCTTCACTCGATTCCTAAGAAGAAGACGGTCGAAATTCCGGTGAAAAAGATGCCTTTTTTGATAGTCTTGGAAACGCGAAGAATCAGTGGAGAAAATGCTAAAAATAATAAACAAACATCGTGAATGTGAAAGCAGTCTTTTCATCAAAAGTGGAAAATAAATCAGAGCGTATACGAATTAAAATAAAGTTCATCAGTATTTATTTTCATATTGTCAAAATCAAGTACGAAATGATAAGA
>proasellus_cavaticus.37125
ATTCAGCCTCGGAACATTGCCACATTTTCCCAATTCCAAGACATGGCGGCCTATCACGGGTCCTTTGCAACGCAAGGGTCCCTGGCCGGGGGTGGTATGGCGTATTTGAAATCGCCACCCTACCCCATGAATATGAATAGTCTAGCGGGGCTTGGCATGGGGCATCACTCTCCAATGGATCACTCTCTTCACTCTGGTGCCGTTCCATATCCTCCAGGGGGAGCTCCAAATCGTAAACAAAGAAGAGAACGTACTACATTTACGAGAGCTCAGCTGGATGTGTTGGAAACCCTTTTCGCAAAGACTCGATACCCAGACATTTTCATGAGGGAAGAGGTAGCAATTAAAATTAATCTACCTGAGAGCAGAGTCCAGGTGTGGTTTAAGAACCGCAGAGCTAAATGCCGACAACAATCTCAGCAGCAAAATACGAATGCAACAAACAACAACAATAACAACAATGGAAGCAGTGGCAATTCCAGTTCAGGTTGTGGAACAAATTCAACAACTGGAATAACTTCAACAGCCAACACTGTCCCAGAAGCAACAAAGGTAACAACCTCGCGCCCCAAGAAAGCGAAAAGCTCTCCAACGCCTTCTCCGGCGCCAATGCCAATAAAGTCCGAACCAAGAACAGTATCACCAGCGTATAAGCCTCCGTCAGTATCTCCATCTTCAGCTAATACTCCGCCAAATAACAACTCTACTCCAACTCCAAATCACACGCCTTACGGTTCTTTTCAACCTCCAACCACGGTTTCCGCCGACCATGGTAATGCTTACGCTTCATTGTGGCCCACTACACCACTACGTAGCATTAGTGATCTGCACGTGGCTCCTTCAAATTGTATGCAAACTGCTTCT
>proasellus_cavaticus.38536
ATATATATAAACGTATATTATAGTAATGTACAAATTATTTTTTTTAAATCATTAATTAATCCAAAAATGGGTCATCTTCATCGACTGGCATCGTTGAGTGGTTATAAAGACCTTGTGCCATCAAATGCTGGGCAAGGCCATTTTTATTACCCCCAACATTTTTCTTGTCTTTAGCTCGTTTATTTTGGAACCAAATTTTTATTTGCGATTCGTTTAAATTTAGGTCTTTCGCCAACGTTTGCCGACGTTTGTCATCTAAATATTTATTAGTTTCGAATTCCACTTTTAATTTGGCCAATTGCTCTGAGGTAAAAGCTGTCCGGGGCCGTTTCTCTTCGGGGTTTCGCTCCCTTCGTTTAATTCTTCTAGATCGAGGACCTGAAGAAGGCCGGTCAGAATACCGTGTGCAGTAAACCCACGCAGGCCAAACCATATCTTCTTCAGGTACTTTTGGATTTGCAAGTTCTTCGGGATTTTCAGGATACCTTATTCGGGAATTTGAATTACTGCAGGAATCGAAGGTTTTTGTGAGTTTGTCTTCAGAGGAAGGCTTTTCTTTTGGTTTTTCCGTGGAAATCGGCGATATTTTGCTCTGTAATTTCCCCGGCGGGTTTTTTTTGCTAAGGTCGACAGGACTGTCATTTTTGTGCAATTCTGGAGTCCTCGGTGGAGTCCTGAGACCCGACTCTGACGAAGGAAGATAAAAAGGAATTCTCTGCGGCCGTAGATTATTTCCAAAGTCCGGGCGAAGAATGTTTTCTATGCTAAAGGTGAATAGCGGCTTTTGAAGTGCGATTCTCGGAACAGGATTTTGCACAACCACCGACGGAGAAGGTGACGAAGGTCCCGCGGGGGACTTGGGAGGAGGACTTTGGCCACCACATGACGAAGGGGGTGAAGGAGGGAAAGGGTGATGATTTGCCACCGGTAAAAGAGACGCCACTGGTTGCGAAAGTGGCGGCGACGGAGTGATGATCGTCGCTGGAGAGGGAACCATCGCTCCTGAAATCGGGGACGAAGACGCTGCCGAAGTCATGGCCACAAAATATCTTAATCACACTTTGCTTCCAGTTCCGGATATTTTAATTCACGACCGGATATTTGGTAATTGTCACGTGATCGGTTTCAAATCACGCTTATAAACGGTGATCTGTCAAAAGACGTCACTCAGAACCCCCCGTACTCTGCGTTG
>proasellus_cavaticus.39937
GAGTATTGGGAAATCTCCATTTAGGTGTTGTCGACGGGGCATATTAGTTCATATGTAGGTAATCAGCGAAAGCCCGCTAGTTTCATCATCATCTTTTGCTTCAAGTCGCTTTTGAAGCTTTAAGCAACTACTACCATCGACCGTGACCACCTACCTGCGATGTTAGCAGCACTTGCACCATCTCAAGTTGGTGCTGGAAAAGAGCTGTCTCACGAGATTACTAAAACTAAATCAGAAAACTTGGGTTTAAATAATGGTAGACATAGTGGGGCCAATAATAATCTCACTCCGTTGGAATCATCTCACACAACCTCGATGGGAGGGAGTGGTACACCACATTCCCATCATCAACCTCAAAACGGCGGACTTCTTTCTCACATGCAGGAAAGTCATCTTGCATCAAGTCAGCATAATGCAAGGCAGATGGAGGTGTCAAGTCCGCCCTCTATTCCCACTAGTGCCATGAGTGTTGTTGGCAGTGGTGATCAATCCTCAGATAAATCAGTTAAGCCTAAGAGACATCGCACTCGCTTCACTCCAGCACAACTGAATGAACTAGAGCGAAGTTTCTCCAAAACACATTATCCAGATATTTTTATGAGAGAAGAACTCGCTATGAGGATAGGGCTTACCGAATCCAGAGTTCAGGTGTGGTTTCAGAACCGTCGAGCCAAGTGGAAAAAAAGGAAGAAAAGCAGCTCTGTTTTTCGATCAGCGGGGTCACTTCTCCCTTCGCCTTCCTTACCCCCTTTTCCACCCATGGGAGGTGACTCCTTTTGCGGGGGAATGTTTCCTACAGCCGATTCTAGGTGGGCGGTTGGAGGAATGGCCGGAATGGGCGGAATGGGCCCCATAAATACTGGAATGGGATCCGGCACCTTAGGCCTTGCAAACCCATTAAATAGACAAGGCTTCGGTCAATTAGGCCAAGGAGGAATGTCTATTTCTCAGTCTTTTTCACAGTCCTTAGGACAAGGTCTAGGTCAGGGTTTTGGGCAAAGTTTTGGTCAAAGTCTCGGACAGGGTTTTGGACAAGGATTTGGCCAGGGATTAGGACAAGGATTGAGTCAACTTGGAGGCTCTACATCACCTTTGCCTGGATCAGGGCTAGCCACATCTCTGGGTACGGTTAATTCATCGAATGCAGGGCCTGGTGCTGGCATGTACCAGAGTCATTACTCCTTCGCCTCCCTTAATTCATCAATCGGAGAATATTCAGGATCCCCCATCAATTCGCCTGGTCTTGGAAACGGCATGGGATCCCCGGGGACACCGTCCAATAGTGGCTCATCTTCTCCGATACAGCCCCAACATCACCAACAAATGAATTCCCCAAACGGAGGGGGAAATCCCCACTCACATCAACAACTTCAGGATTCACAGTTGGCATGTGGGGGAATGGGTAGCCTTGGTGGGGTAGGAATGGGTGGTATGGGAAATGAGGATATGTGGCGAGGGACAAGTATTGCCCAGCTACGGAGGAGAGCGTTTGAGCATTCAACGACTGTCTTCAGGTAAAAATTAAGCTTAACTCTTTTAATTTGGAACAGGTATATATGAAAATGCTTTCAAAAAAAAATGTAATAGAATTGTATGCTTACTTAATAATTACCGCAGCATAAATTTTTAGGAACTTATGACCATACTTTAGGTTCAGG
>proasellus_cavaticus.39938
TAGGAAAGCTATACACAACATTTTGTATGAAATGTGAATAGCTGTTGCCTGTTAACCATAAGTGCAATGACAAGGCCATTCCAAATGGTTTTATAAATCCATAGTGCCAACTATCAATTGAAATTCCAACATTTGCCCTATTGCTACAATATCGAAAACATTTTGCAAATAAACTTACATTGCATTTTTGGGTGCTGGAAAAGAGCTGTCTCACGAGATTACTAAAACTAAATCAGAAAACTTGGGTTTAAATAATGGTAGACATAGTGGGGCCAATAATAATCTCACTCCGTTGGAATCATCTCACACAACCTCGATGGGAGGGAGTGGTACACCACATTCCCATCATCAACCTCAAAACGGCGGACTTCTTTCTCACATGCAGGAAAGTCATCTTGCATCAAGTCAGCATAATGCAAGGCAGATGGAGGTGTCAAGTCCGCCCTCTATTCCCACTAGTGCCATGAGTGTTGTTGGCAGTGGTGATCAATCCTCAGATAAATCAGTTAAGCCTAAGAGACATCGCACTCGCTTCACTCCAGCACAACTGAATGAACTAGAGCGAAGTTTCTCCAAAACACATTATCCAGATATTTTTATGAGAGAAGAACTCGCTATGAGGATAGGGCTTACCGAATCCAGAGTTCAGGTGTGGTTTCAGAACCGTCGAGCCAAGTGGAAAAAAAGGAAGAAAAGCAGCTCTGTTTTTCGATCAGCGGGGTCACTTCTCCCTTCGCCTTCCTTACCCCCTTTTCCACCCATGGGAGGTGACTCCTTTTGCGGGGGAATGTTTCCTACAGCCGATTCTAGGTGGGCGGTTGGAGGAATGGCCGGAATGGGCGGAATGGGCCCCATAAATACTGGAATGGGATCCGGCACCTTAGGCCTTGCAAACCCATTAAATAGACAAGGCTTCGGTCAATTAGGCCAAGGAGGAATGTCTATTTCTCAGTCTTTTTCACAGTCCTTAGGACAAGGTCTAGGTCAGGGTTTTGGGCAAAGTTTTGGTCAAAGTCTCGGACAGGGTTTTGGACAAGGATTTGGCCAGGGATTAGGACAAGGATTGAGTCAACTTGGAGGCTCTACATCACCTTTGCCTGGATCAGGGCTAGCCACATCTCTGGGTACGGTTAATTCATCGAATGCAGGGCCTGGTGCTGGCATGTACCAGAGTCATTACTCCTTCGCCTCCCTTAATTCATCAATCGGAGAATATTCAGGATCCCCCATCAATTCGCCTGGTCTTGGAAACGGCATGGGATCCCCGGGGACACCGTCCAATAGTGGCTCATCTTCTCCGATACAGCCCCAACATCACCAACAAATGAATTCCCCAAACGGAGGGGGAAATCCCCACTCACATCAACAACTTCAGGATTCACAGTTGGCATGTGGGGGAATGGGTAGCCTTGGTGGGGTAGGAATGGGTGGTATGGGAAATGAGGATATGTGGCGAGGGACAAGTATTGCCCAGCTACGGAGGAGAGCGTTTGAGCATTCAACGACTGTCTTCAGGTAAAAATTAAGCTTAACTCTTTTAATTTGGAACAGGTATATATGAAAATGCTTTCAAAAAAAAATGTAATAGAATTGTATGCTTACTTAATAATTACCGCAGCATAAATTTTTAGGAACTTATGACCATACTTTAGGTTCAGG
>proasellus_cavaticus.42587
GCATGTATATAACTATGACTATAAACCTAATGCATTTTCTCCTACTTCGTAGGTTCACGAACTCTGCGATAATTTTTGTCATCGGTATATATCTTGTTTAAAAGGCAAAATGCCCATAGACCTTGTTATTGATGAAAGGGATGGGCCCAAACCTGAAATTGGCGCTGGGGATACCAATAATAATGCCTCAGGTACCACAGCTGGCAGGGCCTCTGCAGATACCACACACACAGATGGAGCATCTACCCCTGATGTGCGGCCTCCTTCCTCCTCAATGTCTTTTACTGGCGGCAATGGGGCTGAGGATGCACGGTCGCCAGGTTCAGGGGGGACGCCCGGGCCCCTCTCGCATCAACCCGCCTCTCAACAGTCTGGTGATAATACCTCCGAAGCAGGTAAGAAGAGCCCAGGAGGTCTGCATTCGCGTCTGTTCCATGAATTTGAAGGCGACGCTTCGAATGCGAGTATCGGGTCCGGCGATGGCACGGAGGAGGATGACGAGAGTAGCAAGAAAAACCAAAAGAAACGAGGCATTTTTCCAAAAGTGGCCACAAATATTCTCAGAGCGTGGCTCTTTCAACATCTCACGCATCCCTACCCCTCCGAAGACCAAAAGAAACAATTGGCTCAAGATACGGGGTTGACAATATTACAAGTCAACAATTGGTTTATCAATGCTCGACGTAGAATTGTCCAACCTTTAATAGACCAGTCGAATAGAGCTGGTGCCATGCCACATTTTTCAGGGCCAGCAGGTGCCTATTCTCCAGACGCATCTATGGGCTACATGATGGATGGGCAGCAACATATGTTTAGAGCAGACCCTTATGCAGACCATGCCGCCGCGGCCGCATACTATGGTCAACATGCAGCAGCCTATAACTACCCCCATCATCTATAGGCGTGGGAATAGAGGTGTGTATGTCCTAATTGAAAGCCCGCCGGTTGCCTGATTCTACCTCCATGTTCATAGACCCTCCCCGTGAGGATAAGAGACCTCGCTTGTTTGAAGGGCCCCATAATGGATTTTTACCTTTAGATGGTGCACTATGTGACACGATCGAAAGGGCAATGATGTAAATAGTATTGGTGTGTTGTAATTTAAATAGTGACAAAACTGTGGTGAAGTTTTTATTAAATAATAAGCACACTTCTGAACTTGAGAAGCAAACGCGTTTCTATATAAAGGCGTGCGGGGAATGGGTCAGGGCATGACACCCACCCTTCCAATTGTGGGCATTTACGCACTTCCTATACAAATCTTTGAACACTCGCAACAGGAGCATTTACGGGCAAGAGAGAACGAGAATCTCTCACGACATCAAAGAAGACCGTCTCACGGTCCGGCGGTGCAAATTCATCGTCCGGGCCAGAAGTGAATTTTGTCCGGTGTCAAAAAAGGTTTTTCAAGACATTGAAGGAAGCATGGAAAGCCTAAAAAATGTTAAGCTGCACCACAAAAGTGAAACTAAAATTACTTGTTCCAGCTGTGAGATACAATATTT
>proasellus_cavaticus.42588
TACGTATTTGTTGTGACTTGGACTTTATCGGTGCGGGTGAGGGCATAGTGCGAAATTACTAGGGTTTTCCAGTACTCTGGTGCCATGGCTCAGCCTGCCAGGTACGACGACGGGCTTGGGCACTACGGCGGCGGAGGTGCGGGTATGGATGCAGTGGCAAGCAGCATGTATGGGGATCCACACCGCAGTGCGGCGGCGGCAGCAGCAGCAGGCCTACAGCAATCAGCTCTAATGAGTCACATGAATCATGTTGGTAGTGCCCACAACGCAGCCATGTATGCGGCACATACGCAAGCAGCTACAAATCATGTAGCCAATCATATTATGGGACCTACCACAGACGTTCACAAAAGGGACAAAGACCTTATTTATGGACATCCATTATTTCCTTTACTGGCCCTTATCTTCGAGAAATGTGAGCTGGCCACATGCACGCCCAGGGAGCCCGGCGTGGCAGGGGGTGACGTCTGCTCATCTGAGTCTTTTAACGAAGATATCGCAGTCTTCTCGAAACAGATAAGACAAGAGAAGCCTTATTATCAAGCTAATCCAGAACTAGATAGTTTAATGGTTCAGGCTATACAAGTATTAAGGTTTCATCTATTAGAATTAGAAAAAGTTCACGAACTCTGCGATAATTTTTGTCATCGGTATATATCTTGTTTAAAAGGCAAAATGCCCATAGACCTTGTTATTGATGAAAGGGATGGGCCCAAACCTGAAATTGGCGCTGGGGATACCAATAATAATGCCTCAGGTACCACAGCTGGCAGGGCCTCTGCAGATACCACACACACAGATGGAGCATCTACCCCTGATGTGCGGCCTCCTTCCTCCTCAATGTCTTTTACTGGCGGCAATGGGGCTGAGGATGCACGGTCGCCAGGTTCAGGGGGGACGCCCGGGCCCCTCTCGCATCAACCCGCCTCTCAACAGTCTGGTGATAATACCTCCGAAGCAGGTAAGAAGAGCCCAGGAGGTCTGCATTCGCGTCTGTTCCATGAATTTGAAGGCGACGCTTCGAATGCGAGTATCGGGTCCGGCGATGGCACGGAGGAGGATGACGAGAGTAGCAAGAAAAACCAAAAGAAACGAGGCATTTTTCCAAAAGTGGCCACAAATATTCTCAGAGCGTGGCTCTTTCAACATCTCACGCATCCCTACCCCTCCGAAGACCAAAAGAAACAATTGGCTCAAGATACGGGGTTGACAATATTACAAGTCAACAATTGGTTTATCAATGCTCGACGTAGAATTGTCCAACCTTTAATAGACCAGTCGAATAGAGCTGGTGCCATGCCACATTTTTCAGGGCCAGCAGGTGCCTATTCTCCAGACGCATCTATGGGCTACATGATGGATGGGCAGCAACATATGTTTAGAGCAGACCCTTATGCAGACCATGCCGCCGCGGCCGCATACTATGGTCAACATGCAGCAGCCTATAACTACCCCCATCATCTATAGGCGTGGGAATAGAGGTGTGTATGTCCTAATTGAAAGCCCGCCGGTTGCCTGATTCTACCTCCATGTTCATAGACCCTCCCCGTGAGGATAAGAGACCTCGCTTGTTTGAAGGGCCCCATAATGGATTTTTACCTTTAGATGGTGCACTATGTGACACGATCGAAAGGGCAATGATGTAAATAGTATTGGTGTGTTGTAATTTAAATAGTGACAAAACTGTGGTGAAGTTTTTATTAAATAATAAGCACACTTCTGAACTTGAGAAGCAAACGCGTTTCTATATAAAGGCGTGCGGGGAATGGGTCAGGGCATGACACCCACCCTTCCAATTGTGGGCATTTACGCACTTCCTATACAAATCTTTGAACACTCGCAACAGGAGCATTTACGGGCAAGAGAGAACGAGAATCTCTCACGACATCAAAGAAGACCGTCTCACGGTCCGGCGGTGCAAATTCATCGTCCGGGCCAGAAGTGAATTTTGTCCGGTGTCAAAAAAGGTTTTTCAAGACATTGAAGGAAGCATGGAAAGCCTAAAAAATGTTAAGCTGCACCACAAAAGTGAAACTAAAATTACTTGTTCCAGCTGTGAGATACAATATTT
>proasellus_cavaticus.44066
CAGTGGTATCAACGCAGAGTTGCGCTTTGACTTGCGTCGTGTGAACATTAGATGCGCGGGAATACTTGGAGTACGTTTTCTCGCCGACCTGAGAGTACGATTTAGTTTAAAATTCAGTCGTTCCTTTTAACTATATTCAACGACTTTTCTATATTGCTGTGGCGTATCAATATTGCAAACAGGACATCTTGCTTAGGAATCTTTAGAAGTAATTTTTTCCATCAGTCAAGTTACTAACCTGCATGCAAGATTGAAAAAAATAGATGCACCAAAACTGATTGTGTAATGAAAAAATTGTGGAACATATTTGTTATTTTGTTGCAGAACGTTGAAAACAGTAGCTCGTTCTCTGCAACTTCACTTGAATGGTTTCGACTCTGATGGGTCTTTTCGAGGATTGTGGACCTGCTCGGGAAATGTACTGGTTTGGACCAAGTGAGTTTGCGTACGAACGAGGCTGTGTCCCATCCCCCATTATGCCGCACGCGCAACACGACCACCCCCACAATACGCAATATCCCCCAACCCACCTAGAGACGTCAAATGGCGCCTTCTGCCACAGTGAATCTGCCCCTTTAACGCCCTCGTCATCTACGTCATCAGTCTCTTCAGTAACTCCTCATCCTCCTTTCGTCAGTCCTGGAAGCGACAGGAGTCAGTACGTATCCCCTTCGTCAGTAGAAAATGAATCCACTGGTATACGTTCTCCTTGCTCTTCTACGAACGGACCTCAAGACCTAACCTCCACTTCAGTGAGCACCACGACCAGTAGTACAGTGTGCCACGCAACGACTTCCATAACAGCCAACTCTGGTGAAGTGTCCTTCTGTGCAGGGTGCCACGACCGTATTATTGATCGATTTTATCTTCTGGCAGTAGAGAGAAGATGGCACGCTGGATGTCTTCGGTGTTCTGTGTGCCATTTACCTTTCGATACTGCAACCACCTGCTTCGCTAAAGACGGACATATTTTTTGCAAAGATGATTACCACAAGTTTTTCTCCATTCGACATTGCGCTCGATGTGGAAGAGGAATTGGGAGCTCAGAGTTGGTAATGCGCGCCAGAGAATTCGTCTATCACGTGCAATGTTTCTCATGCGCTCATTGCGACATGCGATTAACGAAGGGAGATCATTTTGGCATGCATGGGCCGCTAATTTACTGCAGAGACCATTATCAGATTCCAAATTCCATAGACGCCAGTGGCCACATATCTCCCATTGGAATTCCATCCCCAGGCACATTCCAAAGTCCACCACAAATGCCACTTGGATCTCACCAACAACATTCGCACCCCCACCATCCACACCCTCACCTACCGCCCGAAGCTATGCAAGGGTTTCCTACTCCAGAAGCTATTTCAAAAATTCAATTTTTCAATGGGGTTGGAGCCCCCCATAAAGGTCGTCCAAGGAAGAAGAGACTTAAAGATGAGCCTATGGATACACATATGAATATCTCGAGTGGGTATGACATCGAGGGCACTTACGGATCCTTGAATTCCTCTTGTCAACCGGTCCGGTCGAAGAGAATCAGAACGTCTTTTAAACACGGCCAATTAAGGATCATGAAGACGTACTTTCAGGTGAACCACAATCCAGACGCGAAGGACCTGAAACAGTTATCATCAAAAACGCAACTTTCAAAAAGGGTTCTGCAGGTTTGGTTTCAAAATGCTAGAGCAAAATGGAGAAGGCAAGTTGTGTCTAAGGATCCCAAAGCACTAAATGGAGGAGGTGATGGCTGCCCCAGTGTTAGCCAAGATGGCTCTGGCCCCGACGGAAATGGGACAGATTATGGATCCGCTTCCCCGTCAACGTGCAACCCTATGAGTCCAGACGAGGAACCCAGTGGCACAACACCAAATACTCAGCTGCCTTACCAGCAAATGCCACTCTGACACAGTCATGGCATTCCTATAGACGAGGGAGAATAATGAAGAGCTTATTTTCAGACCTGTGACTTGGGGCATTTTTTTTATGAAGTAACGACAGTTTTATGGTAATTTATGTTAAAGACAAATACTCCGAAATTTGTTTCGTCATTACTTTAACAATGGAAAACAGTGATGTGACTATGGCAAGTGAAACATATACTTTCAAGAAATATGCGTTTATTAGTTTAAAGTTTTTTTTAAATACGATTCGGCAGCTTCCATAGGGGTCAAAACTAAATACCCAAGGGGTTTCATGGTTCATTATGAGTGGGTCAACATTCTCTGTTTCAAGAAATTCATTGTTCAGACATTTTTGGTGACATAAAATTACATGTATAATTTGTTGAACAATTATTCATACTGACTGGGAGCTTAGCAAGCGCTATGAACCTGTGTTTAATAACAGTGAACGAATGTTATAAATTTTCATTTATTAATTTTACACCCACATTTTACCAATTTTACCAATATTGATTACAGTGATTACACATTTAAAAACTATGTTCATCCGTAGATTTAAAAAAAATTTATTTCAATGT
>proasellus_cavaticus.44987
CCCAGTGATAAGAGACCAGTTGTTTATGGAAAAAGCTCAAGCGCTACCGCAGCAGAGTGCAATTGGAGTGTCTTTAGCTTGCTTTGGTGTAGGCGGCAACGAACGGAGAAACACAGCGCCGCTACACCAGGAGTTTCGGAGATCAGAGCGCTGGCTTTTATTCGACTCCCTTTGATCAGTTGTGAAGTGCCTGCGGGCAGTGACGGACGGGGATTGTGTGATTGTGACTTTAAATTCTGACACGTTATCAAACCTAAGCTTCGTTTTATTTTTTAATGTATCTGTGGGGACAGCGGTGACTTCTGCCGCATTGCTGCATCCTTATTAAATTTAGTGAGAAGTGCTTTAATGTGCACGGCCATGGATGACCAAACGCGGGGCATGATGCATCCTACCTCACAATCGGGCATGTTAATGTCGCAACACTACGGAATGACTGGATCTGTGGACCCATCAGGAGCAGCTACCCCTGATAGTGATGTCAGAAAGCAAGACATTAATAGTATTTTAGAGCAAATTATGAATATTACAGACCAGTCCTTGGACGAGGCGCAAGCGAGAAAACACACTTTAAATTGCCACCGTATGAAACCCGCGTTGTTCAGCGTGCTTTGTGAGATAAAGGAAAAAACAGTTCTGTCCCTCCGCAACACTCAAGAGGAAGAACCGCCAGACCCTCAGTTAATGCGACTTGACAACATGCTTGTCGCCGAAGGAGTAGCAGGCCCTGACAAGGGCGGAGGCGCTAGTGCAGCGACAAACGCATCTGCGGCCGCTGGAGCAGGAGACTCTGCGATAGAACACTCAGATTACCGGGCCAAATTGTCGCAAATTAGACAGATATATCACCAAGAACTCGAGAAGTACGAACAGGCGTGCAATGAGTTCACAACCCACGTGATGAACCTCCTTCGAGAGCAATCTCGGACCCGACCAATCACGCCAAAGGAAATAGAACGGATGGTGCAAATCATACACAAGAAGTTCTCATCTATTCAAATGCAGCTGAAACAGTCGACTTGTGAAGCTGTAATGATTCTTAGGTCACGCTTTTTAGACGCGAGGAGACGTCGGCGCAATTTCAGCAAGCAGGCCTCCGAAATCCTCAATGAGTATTTCTACTCTAATTTGTCCAACCCTTACCCCTCGGAAGAGGAAAAAGAGGCATTGGCGCGACGATGCGGAATAACGGTTAATCAGGTTTCTAACTGGTTCGGCAATAAAAGGATTAGGTACAAGAAAAATATAGGAAAGGCTCAAGAAGAAGCTAATCTATATGCTGCGAAGAAAGCCGCCGGGGCGTCTCCGTATAGCATGAGTAGTACTCCAGGACCCATGATGTCTCCTGCTCCAGGAGAAGATTCAATGGGTTATGGAATTCCAGGAATGAATGGTTCGGGTTATTCTGGGTAGATGGATGGACAATAGTGACGAATGTAGCCGATGTCTGATTGAATGAACACAACAATCTTTGGGTATCACATCTCGTAAACTATTCCTATCGCTGCTCTTCGAGATGGACAGTGGCCAGCCAGTGGACAACCCGCCCAGCCACTGATCATCTCACTAAATCCCTCCTCCAGTCCCCCTTCCCTCATCGCTTCTTAATATTATTCTTACTCGACTCTTCCTTGAGGGTACTTTAAACCGTCGCGCTGTTTCCGCGTCCTACCCCTGGCCCATCGTATACGAGCAACAGGGAAGGCGGGACCCATCACTCTCCCCCCTGGCCCACCGCCGGCCTTGTAGCCACGCGTGCCCTCTAAGCGCCAGACTTTTTCGACGTCAGCTTGGATCACAAGGATCGTTGAGGGCTTTGAAAGTGGCGCGGAGGGCACGTCAACCATGTATACGGTCAGTATGTGATAGTTCTTCACGTCTTGCTTTTGTGTGTTGGAACATCGTTGTTTTCTTCTTATTACGACGTCATCTTAGGCCTCTTGGTCCCAGCTAGGCAAGGAGGGAGCCTTGAATTTGTGCCTAACGGCCATTTCTGTATCTCGGCCGGTCCGTTGCCCGTACAAGTGATGTATCCATAACGTCCCGCCTTCCCAGGCCTAAACCTGCCCTCGCCACGGCCTCATGCAAAAGGCAGCGCGGCCCCTCCACTACAGTATACGCATAGAACTGATGAAGGCAGCAATCCTAAACAGAGCAAAATTGGCTTGGAAACTGGTTCTCATCAGGACTGTTTATTGTTTAACGTATTTGGGTGTTCTGTTGCTTGGTTGTGTATATTTCTATTCCTTTGAATGAATGGAATGAATGTATTTGAGAGAGAACGAGAGAGAAAAGTATGAGATACTAATAGAATGTGACCAAGTTTTGGTTTTTTCCTAGTTTATGAAATGCTACGAATTATTAAGAACTTGTTAATACTTAACTTGTTTA
>proasellus_cavaticus.44989
[truncated: 6,980,349 more chars]
