# Supplementary material for: A TALE of shrimps: Genome-wide survey of homeobox genes in 120 species from diverse crustacean taxa
Source: F1000Res. 2018 Jan 17;7:71. [Version 1] doi: 10.12688/f1000research.13636.1 (PMC5968366; doi:10.12688/f1000research.13636.1)
Supplement: Supplementary file 3 [file f1000research-7-14814-s0002.tgz]

Archive with 1 entries (1 files):
- fc1df1fa-33ad-4f35-8393-47fcec6bbb10.xlsx
